# Supplementary material for: Comprehensive Annotation and Expression Profiling of C2H2 Zinc Finger Transcription Factors across Chicken Tissues
Source: Int J Mol Sci. 2024 Sep 30;25(19):10525. doi: 10.3390/ijms251910525 (PMC11476951; doi:10.3390/ijms251910525)
Supplement: Supplementary file 1 [file ijms-25-10525-s001.zip]

Archive with 6 entries (6 files):
- Supplemental Figure - 0824.pptx
- Table S1 - C2H2-ZFPs.xlsx
- Table S2 - ZFP-clusters.xlsx
- Table S3 - Datasets.xlsx
- Table S4 - Expression matrix.xlsx
- Table S5 - DE-ZFPs.xlsx
