# Supplementary material for: Comprehensive Annotation and Expression Profiling of C2H2 Zinc Finger Transcription Factors across Chicken Tissues
Source: Int J Mol Sci. 2024 Sep 30;25(19):10525. doi: 10.3390/ijms251910525 (PMC11476951; doi:10.3390/ijms251910525)
Supplement: Supplementary file 1 [file ijms-25-10525-s001.zip › Table S1 - C2H2-ZFPs.xlsx]

## Sheet: Table S1
Table S1. The C2H2-ZFPs annotated in chicken genome
GeneID	GeneName	Chrom	Start	End	Strand	PeoteinID	ProteinLength	ZNF	KRAB	BTB	SET	HOMEO	PHD	SCAN	Group	HumanOrtholog	MouseOrtholog	ZebraFinchOrtholog
ENSGALG00010000155	MAZ	MU179264	67130	81831	+	ENSGALP00010000162	388	4	0	0	0	0	0	0	Other	MAZ	Maz	NA
ENSGALG00010000171	DPF2	JAENSK010000483	20597	34426	+	ENSGALP00010000180	371	2	0	0	0	0	2	0	PHD	DPF2	Dpf2	ENSTGUG00000025700;ENSTGUG00000016038
ENSGALG00010000204	NA	32	70010	76985	+	ENSGALP00010000217	422	7	1	0	0	0	0	0	KRAB	MZF1	Mzf1	ENSTGUG00000019726
ENSGALG00010000254	NA	JAENSK010000383	5033	8583	-	ENSGALP00010000272	480	11	1	0	0	0	0	0	KRAB	NA	NA	NA
ENSGALG00010000256	NA	JAENSK010000383	15904	19449	+	ENSGALP00010000275	420	8	1	0	0	0	0	0	KRAB	NA	NA	NA
ENSGALG00010000269	NA	JAENSK010000383	26389	30865	-	ENSGALP00010000296	509	12	1	0	0	0	0	0	KRAB	NA	NA	NA
ENSGALG00010000324	NA	MU179258	42974	56512	-	ENSGALP00010000361	711	16	0	0	0	0	0	0	Other	ZNF664	Zfp664	NA
ENSGALG00010000338	NA	MU179258	60122	65199	+	ENSGALP00010000365	1069	11	0	0	0	0	0	0	Other	NA	Gm10033;Gm14295;BC024063;Zfp788	ENSTGUG00000024627
ENSGALG00010000346	NA	MU179258	65818	75185	+	ENSGALP00010000372	681	13	0	0	0	0	0	0	Other	NA	9130023H24Rik	ENSTGUG00000026211
ENSGALG00010000596	NA	29	674443	677943	-	ENSGALP00010000620	509	12	1	0	0	0	0	0	KRAB	NA	NA	NA
ENSGALG00010000598	NA	29	469364	497609	+	ENSGALP00010000626	465	8	1	0	0	0	0	0	KRAB	NA	NA	NA
ENSGALG00010000601	NA	29	375412	432175	+	ENSGALP00010000641	480	11	1	0	0	0	0	0	KRAB	NA	NA	NA
ENSGALG00010000604	NA	29	9392	16622	-	ENSGALP00010000655	424	9	1	0	0	0	0	0	KRAB	NA	NA	NA
ENSGALG00010000607	NA	29	18892	342196	+	ENSGALP00010000659	606	11	1	0	0	0	0	0	KRAB	NA	NA	NA
ENSGALG00010000608	NA	29	18892	24682	+	ENSGALP00010000661	480	11	1	0	0	0	0	0	KRAB	NA	NA	NA
ENSGALG00010000615	NA	29	68561	73033	+	ENSGALP00010000676	508	12	1	0	0	0	0	0	KRAB	NA	NA	NA
ENSGALG00010000622	NA	29	76636	102859	-	ENSGALP00010000685	485	6	1	0	0	0	0	0	KRAB	NA	NA	NA
ENSGALG00010000623	NA	36	3156	14433	+	ENSGALP00010000690	493	6	0	0	0	0	0	0	Other	NA	NA	ENSTGUG00000027121;ENSTGUG00000025280
ENSGALG00010000636	NA	36	65919	72195	+	ENSGALP00010000706	1154	8	0	0	0	0	0	0	Other	ZNF646	Zfp646	NA
ENSGALG00010000645	NA	29	376121	421576	+	ENSGALP00010000724	404	8	0	0	0	0	0	0	Other	NA	NA	NA
ENSGALG00010000670	NA	29	451631	453780	+	ENSGALP00010000759	496	11	0	0	0	0	0	0	Other	NA	NA	NA
ENSGALG00010000679	NA	29	488077	512460	+	ENSGALP00010000765	180	4	0	0	0	0	0	0	Other	NA	NA	NA
ENSGALG00010000681	NA	29	506844	512254	+	ENSGALP00010000767	330	6	0	0	0	0	0	0	Other	NA	NA	NA
ENSGALG00010000686	NA	29	545043	662323	-	ENSGALP00010000788	414	8	2	0	0	0	0	0	KRAB	NA	NA	NA
ENSGALG00010000687	IKZF1	2	80277549	80349204	+	ENSGALP00010000791	518	6	0	0	0	0	0	0	Other	IKZF1	Ikzf1	IKZF1
ENSGALG00010000704	NA	29	552210	578584	+	ENSGALP00010000808	787	21	1	0	0	0	0	0	KRAB	NA	NA	NA
ENSGALG00010000716	NA	29	667526	669927	+	ENSGALP00010000832	396	8	1	0	0	0	0	0	KRAB	NA	NA	NA
ENSGALG00010000721	NA	29	388260	446413	-	ENSGALP00010000846	563	14	1	0	0	0	0	0	KRAB	NA	NA	NA
ENSGALG00010000725	NA	29	499429	501709	-	ENSGALP00010000855	547	14	0	0	0	0	0	0	Other	NA	NA	NA
ENSGALG00010000727	NA	29	509244	556932	+	ENSGALP00010000861	414	8	2	0	0	0	0	0	KRAB	NA	NA	NA
ENSGALG00010000731	NA	29	435029	439415	+	ENSGALP00010000870	465	8	1	0	0	0	0	0	KRAB	NA	NA	NA
ENSGALG00010000733	NA	29	87033	91414	+	ENSGALP00010000872	509	12	1	0	0	0	0	0	KRAB	NA	NA	NA
ENSGALG00010000737	NA	29	339151	341733	+	ENSGALP00010000876	509	12	1	0	0	0	0	0	KRAB	NA	NA	NA
ENSGALG00010000818	KLF12	1	155542000	155796575	+	ENSGALP00010001011	396	3	0	0	0	0	0	0	Other	KLF12	Klf12	KLF12
ENSGALG00010000820	KLF5	1	156007861	156026686	-	ENSGALP00010001015	441	3	0	0	0	0	0	0	Other	KLF5	Klf5	KLF5
ENSGALG00010001153	TSHZ1	2	90958011	91012001	-	ENSGALP00010001179	1076	5	0	0	0	0	0	0	Other	TSHZ1	Tshz1	TSHZ1
ENSGALG00010001178	ZBTB5	Z	85648081	85674626	+	ENSGALP00010001267	673	1	0	1	0	0	0	0	BTB	ZBTB5	Zbtb5	ZBTB5
ENSGALG00010001215	PRDM6	Z	85406431	85477484	+	ENSGALP00010001366	570	4	0	0	1	0	0	0	SET	PRDM6	Prdm6	PRDM6
ENSGALG00010001222	ZNF800	1	21002064	21064015	+	ENSGALP00010001377	697	7	0	0	0	0	0	0	Other	ZNF800	Zfp800	ZNF800
ENSGALG00010001229	ZNF407	2	91089440	91428283	-	ENSGALP00010001396	2289	18	0	0	0	0	0	0	Other	ZNF407	Zfp407	ZNF407
ENSGALG00010001251	ZNF277	1	27120323	27174638	-	ENSGALP00010001447	442	3	0	0	0	0	0	0	Other	ZNF277	Zfp277	ZNF277
ENSGALG00010001258	NA	33	81027	88991	+	ENSGALP00010001454	534	13	1	0	0	0	0	0	KRAB	NA	NA	NA
ENSGALG00010001260	NA	33	103650	110788	+	ENSGALP00010001458	447	9	1	0	0	0	0	0	KRAB	NA	NA	NA
ENSGALG00010001302	NA	JAENSK010000384	2706	8322	+	ENSGALP00010001547	421	9	1	0	0	0	0	0	KRAB	NA	NA	NA
ENSGALG00010001343	NA	JAENSK010000384	15786	44222	-	ENSGALP00010001602	452	10	1	0	0	0	0	0	KRAB	NA	NA	NA
ENSGALG00010001354	NA	JAENSK010000384	25340	28394	+	ENSGALP00010001620	365	8	0	0	0	0	0	0	Other	NA	NA	NA
ENSGALG00010001458	JAZF1	2	32890797	33063938	-	ENSGALP00010001813	243	3	0	0	0	0	0	0	Other	JAZF1	Jazf1	NA
ENSGALG00010001586	ZBTB14	2	99861945	99871775	+	ENSGALP00010002044	490	5	0	1	0	0	0	0	BTB	ZBTB14	Zbtb14	ZBTB14
ENSGALG00010001639	ZNF385D	2	36154909	36567436	-	ENSGALP00010002112	512	3	0	0	0	0	0	0	Other	NA	NA	ENSTGUG00000003279
ENSGALG00010001703	NA	16	2427363	2430718	-	ENSGALP00010002207	760	8	0	0	0	0	0	0	Other	NA	NA	NA
ENSGALG00010001793	IKZF5	6	32193867	32276566	-	ENSGALP00010002384	421	5	0	0	0	0	0	0	Other	IKZF5	Ikzf5	IKZF5
ENSGALG00010001871	NA	16	858801	889168	-	ENSGALP00010002541	479	12	1	0	0	0	0	0	KRAB	MZF1	Mzf1	ENSTGUG00000019726
ENSGALG00010001914	NA	16	886961	896196	+	ENSGALP00010002654	528	12	1	0	0	0	0	0	KRAB	NA	Zfp386;Zfp719	NA
ENSGALG00010001917	FEZF1	1	23005417	23007793	+	ENSGALP00010002657	440	6	0	0	0	0	0	0	Other	FEZF1	Fezf1	FEZF1
ENSGALG00010002063	NA	16	2341733	2344091	+	ENSGALP00010002810	575	9	0	0	0	0	0	0	Other	ZNF594;ZNF420	Zfp780b;Zfp790	NA
ENSGALG00010002088	OZFL	16	1602036	1605107	-	ENSGALP00010002824	572	12	0	0	0	0	0	0	Other	NA	NA	NA
ENSGALG00010002339	ZNFY4	16	1583933	1595698	+	ENSGALP00010003127	474	8	1	0	0	0	0	0	KRAB	NA	NA	NA
ENSGALG00010002403	ZNFY3	16	1686589	1697533	+	ENSGALP00010003353	474	8	1	0	0	0	0	0	KRAB	NA	NA	NA
ENSGALG00010002444	KLF11	3	96177703	96186818	+	ENSGALP00010003470	540	3	0	0	0	0	0	0	Other	KLF11	Klf11	KLF11
ENSGALG00010002500	OSR1	3	100776729	100815111	-	ENSGALP00010003576	260	3	0	0	0	0	0	0	Other	OSR1	Osr1	OSR1
ENSGALG00010002526	ZBTB22	16	1994521	1996405	+	ENSGALP00010003602	442	3	0	1	0	0	0	0	BTB	ZBTB22	Zbtb22	ENSTGUG00000024995
ENSGALG00010002616	ZNF692	16	2068622	2076131	+	ENSGALP00010003772	691	5	0	0	0	0	0	0	Other	ZNF692	Zfp692	ENSTGUG00000023291
ENSGALG00010002633	NA	16	2082916	2085696	+	ENSGALP00010003814	595	11	0	0	0	0	0	0	Other	NA	9130023H24Rik	NA
ENSGALG00010002664	BZFP1	16	2085638	2088155	-	ENSGALP00010003850	501	12	1	0	0	0	0	0	KRAB	NA	NA	NA
ENSGALG00010003052	ZFX	1	118296163	118318819	-	ENSGALP00010004300	794	13	0	0	0	0	0	0	Other	ZFX;ZFY	Zfx	ENSTGUG00000007219
ENSGALG00010003079	SP8	2	30070012	30074682	-	ENSGALP00010004317	567	3	0	0	0	0	0	0	Other	SP8	Sp8	SP8
ENSGALG00010003473	NA	35	31705	38410	-	ENSGALP00010004823	1891	3	0	0	0	0	0	0	Other	SALL2	Sall2	ENSTGUG00000023372
ENSGALG00010003678	ZNFY1	16	1565377	1570415	-	ENSGALP00010004983	534	8	1	0	0	0	0	0	KRAB	NA	NA	NA
ENSGALG00010003692	ZNFY2	16	1668900	1672128	-	ENSGALP00010004997	534	8	1	0	0	0	0	0	KRAB	NA	NA	NA
ENSGALG00010003700	REST	4	48714481	48726854	-	ENSGALP00010004999	893	9	0	0	0	0	0	0	Other	REST	Rest	REST
ENSGALG00010003742	ZFHX4	2	119016533	119166779	+	ENSGALP00010005063	3599	14	0	0	0	4	0	0	HOMEO	ZFHX4	Zfhx4	ZFHX4
ENSGALG00010003759	PRDM14	2	116201835	116207406	-	ENSGALP00010005081	469	4	0	0	1	0	0	0	SET	PRDM14	Prdm14	PRDM14
ENSGALG00010003824	SP4	2	30313353	30337922	+	ENSGALP00010005196	780	3	0	0	0	0	0	0	Other	SP4	Sp4	NA
ENSGALG00010003826	NA	3	76215370	76237298	-	ENSGALP00010005195	2552	14	0	0	0	0	0	0	Other	ZNF292	Zfp292	ZNF292
ENSGALG00010003842	RASAL3	30	279058	328659	+	ENSGALP00010005233	1994	8	0	0	0	0	0	0	Other	NA	NA	NA
ENSGALG00010004042	PLAG1	2	110935378	110942848	-	ENSGALP00010005518	501	7	0	0	0	0	0	0	Other	PLAG1	Plag1	PLAG1
ENSGALG00010004136	PRDM13	3	71074688	71080624	-	ENSGALP00010005663	617	4	0	0	1	0	0	0	SET	PRDM13	Prdm13	PRDM13
ENSGALG00010004341	NA	31	1311105	1316631	+	ENSGALP00010005915	441	6	0	0	0	0	0	1	SCAN	NA	NA	ENSTGUG00000016095;ENSTGUG00000020228
ENSGALG00010004342	ZNF438	2	14502328	14545188	+	ENSGALP00010005922	892	3	0	0	0	0	0	0	Other	ZNF438	Zfp438	ZNF438
ENSGALG00010004379	ZBTB10	2	120593458	120621348	+	ENSGALP00010005991	826	3	0	1	0	0	0	0	BTB	ZBTB10	Zbtb10	ZBTB10
ENSGALG00010004381	NA	31	1346071	1346622	+	ENSGALP00010005995	147	5	0	0	0	0	0	0	Other	ZNF500	NA	NA
ENSGALG00010004389	NA	31	1346723	1350105	+	ENSGALP00010006001	321	5	0	0	0	0	0	0	Other	ZNF22	Zfp422	ENSTGUG00000019886
ENSGALG00010004393	ZBTB45	31	1350108	1353613	-	ENSGALP00010006008	531	4	0	1	0	0	0	0	BTB	ZBTB45	Zbtb45	ENSTGUG00000020417;ENSTGUG00000026621
ENSGALG00010004406	NA	31	65990	69118	+	ENSGALP00010006018	557	10	0	0	0	0	0	0	Other	NA	NA	NA
ENSGALG00010004481	ZNF704	2	120691542	120783225	-	ENSGALP00010006103	513	1	0	0	0	0	0	0	Other	ZNF704	Zfp704	ZNF704
ENSGALG00010004622	NA	31	80641	87356	+	ENSGALP00010006198	1220	18	0	0	0	0	0	0	Other	ZNF628	Zfp628	ENSTGUG00000027405;ENSTGUG00000025229
ENSGALG00010004855	ZEB1	2	14305732	14411716	-	ENSGALP00010006370	1115	7	0	0	0	1	0	0	HOMEO	ZEB1	Zeb1	ZEB1
ENSGALG00010004962	NA	31	164057	204050	-	ENSGALP00010006506	549	11	0	0	0	0	0	0	Other	NA	NA	ENSTGUG00000027970
ENSGALG00010005143	GTF3A	1	176099176	176103617	-	ENSGALP00010006748	396	9	0	0	0	0	0	0	Other	GTF3A	Gtf3a	GTF3A
ENSGALG00010005228	ZNF521	2	103228485	103461621	-	ENSGALP00010006940	1419	27	0	0	0	0	0	0	Other	ZNF521	Zfp521	ZNF521
ENSGALG00010005428	ZNF770	5	31685598	31695067	+	ENSGALP00010007482	721	12	0	0	0	0	0	0	Other	ZNF770	Zfp770	NA
ENSGALG00010005434	PRDM5	4	53722896	53827587	+	ENSGALP00010007497	662	16	0	0	1	0	0	0	SET	PRDM5	Prdm5	PRDM5
ENSGALG00010005487	NA	2	108099709	108104896	-	ENSGALP00010007668	268	5	0	0	0	0	0	0	Other	SNAI1	Snai1	ENSTGUG00000010914
ENSGALG00010005493	KLF6	2	11740172	11749212	-	ENSGALP00010007695	283	3	0	0	0	0	0	0	Other	KLF6	Klf6	KLF6
ENSGALG00010005520	ZIC2	1	144295603	144300375	-	ENSGALP00010007765	478	5	0	0	0	0	0	0	Other	ZIC2	Zic2	ZIC2
ENSGALG00010005525	ZIC5	1	144307149	144310015	+	ENSGALP00010007780	495	4	0	0	0	0	0	0	Other	ZIC5	Zic5	ZIC5
ENSGALG00010005588	PLAGL1	3	51929085	51972747	+	ENSGALP00010007929	776	7	0	0	1	0	0	0	SET	PLAGL1	Plagl1	PLAGL1
ENSGALG00010005716	ZBTB2	3	48542974	48551089	-	ENSGALP00010008086	511	4	0	1	0	0	0	0	BTB	ZBTB2	Zbtb2	ZBTB2
ENSGALG00010005758	HIVEP2	3	52434090	52459130	+	ENSGALP00010008121	2525	4	0	0	0	0	0	0	Other	HIVEP2	Hivep2	HIVEP2
ENSGALG00010006047	ZBTB11	1	85585869	85603050	-	ENSGALP00010008492	1045	12	0	1	0	0	0	0	BTB	ZBTB11	Zbtb11	ZBTB11
ENSGALG00010006232	ZNF654	1	88999914	89036705	+	ENSGALP00010008737	1096	6	0	0	0	0	0	0	Other	ZNF654	Zfp654	ZNF654
ENSGALG00010006506	ZNF827	4	30787425	30901172	-	ENSGALP00010009036	1271	12	0	0	0	0	0	0	Other	ZNF827	Zfp827	ZNF827
ENSGALG00010006517	ZBTB20	1	82937629	82965606	+	ENSGALP00010009039	679	5	0	1	0	0	0	0	BTB	ZBTB20	Zbtb20	ZBTB20
ENSGALG00010006521	ZNF410	5	37179709	37198121	+	ENSGALP00010009052	445	5	0	0	0	0	0	0	Other	ZNF410	Zfp410	ZNF410
ENSGALG00010006860	INSM2	5	35739191	35740543	+	ENSGALP00010009304	450	5	0	0	0	0	0	0	Other	INSM2	Insm2	INSM2
ENSGALG00010007334	SALL3	2	56640478	56665724	-	ENSGALP00010009668	1365	9	0	0	0	0	0	0	Other	SALL3	Sall3	SALL3
ENSGALG00010007795	ZNF236	2	90201477	90282848	-	ENSGALP00010010163	1918	30	0	0	0	0	0	0	Other	ZNF236	Zfp236	ZNF236
ENSGALG00010007862	ATMIN	11	15022473	15036247	+	ENSGALP00010010265	786	4	0	0	0	0	0	0	Other	ATMIN	Atmin	ATMIN
ENSGALG00010007867	ZNF516	2	90397574	90526009	+	ENSGALP00010010272	1208	9	0	0	0	0	0	0	Other	ZNF516	Zfp516	ZNF516
ENSGALG00010007884	GLI3	2	50706383	50900378	-	ENSGALP00010010306	1576	5	0	0	0	0	0	0	Other	GLI3	Gli3	GLI3
ENSGALG00010008073	ZNF276	11	18418883	18426010	+	ENSGALP00010010800	632	5	0	0	0	0	0	0	Other	ZNF276	Zfp276	ZNF276
ENSGALG00010008120	CDC5L	3	108646033	108684696	+	ENSGALP00010010916	1410	4	0	0	0	0	0	0	Other	CDC5L	Cdc5lrt9;Cdc5lrt8;Cdc5lrt5;Cdc5lrt6;Cdc5lrt4;Cdc5l;Cdc5lrt1;Cdc5lrt7;Cdc5lrt10	CDC5L
ENSGALG00010008124	NA	3	108649483	108650460	+	ENSGALP00010010921	106	3	0	0	0	0	0	0	Other	NA	NA	NA
ENSGALG00010008252	ZFP92	1	92064309	92069254	-	ENSGALP00010011286	323	8	0	0	0	0	0	0	Other	NA	NA	NA
ENSGALG00010008312	ZBTB18	3	34573332	34581926	-	ENSGALP00010011427	531	4	0	1	0	0	0	0	BTB	ZBTB18	Zbtb18	ZBTB18
ENSGALG00010008321	ZFHX3	11	19083555	19239089	+	ENSGALP00010011449	3659	15	0	0	0	4	0	0	HOMEO	ZFHX3	Zfhx3	ZFHX3
ENSGALG00010008374	ZNF821	11	19377846	19391531	+	ENSGALP00010011583	412	3	0	0	0	0	0	0	Other	ZNF821	Zfp821	ZNF821
ENSGALG00010008839	ZNF512	3	104144082	104163125	+	ENSGALP00010012049	572	4	0	0	0	0	0	0	Other	ZNF512	Zfp512	ZNF512
ENSGALG00010008862	ZNF367	Z	42774792	42781742	-	ENSGALP00010012072	333	2	0	0	0	0	0	0	Other	ZNF367	Zfp367	ZNF367
ENSGALG00010009019	ZNF513	3	104270244	104272833	+	ENSGALP00010012230	512	9	0	0	0	0	0	0	Other	ZNF513	Zfp513	ZNF513
ENSGALG00010009190	ZBTB49	4	78066245	78083709	+	ENSGALP00010012558	764	7	0	1	0	0	0	0	BTB	ZBTB49	Zbtb49	ZBTB49
ENSGALG00010009345	ZFAT	2	141537959	141623973	-	ENSGALP00010012793	1242	19	0	0	0	0	0	0	Other	ZFAT	Zfat	ZFAT
ENSGALG00010009441	ZNF518B	4	77430184	77811949	-	ENSGALP00010012978	1079	4	0	0	0	0	0	0	Other	ZNF518B	Zfp518b	ZNF518B
ENSGALG00010009461	ZEB2	7	32919823	33028694	-	ENSGALP00010013036	1136	8	0	0	0	1	0	0	HOMEO	ZEB2	Zeb2	ZEB2
ENSGALG00010009467	KROX20	6	8743863	8746683	+	ENSGALP00010013040	462	3	0	0	0	0	0	0	Other	EGR2	Egr2	EGR2
ENSGALG00010009470	ZNF469	11	17795212	17983016	+	ENSGALP00010013046	4062	6	0	0	0	0	0	0	Other	ZNF469	Zfp469	ZNF469
ENSGALG00010009511	ZFPM1	11	17988268	18017166	+	ENSGALP00010013124	1099	9	0	0	0	0	0	0	Other	ZFPM1	Zfpm1	ZFPM1
ENSGALG00010009920	NA	6	1206513	1207706	+	ENSGALP00010013577	285	2	0	0	0	0	0	0	Other	NA	NA	NA
ENSGALG00010010049	ZBTB7C	Z	1790300	1823519	+	ENSGALP00010013649	618	4	0	1	0	0	0	0	BTB	ZBTB7C	Zbtb7c	ZBTB7C
ENSGALG00010010059	NA	8	5680947	5683008	-	ENSGALP00010013655	343	6	0	0	0	0	0	0	Other	NA	NA	ENSTGUG00000026903
ENSGALG00010010147	GLIS3	Z	27355976	27512852	-	ENSGALP00010013739	794	5	0	0	0	0	0	0	Other	GLIS3	Glis3	GLIS3
ENSGALG00010010334	ZBTB41	8	2593530	2608347	+	ENSGALP00010014014	905	14	0	1	0	0	0	0	BTB	ZBTB41	Zbtb41	ZBTB41
ENSGALG00010010349	RREB1	2	64380289	64503125	-	ENSGALP00010014047	1719	15	0	0	0	0	0	0	Other	RREB1	Rreb1	RREB1
ENSGALG00010010368	NA	Z	1182860	1221028	+	ENSGALP00010014056	1298	15	0	0	0	0	0	0	Other	ZNF532	Zfp532	ZNF532
ENSGALG00010010604	HIVEP1	2	62440356	62555898	-	ENSGALP00010014312	2741	5	0	0	0	0	0	0	Other	HIVEP1	Hivep1	HIVEP1
ENSGALG00010010789	NA	38	197771	203547	-	ENSGALP00010014536	753	2	0	0	0	0	0	0	Other	ZNF541	Zfp541	NA
ENSGALG00010010948	PRDM15	1	109151884	109183588	-	ENSGALP00010014841	1182	17	0	0	1	0	0	0	SET	PRDM15	Prdm15	PRDM15
ENSGALG00010010982	ZBTB21	1	109222477	109249554	-	ENSGALP00010014922	1057	8	0	1	0	0	0	0	BTB	ZBTB21	Zbtb21	ZBTB21
ENSGALG00010011297	OSR2	2	127399626	127415452	+	ENSGALP00010015355	312	5	0	0	0	0	0	0	Other	OSR2	Osr2	OSR2
ENSGALG00010011413	ZBTB37	8	7401873	7411869	-	ENSGALP00010015543	519	3	0	1	0	0	0	0	BTB	ZBTB37	Zbtb37	ZBTB37
ENSGALG00010011720	IKZF2	7	3711230	3813634	-	ENSGALP00010016107	606	5	0	0	0	0	0	0	Other	IKZF2	Ikzf2	IKZF2
ENSGALG00010011823	NA	4	11396265	11419065	-	ENSGALP00010016194	450	3	0	0	0	0	0	0	Other	KLF14;KLF17;KLF18	Klf14;Klf17;Zfp352	ENSTGUG00000005530
ENSGALG00010011866	KLF8	4	11420790	11428004	-	ENSGALP00010016246	448	3	0	0	0	0	0	0	Other	KLF8	Klf8	KLF8
ENSGALG00010012008	ZNF366	Z	25740424	25766684	+	ENSGALP00010016538	748	11	0	0	0	0	0	0	Other	ZNF366	Zfp366	ZNF366
ENSGALG00010012052	KLF10	2	128801528	128806433	-	ENSGALP00010016626	466	3	0	0	0	0	0	0	Other	KLF10	Klf10	KLF10
ENSGALG00010012211	NA	W	3857270	3932751	+	ENSGALP00010016989	1292	15	0	0	0	0	0	0	Other	ZNF532	Zfp532	ZNF532
ENSGALG00010012244	NA	8	1526165	1532418	+	ENSGALP00010017036	874	4	0	0	0	0	0	0	Other	NA	NA	NA
ENSGALG00010012821	ZBTB33	4	16431174	16439945	-	ENSGALP00010017834	764	3	0	1	0	0	0	0	BTB	ZBTB33	Zbtb33	ZBTB33
ENSGALG00010012888	NA	W	6911957	7014612	+	ENSGALP00010017963	380	1	0	0	0	0	0	0	Other	KCMF1	Kcmf1	NA
ENSGALG00010013100	ZFPM2	2	129879227	130189150	+	ENSGALP00010018336	1151	8	0	0	0	0	0	0	Other	ZFPM2	Zfpm2	ZFPM2
ENSGALG00010013274	MTF1	23	3910182	3923630	+	ENSGALP00010018709	729	6	0	0	0	0	0	0	Other	MTF1	Mtf1	MTF1
ENSGALG00010013292	PRDM1	3	68037917	68144103	-	ENSGALP00010018771	886	5	0	0	1	0	0	0	SET	PRDM1	Prdm1	PRDM1
ENSGALG00010013299	PLAGL2	20	10476198	10485287	-	ENSGALP00010018773	494	7	0	0	0	0	0	0	Other	PLAGL2	Plagl2	PLAGL2
ENSGALG00010013635	BCL6	9	14479373	14495600	+	ENSGALP00010019424	708	6	0	1	0	0	0	0	BTB	BCL6	Bcl6	BCL6
ENSGALG00010013791	AEBP2	1	64595432	64645342	+	ENSGALP00010019583	494	3	0	0	0	0	0	0	Other	AEBP2	Aebp2	AEBP2
ENSGALG00010013799	SCRT2	20	10259797	10263880	+	ENSGALP00010019585	276	5	0	0	0	0	0	0	Other	SCRT2	Scrt2	SCRT2
ENSGALG00010013981	RLF	23	2111064	2141514	-	ENSGALP00010019769	1888	11	0	0	0	0	0	0	Other	RLF	Rlf	RLF
ENSGALG00010014135	ZBTB24	3	66608159	66616005	+	ENSGALP00010019949	675	8	0	1	0	0	0	0	BTB	ZBTB24	Zbtb24	ZBTB24
ENSGALG00010014263	ZNF131	Z	14145561	14162903	+	ENSGALP00010020175	617	6	0	1	0	0	0	0	BTB	ZNF131	Zfp131	ZNF131
ENSGALG00010014265	ZNF462	Z	56150642	56239424	+	ENSGALP00010020173	419	6	0	0	0	0	0	0	Other	ZNF462	Zfp462	ZNF462
ENSGALG00010014270	NA	4	70071231	70072692	+	ENSGALP00010020185	166	4	0	0	0	0	0	0	Other	NA	NA	NA
ENSGALG00010014323	KLF4	Z	56393947	56397790	-	ENSGALP00010020270	360	3	0	0	0	0	0	0	Other	KLF4	Klf4	KLF4
ENSGALG00010014734	ZUP1	3	63476834	63483650	+	ENSGALP00010020600	485	3	0	0	0	0	0	0	Other	ZUP1	Zup1	ZUP1
ENSGALG00010014987	KLF9	Z	35632988	35646170	-	ENSGALP00010020927	235	3	0	0	0	0	0	0	Other	KLF9	Klf9	KLF9
ENSGALG00010015050	HIVEP3	23	1237055	1292994	+	ENSGALP00010021051	2448	5	0	0	0	0	0	0	Other	HIVEP3	Hivep3	HIVEP3
ENSGALG00010015055	ZNF335	20	10897880	10907036	-	ENSGALP00010021065	1378	12	0	0	0	0	0	0	Other	ZNF335	Zfp335	ZNF335
ENSGALG00010015071	SNAI1	20	14133510	14137538	-	ENSGALP00010021085	256	5	0	0	0	0	0	0	Other	SNAI1	Snai1	ENSTGUG00000008724
ENSGALG00010015165	KLF3	4	69050711	69075232	-	ENSGALP00010021291	369	3	0	0	0	0	0	0	Other	KLF3	Klf3	KLF3
ENSGALG00010015291	ZFP64	20	13334313	13344835	+	ENSGALP00010021439	787	10	0	0	0	0	0	0	Other	ZFP64	Zfp64	ENSTGUG00000026158;ENSTGUG00000028603
ENSGALG00010015318	SALL4	20	13430811	13445002	+	ENSGALP00010021464	1108	7	0	0	0	0	0	0	Other	SALL4	Sall4	ENSTGUG00000025631;ENSTGUG00000024302
ENSGALG00010015583	PRDM4	1	53364540	53389044	+	ENSGALP00010021704	864	7	0	0	1	0	0	0	SET	PRDM4	Prdm4	PRDM4
ENSGALG00010015668	ZNF217	20	12765612	12880827	+	ENSGALP00010021789	1075	9	0	0	0	0	0	0	Other	ZNF217	Zfp217	ZNF217
ENSGALG00010015734	TSHZ2	20	12889850	13103853	-	ENSGALP00010021863	1036	5	0	0	0	0	0	0	Other	TSHZ2	Tshz2	TSHZ2
ENSGALG00010016274	ZNF831	20	11182897	11208621	-	ENSGALP00010022584	1844	2	0	0	0	0	0	0	Other	ZNF831	Zfp831	ZNF831
ENSGALG00010016287	BCL11B	5	47291118	47383625	-	ENSGALP00010022608	884	6	0	0	0	0	0	0	Other	BCL11B	Bcl11b	BCL11B
ENSGALG00010016332	NA	14	12435856	12440588	-	ENSGALP00010022668	437	11	0	0	0	0	0	0	Other	ZNF3;ZNF501;ZNF391;ZKSCAN8P1;ZNF135	NA	ENSTGUG00000018385;ENSTGUG00000019633
ENSGALG00010016535	BNC2	Z	32769001	33137710	-	ENSGALP00010023044	1067	5	0	0	0	0	0	0	Other	BNC2	Bnc2	BNC2
ENSGALG00010016562	GLIS2	14	12697151	12701637	+	ENSGALP00010023090	511	4	0	0	0	0	0	0	Other	GLIS2	Glis2	GLIS2
ENSGALG00010016569	YY2	5	48014450	48038355	+	ENSGALP00010023112	420	4	0	0	0	0	0	0	Other	YY1	Yy1	YY1
ENSGALG00010016577	ZBTB17	21	4298883	4305017	-	ENSGALP00010023126	817	13	0	1	0	0	0	0	BTB	ZBTB17	Zbtb17	ZBTB17
ENSGALG00010016647	EGR1	13	17853197	17856289	+	ENSGALP00010023267	510	3	0	0	0	0	0	0	Other	EGR1	Egr1	EGR1
ENSGALG00010016769	BNC1	10	11316937	11336931	-	ENSGALP00010023462	985	5	0	0	0	0	0	0	Other	BNC1	Bnc1	BNC1
ENSGALG00010016863	MYNN	9	19652800	19661620	-	ENSGALP00010023645	615	8	0	1	0	0	0	0	BTB	MYNN	Mynn	MYNN
ENSGALG00010016901	MECOM	9	19664339	19984838	+	ENSGALP00010023773	1245	10	0	0	1	0	0	0	SET	MECOM	Mecom	MECOM
ENSGALG00010016942	ZBTB40	21	6157989	6190301	-	ENSGALP00010023872	1226	12	0	1	0	0	0	0	BTB	ZBTB40	Zbtb40	NA
ENSGALG00010016996	ZIC4	9	11583845	11599821	-	ENSGALP00010024015	416	5	0	0	0	0	0	0	Other	ZIC4	Zic4	ZIC4
ENSGALG00010017016	ZIC1	9	11601998	11606136	+	ENSGALP00010024046	430	5	0	0	0	0	0	0	Other	ZIC1	Zic1	ZIC1
ENSGALG00010017162	BCL11A	3	1930777	1991462	-	ENSGALP00010024257	796	6	0	0	0	0	0	0	Other	BCL11A	Bcl11a	BCL11A
ENSGALG00010017373	RP1-27O5.3	23	5563972	5570521	+	ENSGALP00010024526	475	3	0	1	0	0	0	0	BTB	ZBTB8B	Zbtb8b	ZBTB8B
ENSGALG00010017413	ZIC3	4	4503168	4506519	+	ENSGALP00010024599	464	5	0	0	0	0	0	0	Other	ZIC3	Zic3	ZIC3
ENSGALG00010017520	ZBTB1	5	52387526	52415707	-	ENSGALP00010024827	711	8	0	1	0	0	0	0	BTB	ZBTB1	Zbtb1	ZBTB1
ENSGALG00010017543	ZBTB25	5	52416382	52426007	+	ENSGALP00010024894	460	2	0	1	0	0	0	0	BTB	ZBTB25	Zbtb25	ZBTB25
ENSGALG00010017629	ZBTB8AL	23	5581447	5587814	+	ENSGALP00010025087	505	2	0	1	0	0	0	0	BTB	NA	NA	ENSTGUG00000018465
ENSGALG00010017704	ZNF362	21	6490843	6509723	-	ENSGALP00010025290	591	6	0	0	0	0	0	0	Other	ZNF362	Zfp362	ZNF362
ENSGALG00010018037	GZF1	3	3460600	3483254	-	ENSGALP00010025933	944	15	0	1	0	0	0	0	BTB	GZF1	Gzf1	GZF1
ENSGALG00010018095	E4F1	14	6502217	6509880	+	ENSGALP00010026022	781	10	0	0	0	0	0	0	Other	E4F1	E4f1	E4F1
ENSGALG00010018098	EGR4	4	89263348	89265946	+	ENSGALP00010026024	473	3	0	0	0	0	0	0	Other	EGR4	Egr4	EGR4
ENSGALG00010018124	FBXO41	4	89270918	89282254	+	ENSGALP00010026040	801	1	0	0	0	0	0	0	Other	FBXO41	Fbxo41	ENSTGUG00000029166
ENSGALG00010018274	ZNF711	4	8636097	8656649	-	ENSGALP00010026222	771	12	0	0	0	0	0	0	Other	ZNF711	Zfp711	ZNF711
ENSGALG00010018275	ZNF639	9	17231939	17237138	-	ENSGALP00010026224	482	9	0	0	0	0	0	0	Other	ZNF639	Zfp639	ZNF639
ENSGALG00010018279	INSM1	3	4007615	4009540	-	ENSGALP00010026227	410	5	0	0	0	0	0	0	Other	INSM1	Insm1	NA
ENSGALG00010018370	ZBTB8A	23	5572790	5579384	+	ENSGALP00010026389	600	2	0	1	0	0	0	0	BTB	ZBTB8A	Zbtb8a	ZBTB8A
ENSGALG00010018668	OVOL2	3	15147064	15154289	+	ENSGALP00010026960	262	4	0	0	0	0	0	0	Other	OVOL2	Ovol2	OVOL2
ENSGALG00010018955	ZBTB48	21	560846	567355	-	ENSGALP00010027342	616	11	0	1	0	0	0	0	BTB	ZBTB48	Zbtb48	ZBTB48
ENSGALG00010018968	GLI2	7	25397053	25576378	+	ENSGALP00010027370	1528	5	0	0	0	0	0	0	Other	NA	NA	ENSTGUG00000004599
ENSGALG00010019000	TRERF1	3	22557732	22658083	-	ENSGALP00010027396	1163	3	0	0	0	0	0	0	Other	TRERF1	Trerf1	TRERF1
ENSGALG00010019322	EGR3	22	1413842	1420571	+	ENSGALP00010027827	513	3	0	0	0	0	0	0	Other	EGR3	Egr3	EGR3
ENSGALG00010019418	ZNF703	22	2338766	2347750	+	ENSGALP00010027899	488	1	0	0	0	0	0	0	Other	ZNF703	Zfp703	ZNF703
ENSGALG00010019648	PRDM16	21	1030521	1318643	-	ENSGALP00010028089	1266	10	0	0	1	0	0	0	SET	PRDM16	Prdm16	PRDM16
ENSGALG00010019906	NA	5	51201461	51207904	+	ENSGALP00010028371	481	4	0	1	0	0	0	0	BTB	NA	NA	ENSTGUG00000023786
ENSGALG00010020257	ZNF710	10	20038797	20054227	+	ENSGALP00010028899	598	2	0	0	0	0	0	0	Other	ZNF710	NA	ZNF710
ENSGALG00010020429	ZNF148	7	27658058	27689743	-	ENSGALP00010029194	833	4	0	0	0	0	0	0	Other	ZNF148	Zfp148	ZNF148
ENSGALG00010020959	ZNF488	6	18723655	18743568	+	ENSGALP00010029909	566	3	0	0	1	0	0	0	SET	NA	NA	ENSTGUG00000008050
ENSGALG00010021029	PRDM2	21	5107069	5170656	-	ENSGALP00010030073	1696	8	0	0	1	0	0	0	SET	PRDM2	Prdm2	ENSTGUG00000020634;ENSTGUG00000024076
ENSGALG00010021054	FEZF2	12	13324082	13327231	-	ENSGALP00010030131	441	6	0	0	0	0	0	0	Other	FEZF2	Fezf2	FEZF2
ENSGALG00010021160	ZNF143	5	9001350	9033986	-	ENSGALP00010030447	676	7	0	0	0	0	0	0	Other	ZNF143	Zfp143	ZNF143
ENSGALG00010021173	KLF15	12	10806952	10833065	-	ENSGALP00010030507	477	3	0	0	0	0	0	0	Other	KLF15	Klf15	KLF15
ENSGALG00010021190	NA	12	10851344	10861851	-	ENSGALP00010030536	920	10	0	0	0	0	0	0	Other	ZXDC;ZXDB;ZXDA	Zxdb;Zxdc	ENSTGUG00000018312
ENSGALG00010021218	DPF3	5	26012494	26171240	+	ENSGALP00010030638	397	2	0	0	0	0	2	0	PHD	DPF3	Dpf3	DPF3
ENSGALG00010021412	ZNF319	11	431411	449647	+	ENSGALP00010030955	554	16	0	0	0	0	0	0	Other	ZNF319	Zfp319	ZNF319
ENSGALG00010021621	ZNF518A	6	21816806	21927539	+	ENSGALP00010031409	1540	5	0	0	0	0	0	0	Other	ZNF518A	Zfp518a	ZNF518A
ENSGALG00010021626	ZNF142	7	22096753	22107175	+	ENSGALP00010031440	1988	34	0	0	0	0	0	0	Other	ZNF142	Zfp142	ZNF142
ENSGALG00010021687	ZNF384	1	77038870	77064539	-	ENSGALP00010031603	476	6	0	0	0	0	0	0	Other	ZNF384	Zfp384	ZNF384
ENSGALG00010021864	GFI1	8	13869928	13880691	+	ENSGALP00010032047	405	6	0	0	0	0	0	0	Other	GFI1	Gfi1	GFI1
ENSGALG00010022030	ZNF341	20	2485570	2505241	-	ENSGALP00010032286	840	13	0	0	0	0	0	0	Other	ZNF341	Zfp341	ZNF341
ENSGALG00010022152	ZNF644	8	14319049	14391825	+	ENSGALP00010032453	1198	6	0	0	0	0	0	0	Other	ZNF644	Zfp644	ZNF644
ENSGALG00010022231	ZNF503	6	15347568	15351166	+	ENSGALP00010032619	609	1	0	0	0	0	0	0	Other	ZNF503	Zfp503	ZNF503
ENSGALG00010022312	ZNF592	10	994149	1027964	+	ENSGALP00010032777	1302	10	0	0	0	0	0	0	Other	ZNF592	Zfp592	ZNF592
ENSGALG00010022473	ZNF385A	34	745032	749817	+	ENSGALP00010033029	440	3	0	0	0	0	0	0	Other	ZNF385A	Zfp385a	ZNF385A
ENSGALG00010022485	ATF2	7	16287693	16328342	+	ENSGALP00010033065	493	1	0	0	0	0	0	0	Other	ATF2	Atf2	ATF2
ENSGALG00010022505	ZNF511	6	10083770	10089683	+	ENSGALP00010033104	264	3	0	0	0	0	0	0	Other	ZNF511	Zfp511	NA
ENSGALG00010022578	ZNF512B	20	9804813	9830422	+	ENSGALP00010033229	731	6	0	0	0	0	0	0	Other	ZNF512B	Zfp512b	ZNF512B
ENSGALG00010022590	NA	27	4759067	4812409	-	ENSGALP00010033252	512	3	0	0	0	0	0	0	Other	EPM2AIP1	Epm2aip1	ENSTGUG00000019302
ENSGALG00010022605	SP9	7	16562768	16564446	-	ENSGALP00010033257	460	3	0	0	0	0	0	0	Other	SP9	Sp9	SP9
ENSGALG00010022627	CTCF	11	1128888	1159385	+	ENSGALP00010033292	806	11	0	0	0	0	0	0	Other	CTCF	Ctcf	CTCF
ENSGALG00010022643	SP3	7	16704284	16735632	+	ENSGALP00010033316	771	3	0	0	0	0	0	0	Other	SP3	Sp3	SP3
ENSGALG00010022649	PATZ1	15	9021074	9039334	+	ENSGALP00010033319	714	8	0	2	0	0	0	0	BTB	PATZ1	Patz1	PATZ1
ENSGALG00010022707	SALL1	11	5577787	5595486	+	ENSGALP00010033409	1308	9	0	0	0	0	0	0	Other	SALL1	Sall1	SALL1
ENSGALG00010023246	SP5	7	17875766	17877663	-	ENSGALP00010034423	371	3	0	0	0	0	0	0	Other	SP5	Sp5	SP5
ENSGALG00010023248	PRDM10	24	1553943	1591172	+	ENSGALP00010034432	1203	10	0	0	1	0	0	0	SET	PRDM10	Prdm10	PRDM10
ENSGALG00010023274	ZBTB38	9	9786776	9879867	+	ENSGALP00010034498	1193	8	0	1	0	0	0	0	BTB	ZBTB38	Zbtb38	ZBTB38
ENSGALG00010023408	ZBTB44	24	1651284	1708555	-	ENSGALP00010034700	627	4	0	1	0	0	0	0	BTB	ZBTB44	Zbtb44	ZBTB44
ENSGALG00010023689	WT1	5	5636170	5669501	-	ENSGALP00010035039	618	4	0	0	0	0	0	0	Other	WT1	Wt1	WT1
ENSGALG00010023730	SP2	27	3701297	3711430	-	ENSGALP00010035108	626	3	0	0	0	0	0	0	Other	SP2	Sp2	SP2
ENSGALG00010023742	SP6	27	3719629	3721637	+	ENSGALP00010035120	347	3	0	0	0	0	0	0	Other	SP6	Sp6	SP6
ENSGALG00010024152	ZNF423	11	6303474	6538185	+	ENSGALP00010035895	1322	28	0	0	0	0	0	0	Other	ZNF423	Zfp423	ZNF423
ENSGALG00010024180	HINFP	24	4341532	4345940	-	ENSGALP00010035950	546	7	0	0	0	0	0	0	Other	HINFP	Hinfp	HINFP
ENSGALG00010024238	ATF7	34	968527	1013491	+	ENSGALP00010036082	480	1	0	0	0	0	0	0	Other	ATF7	Atf7	ENSTGUG00000017046;ENSTGUG00000019351
ENSGALG00010024282	HIC2	15	248200	330566	-	ENSGALP00010036142	570	5	0	1	0	0	0	0	BTB	HIC2	Hic2	HIC2
ENSGALG00010024351	SP1	34	1058714	1073461	-	ENSGALP00010036278	775	3	0	0	0	0	0	0	Other	SP1	Sp1	ENSTGUG00000022073;ENSTGUG00000020153
ENSGALG00010024365	NA	34	1084973	1185063	+	ENSGALP00010036286	271	9	0	0	0	0	0	0	Other	NA	NA	NA
ENSGALG00010024430	ZNF652	27	3202764	3226519	+	ENSGALP00010036403	609	9	0	0	0	0	0	0	Other	ZNF652	Zfp652	ZNF652
ENSGALG00010024462	ZBTB32	24	4523332	4595856	-	ENSGALP00010036452	665	9	0	1	0	0	0	0	BTB	ZBTB16	Zbtb16	ZBTB16
ENSGALG00010024544	ZNF536	11	8380710	8608490	+	ENSGALP00010036633	1378	10	0	0	0	0	0	0	Other	ZNF536	Zfp536	ZNF536
ENSGALG00010024556	NA	34	1179101	1180534	+	ENSGALP00010036671	233	5	0	0	0	0	0	0	Other	NA	NA	NA
ENSGALG00010024567	IKZF3	27	4247216	4272932	-	ENSGALP00010036706	559	6	0	0	0	0	0	0	Other	IKZF3	Ikzf3	IKZF3
ENSGALG00010024579	ZNF740	34	1209998	1214471	+	ENSGALP00010036716	321	3	0	0	0	0	0	0	Other	ZNF740	Zfp740	ENSTGUG00000019337;ENSTGUG00000029572
ENSGALG00010024626	TSHZ3	11	8866476	9241933	-	ENSGALP00010036845	1008	5	0	0	0	0	0	0	Other	TSHZ3	Tshz3	TSHZ3
ENSGALG00010024638	ZNF507	11	9394525	9411934	+	ENSGALP00010036907	977	10	0	0	0	0	0	0	Other	ZNF507	Zfp507	ZNF507
ENSGALG00010024744	KLF13	10	5591832	5618305	-	ENSGALP00010037163	307	3	0	0	0	0	0	0	Other	KLF13	Klf13	KLF13
ENSGALG00010024784	NA	20	9802220	9830422	+	ENSGALP00010037277	810	6	0	0	0	0	0	0	Other	ZNF512B	Zfp512b	ZNF512B
ENSGALG00010024797	IKZF4	34	1358443	1369806	+	ENSGALP00010037292	557	6	0	0	0	0	0	0	Other	IKZF4	Ikzf4	ENSTGUG00000029408;ENSTGUG00000029425
ENSGALG00010024884	ZBTB46	20	9911270	9949066	+	ENSGALP00010037519	799	5	0	1	0	0	0	0	BTB	ZBTB46	Zbtb46	ZBTB46
ENSGALG00010024889	SLC2A4RG	20	9952051	9954066	-	ENSGALP00010037527	377	1	0	0	0	0	0	0	Other	SLC2A4RG	NA	SLC2A4RG
ENSGALG00010025250	GLIS1	8	24592021	24765862	-	ENSGALP00010038063	1012	5	0	0	0	0	0	0	Other	GLIS1	Glis1	GLIS1
ENSGALG00010025268	ZBTB39	34	1568435	1582210	-	ENSGALP00010038081	710	7	0	1	0	0	0	0	BTB	ZBTB39	Zbtb39	ZBTB39
ENSGALG00010025565	NA	8	20104320	20107668	+	ENSGALP00010038554	406	3	0	0	0	0	0	0	Other	KLF14;KLF17;KLF18	Klf14;Klf17;Zfp352	ENSTGUG00000023265
ENSGALG00010025727	GLI1	34	1748385	1758616	+	ENSGALP00010038797	1301	5	0	0	0	0	0	0	Other	GLI1	Gli1	GLI1
ENSGALG00010025822	KLF7	7	11883406	11940382	+	ENSGALP00010038883	296	3	0	0	0	0	0	0	Other	KLF7	Klf7	KLF7
ENSGALG00010025887	ZNF76	26	4161446	4171073	-	ENSGALP00010038951	572	7	0	0	0	0	0	0	Other	ZNF76	Zfp523	ZNF76
ENSGALG00010026112	ZFP91	5	16477322	16492217	-	ENSGALP00010039272	569	5	0	0	0	0	0	0	Other	ZFP91	Zfp91	ZFP91
ENSGALG00010026154	ZNF385B	7	14437095	14589506	+	ENSGALP00010039313	527	3	0	0	0	0	0	0	Other	ZNF385B	Zfp385b	ZNF385B
ENSGALG00010026254	NA	2	4351730	4359934	+	ENSGALP00010039383	613	13	0	0	0	0	0	0	Other	NA	NA	NA
ENSGALG00010027015	NA	26	2251888	2257864	-	ENSGALP00010039826	333	1	0	0	0	0	0	0	Other	NA	NA	NA
ENSGALG00010027194	NA	2	396403	403239	+	ENSGALP00010040202	614	6	1	0	0	0	0	0	KRAB	NA	NA	NA
ENSGALG00010027197	NA	2	418513	420192	-	ENSGALP00010040205	426	11	0	0	0	0	0	0	Other	NA	NA	ENSTGUG00000019327
ENSGALG00010027215	NA	2	428962	432591	-	ENSGALP00010040245	242	6	0	0	0	0	0	0	Other	NA	AI854703	NA
ENSGALG00010027219	NA	2	433875	442754	-	ENSGALP00010040251	1109	18	0	0	0	0	0	0	Other	NA	NA	NA
ENSGALG00010027227	NA	2	451579	454969	-	ENSGALP00010040273	568	12	0	0	0	0	0	0	Other	ZNF467	Zfp467	ENSTGUG00000021399
ENSGALG00010027239	NA	2	534494	543364	+	ENSGALP00010040304	664	4	1	0	0	0	0	0	KRAB	NA	NA	ENSTGUG00000020908
ENSGALG00010027242	NA	2	545276	554426	-	ENSGALP00010040313	435	8	1	0	0	0	0	0	KRAB	ZNF181;ZNF302;ZNF208;ZNF689;ZFP92;ZNF347;ZNF160;ZNF665;ZNF785;ZNF107;ZNF747;ZNF764;ZNF91;ZNF84;ZNF99;ZNF729	Zfp689;Zfp92;Zfp160;E430018J23Rik;Zfp764	NA
ENSGALG00010027246	ZNF767	2	555488	570939	+	ENSGALP00010040326	891	5	1	0	0	0	0	0	KRAB	NA	NA	ENSTGUG00000028033
ENSGALG00010027250	NA	2	575789	581500	+	ENSGALP00010040335	613	5	1	0	0	0	0	0	KRAB	ZNF282	Zfp282	ENSTGUG00000020776
ENSGALG00010027259	NA	2	591597	599998	+	ENSGALP00010040351	564	5	1	0	0	0	0	0	KRAB	NA	NA	NA
ENSGALG00010027261	NA	2	603654	610832	+	ENSGALP00010040355	802	9	1	0	0	0	0	0	KRAB	ZNF777	Zfp777	NA
ENSGALG00010027378	ZBTB47	2	2019920	2038076	+	ENSGALP00010040646	743	9	0	1	0	0	0	0	BTB	ZBTB47	Zbtb47	ZBTB47
ENSGALG00010027588	PRDM12	17	6562160	6569431	+	ENSGALP00010040893	351	3	0	0	1	0	0	0	SET	PRDM12	Prdm12	PRDM12
ENSGALG00010027940	ZBTB7B	25	2038955	2057737	+	ENSGALP00010041466	575	4	0	1	0	0	0	0	BTB	ZBTB7B	Zbtb7b	ZBTB7B
ENSGALG00010027941	KLF2	28	4830903	4833376	-	ENSGALP00010041472	380	3	0	0	0	0	0	0	Other	KLF17;KLF18	Klf17;Zfp352	ENSTGUG00000000700
ENSGALG00010028394	ZBTB26	17	9415024	9426837	-	ENSGALP00010042248	438	4	0	1	0	0	0	0	BTB	ZBTB26	Zbtb26	ZBTB26
ENSGALG00010028421	ZBTB7A	28	1838855	1852629	+	ENSGALP00010042278	627	4	0	1	0	0	0	0	BTB	ZBTB7A	Zbtb7a	ZBTB7A
ENSGALG00010028544	ZNF414	28	2161609	2167002	-	ENSGALP00010042568	465	4	0	0	0	0	0	0	Other	ZNF414	Zfp414	ZNF414
ENSGALG00010028547	ZNF618	17	1735183	1875019	-	ENSGALP00010042578	948	4	0	0	0	0	0	0	Other	ZNF618	Zfp618	ZNF618
ENSGALG00010028602	ZNF687	25	2664455	2675473	+	ENSGALP00010042708	1257	13	0	0	0	0	0	0	Other	ZNF687	Zfp687	ZNF687
ENSGALG00010028669	ZBTB34	17	10852388	10877691	+	ENSGALP00010042763	508	3	0	1	0	0	0	0	BTB	ZBTB34	Zbtb34	ZBTB34
ENSGALG00010028675	ZBTB43	17	10854644	10863206	+	ENSGALP00010042769	464	3	0	1	0	0	0	0	BTB	ZBTB43	Zbtb43	ZBTB43
ENSGALG00010028823	GFI1B	17	7359746	7370891	+	ENSGALP00010042912	372	6	0	0	0	0	0	0	Other	GFI1B	Gfi1b	GFI1B
ENSGALG00010029183	NA	18	647737	674097	-	ENSGALP00010043214	625	13	0	0	0	0	0	0	Other	NA	NA	NA
ENSGALG00010029186	ZNF302	18	670987	683809	+	ENSGALP00010043225	675	15	1	0	0	0	0	0	KRAB	NA	NA	NA
ENSGALG00010029401	HIC1	19	6000072	6014498	+	ENSGALP00010043803	665	5	0	1	0	0	0	0	BTB	HIC1	Hic1	HIC1
ENSGALG00010029505	VEZF1	19	9204036	9217036	+	ENSGALP00010044019	555	6	0	0	0	0	0	0	Other	VEZF1	Vezf1	VEZF1
