# Supplementary material for: Comprehensive Annotation and Expression Profiling of C2H2 Zinc Finger Transcription Factors across Chicken Tissues
Source: Int J Mol Sci. 2024 Sep 30;25(19):10525. doi: 10.3390/ijms251910525 (PMC11476951; doi:10.3390/ijms251910525)
Supplement: Supplementary file 1 [file ijms-25-10525-s001.zip › Table S2 - ZFP-clusters.xlsx]

## Sheet: Table S1
Table S2. The gene clusters formed by C2H2-ZFPs in chicken genome
GeneID	GeneName	Chrom	Start	End	Strand	PepID	Length	Group	ClusterID	HumanOrtholog
ENSGALG00010027194	NA	2	396403	403239	+	ENSGALP00010040202	614	KRAB-ZFP	C2C1	NA
ENSGALG00010027197	NA	2	418513	420192	-	ENSGALP00010040205	426	Other-ZFP	C2C1	NA
ENSGALG00010027215	NA	2	428962	432591	-	ENSGALP00010040245	242	Other-ZFP	C2C1	NA
ENSGALG00010027219	NA	2	433875	442754	-	ENSGALP00010040251	1109	Other-ZFP	C2C1	NA
ENSGALG00010027227	NA	2	451579	454969	-	ENSGALP00010040273	568	Other-ZFP	C2C1	ZNF467
ENSGALG00010027239	NA	2	534494	543364	+	ENSGALP00010040304	664	KRAB-ZFP	C2C1	NA
ENSGALG00010027242	NA	2	545276	554426	-	ENSGALP00010040313	435	KRAB-ZFP	C2C1	ZFP92;ZNF107;ZNF160;ZNF181;ZNF208;ZNF302;ZNF347;ZNF665;ZNF689;ZNF729;ZNF747;ZNF764;ZNF785;ZNF84;ZNF91;ZNF99
ENSGALG00010027246	ZNF767	2	555488	570939	+	ENSGALP00010040326	891	KRAB-ZFP	C2C1	NA
ENSGALG00010027250	NA	2	575789	581500	+	ENSGALP00010040335	613	KRAB-ZFP	C2C1	ZNF282
ENSGALG00010027259	NA	2	591597	599998	+	ENSGALP00010040351	564	KRAB-ZFP	C2C1	NA
ENSGALG00010027261	NA	2	603654	610832	+	ENSGALP00010040355	802	KRAB-ZFP	C2C1	ZNF777
ENSGALG00010003678	ZNFY1	16	1565377	1570415	-	ENSGALP00010004983	534	KRAB-ZFP	C16C1	NA
ENSGALG00010002339	ZNFY4	16	1583933	1595698	+	ENSGALP00010003127	474	KRAB-ZFP	C16C1	NA
ENSGALG00010002088	OZFL	16	1602036	1605107	-	ENSGALP00010002824	572	Other-ZFP	C16C1	NA
ENSGALG00010003692	ZNFY2	16	1668900	1672128	-	ENSGALP00010004997	534	KRAB-ZFP	C16C1	NA
ENSGALG00010002403	ZNFY3	16	1686589	1697533	+	ENSGALP00010003353	474	KRAB-ZFP	C16C1	NA
ENSGALG00010002526	ZBTB22	16	1994521	1996405	+	ENSGALP00010003602	442	BTB	C16C2	Zbtb22
ENSGALG00010002616	ZNF692	16	2068622	2076131	+	ENSGALP00010003772	691	Other	C16C2	Zfp692
ENSGALG00010002633	NA	16	2082916	2085696	+	ENSGALP00010003814	595	Other	C16C2	9130023H24Rik
ENSGALG00010002664	BZFP1	16	2085638	2088155	-	ENSGALP00010003850	501	KRAB	C16C2	NA
ENSGALG00010024784	NA	20	9802220	9830422	+	ENSGALP00010037277	810	Other-ZFP	C20C1	ZNF512B
ENSGALG00010022578	ZNF512B	20	9804813	9830422	+	ENSGALP00010033229	731	Other-ZFP	C20C1	ZNF512B
ENSGALG00010024884	ZBTB46	20	9911270	9949066	+	ENSGALP00010037519	799	BTB-ZFP	C20C1	ZBTB46
ENSGALG00010024889	SLC2A4RG	20	9952051	9954066	-	ENSGALP00010037527	377	Other-ZFP	C20C1	SLC2A4RG
ENSGALG00010017373	RP1-27O5.3	23	5563972	5570521	+	ENSGALP00010024526	475	BTB-ZFP	C23C1	ZBTB8B
ENSGALG00010018370	ZBTB8A	23	5572790	5579384	+	ENSGALP00010026389	600	BTB-ZFP	C23C1	ZBTB8A
ENSGALG00010017629	ZBTB8AL	23	5581447	5587814	+	ENSGALP00010025087	505	BTB-ZFP	C23C1	NA
ENSGALG00010000604	NA	29	9392	16622	-	ENSGALP00010000655	424	KRAB-ZFP	C29C1	NA
ENSGALG00010000607	NA	29	18892	342196	+	ENSGALP00010000659	606	KRAB-ZFP	C29C1	NA
ENSGALG00010000608	NA	29	18892	24682	+	ENSGALP00010000661	480	KRAB-ZFP	C29C1	NA
ENSGALG00010000615	NA	29	68561	73033	+	ENSGALP00010000676	508	KRAB-ZFP	C29C1	NA
ENSGALG00010000622	NA	29	76636	102859	-	ENSGALP00010000685	485	KRAB-ZFP	C29C1	NA
ENSGALG00010000733	NA	29	87033	91414	+	ENSGALP00010000872	509	KRAB-ZFP	C29C1	NA
ENSGALG00010000737	NA	29	339151	341733	+	ENSGALP00010000876	509	KRAB-ZFP	C29C1	NA
ENSGALG00010000601	NA	29	375412	432175	+	ENSGALP00010000641	480	KRAB-ZFP	C29C1	NA
ENSGALG00010000645	NA	29	376121	421576	+	ENSGALP00010000724	404	Other-ZFP	C29C1	NA
ENSGALG00010000721	NA	29	388260	446413	-	ENSGALP00010000846	563	KRAB-ZFP	C29C1	NA
ENSGALG00010000731	NA	29	435029	439415	+	ENSGALP00010000870	465	KRAB-ZFP	C29C1	NA
ENSGALG00010000670	NA	29	451631	453780	+	ENSGALP00010000759	496	Other-ZFP	C29C1	NA
ENSGALG00010000598	NA	29	469364	497609	+	ENSGALP00010000626	465	KRAB-ZFP	C29C1	NA
ENSGALG00010000679	NA	29	488077	512460	+	ENSGALP00010000765	180	Other-ZFP	C29C1	NA
ENSGALG00010000725	NA	29	499429	501709	-	ENSGALP00010000855	547	Other-ZFP	C29C1	NA
ENSGALG00010000681	NA	29	506844	512254	+	ENSGALP00010000767	330	Other-ZFP	C29C1	NA
ENSGALG00010000727	NA	29	509244	556932	+	ENSGALP00010000861	414	KRAB-ZFP	C29C1	NA
ENSGALG00010000686	NA	29	545043	662323	-	ENSGALP00010000788	414	KRAB-ZFP	C29C1	NA
ENSGALG00010000704	NA	29	552210	578584	+	ENSGALP00010000808	787	KRAB-ZFP	C29C1	NA
ENSGALG00010000716	NA	29	667526	669927	+	ENSGALP00010000832	396	KRAB-ZFP	C29C1	NA
ENSGALG00010000596	NA	29	674443	677943	-	ENSGALP00010000620	509	KRAB-ZFP	C29C1	NA
ENSGALG00010004406	NA	31	65990	69118	+	ENSGALP00010006018	557	Other-ZFP	C31C1	NA
ENSGALG00010004622	NA	31	80641	87356	+	ENSGALP00010006198	1220	Other-ZFP	C31C1	ZNF628
ENSGALG00010004962	NA	31	164057	204050	-	ENSGALP00010006506	549	Other-ZFP	C31C1	NA
ENSGALG00010004341	NA	31	1311105	1316631	+	ENSGALP00010005915	441	SCAN-ZFP	C31C2	NA
ENSGALG00010004381	NA	31	1346071	1346622	+	ENSGALP00010005995	147	Other-ZFP	C31C2	ZNF500
ENSGALG00010004389	NA	31	1346723	1350105	+	ENSGALP00010006001	321	Other-ZFP	C31C2	ZNF22
ENSGALG00010004393	ZBTB45	31	1350108	1353613	-	ENSGALP00010006008	531	BTB-ZFP	C31C2	ZBTB45
ENSGALG00010022473	ZNF385A	34	745032	749817	+	ENSGALP00010033029	440	Other-ZFP	C34C1	ZNF385A
ENSGALG00010024238	ATF7	34	968527	1013491	+	ENSGALP00010036082	480	Other-ZFP	C34C1	ATF7
ENSGALG00010024351	SP1	34	1058714	1073461	-	ENSGALP00010036278	775	Other-ZFP	C34C1	SP1
ENSGALG00010024365	NA	34	1084973	1185063	+	ENSGALP00010036286	271	Other-ZFP	C34C1	NA
ENSGALG00010024556	NA	34	1179101	1180534	+	ENSGALP00010036671	233	Other-ZFP	C34C1	NA
ENSGALG00010024579	ZNF740	34	1209998	1214471	+	ENSGALP00010036716	321	Other-ZFP	C34C1	ZNF740
ENSGALG00010024797	IKZF4	34	1358443	1369806	+	ENSGALP00010037292	557	Other-ZFP	C34C1	IKZF4
ENSGALG00010025268	ZBTB39	34	1568435	1582210	-	ENSGALP00010038081	710	BTB-ZFP	C34C1	ZBTB39
ENSGALG00010025727	GLI1	34	1748385	1758616	+	ENSGALP00010038797	1301	Other-ZFP	C34C1	GLI1
ENSGALG00010000254	NA	JAENSK010000383	5033	8583	-	ENSGALP00010000272	480	KRAB-ZFP	JAENSK010000383C1	NA
ENSGALG00010000256	NA	JAENSK010000383	15904	19449	+	ENSGALP00010000275	420	KRAB-ZFP	JAENSK010000383C1	NA
ENSGALG00010000269	NA	JAENSK010000383	26389	30865	-	ENSGALP00010000296	509	KRAB-ZFP	JAENSK010000383C1	NA
ENSGALG00010001302	NA	JAENSK010000384	2706	8322	+	ENSGALP00010001547	421	KRAB-ZFP	JAENSK010000384C1	NA
ENSGALG00010001343	NA	JAENSK010000384	15786	44222	-	ENSGALP00010001602	452	KRAB-ZFP	JAENSK010000384C1	NA
ENSGALG00010001354	NA	JAENSK010000384	25340	28394	+	ENSGALP00010001620	365	Other-ZFP	JAENSK010000384C1	NA
ENSGALG00010000324	NA	MU179258	42974	56512	-	ENSGALP00010000361	711	Other-ZFP	MU179258C1	ZNF664
ENSGALG00010000338	NA	MU179258	60122	65199	+	ENSGALP00010000365	1069	Other-ZFP	MU179258C1	NA
ENSGALG00010000346	NA	MU179258	65818	75185	+	ENSGALP00010000372	681	Other-ZFP	MU179258C1	NA
