# Supplementary material for: Comprehensive Annotation and Expression Profiling of C2H2 Zinc Finger Transcription Factors across Chicken Tissues
Source: Int J Mol Sci. 2024 Sep 30;25(19):10525. doi: 10.3390/ijms251910525 (PMC11476951; doi:10.3390/ijms251910525)
Supplement: Supplementary file 1 [file ijms-25-10525-s001.zip › Table S3 - Datasets.xlsx]

## Sheet: Table S3
Table S3. Source of transcriptomic data used in this study
Tissue	Pan2023	Jin2021	Sohn2018	Ayers2015
Adipose	2	3	0	0
Blastoderm	0	0	0	4
BoneMarrow	0	0	2	0
Breast	0	0	2	0
Cecum	2	0	0	0
Cerebellum	2	0	2	0
Cerebrum	0	0	2	0
Colon	2	0	0	0
Comb	0	0	2	0
Cortex	2	0	0	0
Duodenum	2	0	0	0
Eye	0	0	2	0
Fascia	0	0	2	0
GallBladder	0	0	2	0
Gizzard	2	0	2	0
Heart	0	3	2	0
Hypothalamus	2	0	0	0
Ileum	2	0	0	0
ImmatureEgg	0	0	2	0
Jejunum	2	0	0	0
Kidney	0	3	2	0
Liver	2	3	2	0
Lung	2	3	2	0
MatureEgg	0	0	2	0
Muscle	2	3	0	0
Ovary	0	0	0	4
Pancreas	0	0	2	0
Provent	2	0	0	0
Skin	0	0	2	0
Spleen	2	3	2	0
Testis	0	0	0	4
Uterus	0	0	2	0
The numbers represent the count of replicates.
