# Supplementary material for: Comprehensive Annotation and Expression Profiling of C2H2 Zinc Finger Transcription Factors across Chicken Tissues
Source: Int J Mol Sci. 2024 Sep 30;25(19):10525. doi: 10.3390/ijms251910525 (PMC11476951; doi:10.3390/ijms251910525)
Supplement: Supplementary file 1 [file ijms-25-10525-s001.zip › Table S4 - Expression matrix.xlsx]

## Sheet: Table S4
Table S4. Expression matrix for the normalized TPM value of each gene in each chicken tissue.
Gene	Adipose	Blastoderm	BoneMarrow	Breast	Cecum	Cerebellum	Cerebrum	Colon	Comb	Cortex	Duodenum	Eye	Fascia	GallBladder	Gizzard	Heart	Hypothalamus	Ileum	ImmatureEgg	Jejunum	Kidney	Liver	Lung	MatureEgg	Muscle	Ovary	Pancreas	Provent	Skin	Spleen	Testis	Uterus
ENSGALG00010000037_ND6	1059.73	1917.55	394.357	236.215	922.932	2558.07	1153.12	526.443	348.408	4595.34	1458.64	344.33	674.17	332.369	837.772	1304.45	3943.37	683.424	2065.84	903.887	507.542	7190.82	527.231	1836.49	1632.5	2134.25	185.154	1370.6	340.666	458.563	1981.17	116.787
ENSGALG00010000039_PDIA3	777.676	909.163	526.977	165.392	734.937	406.424	263.549	801.598	448.795	423.222	746.103	216.22	399.315	856.593	414.292	334.058	478.692	658.386	873.002	659.477	549.286	2304.89	528.65	727.776	322.602	917.171	600.768	864.187	371.12	624.096	1030.61	914.573
ENSGALG00010000040	0.0677027	0.118599	0.204763	0	3.12667	0.0460512	0.700777	2.81712	0	0	0	2.95542	0.143835	0.26512	1.47785	0.0991879	0	0.174979	0	0.190529	0.0668625	0	0.16131	0.420399	0	0.0618702	0	0.382993	0	0.128455	0.00983894	0.46677
ENSGALG00010000041	0	0	0	0	0	0	0.25371	0	0	0	0.861156	0.216696	0	0	0.182191	0	0	0.608822	0.349523	0	0	0	0	0	0	0.0594906	0	0.420176	0	0	0.190492	0
ENSGALG00010000042_CKMT1B	1.10016	1.43679	0.237358	225.537	499.91	191.363	146.311	344.133	0.212074	178.955	702.11	78.4001	7.16657	62.489	35.346	0.189068	233.696	458.848	0.599329	663.316	0.0950809	0.111829	0.274002	0	3.32929	5.16742	2.02868	608.17	0.415458	0.113956	2.34925	1.1763
ENSGALG00010000043_PPIP5K1	10.905	2.08288	9.62934	15.1065	9.57262	30.9788	27.8794	8.33834	5.44945	28.8862	19.3765	14.1927	8.14127	21.1514	6.20209	9.82753	31.6644	12.9319	7.05353	22.1204	48.985	7.90868	9.12941	6.44909	13.5496	4.20376	12.4133	18.3797	5.15469	11.3939	4.57347	11.8603
ENSGALG00010000044_MAP1A	19.4911	4.16964	5.39868	26.7628	9.75314	376.467	417.088	11.2819	5.97363	313.111	13.0086	63.0384	15.3157	9.16867	14.2621	26.463	389.182	13.2451	18.1743	15.1667	16.297	1.99911	10.9315	29.9927	29.5064	16.5313	3.88965	13.9645	17.2346	8.52974	19.2977	20.2368
ENSGALG00010000045_TP53BP1	16.9003	58.6613	31.615	11.2383	17.43	55.6614	55.4962	13.2303	12.5493	44.1442	16.5216	17.8655	13.1926	20.6694	17.51	16.0654	37.5545	16.4113	30.7831	17.3128	42.3831	18.5356	22.4624	17.1838	11.8485	23.748	18.7515	12.7843	16.7602	27.8078	27.0501	40.9149
ENSGALG00010000046_TUBGCP4	46.2269	29.0776	42.65	36.6453	33.1029	60.8096	56.432	27.7053	39.8994	97.827	34.495	37.344	36.2929	31.2523	43.6355	39.7368	88.4327	30.2003	54.8406	32.168	54.3602	54.9021	35.2738	34.1254	38.8907	52.1085	36.3376	32.4021	37.1405	55.9894	54.2905	42.8535
ENSGALG00010000047_IQGAP3	218.238	100.67	290.866	62.3122	159.795	29.1237	31.8906	126.338	420.653	36.4199	101.419	117.069	172.986	245.172	163.159	148.283	28.1872	99.7793	217.763	105.077	144.752	42.1131	341.919	260.279	100.441	63.2304	68.0683	91.8675	319.128	319.553	81.802	249.151
ENSGALG00010000048_MAN2A2	20.2079	13.0291	7.19049	49.5863	11.0797	26.8903	27.3988	10.57	4.79318	36.7413	10.6648	21.3136	21.4462	11.0043	11.2684	12.6358	28.3106	10.1045	10.1785	9.19456	7.83123	14.5694	5.41403	11.3331	77.0595	28.4736	27.5034	15.6225	7.30755	12.8972	31.9916	7.22147
ENSGALG00010000049_FES	30.5739	0.486145	54.117	1.67147	15.8414	1.01785	0.841881	16.0213	5.91006	1.08167	18.1686	5.13878	5.67922	25.0814	4.91986	4.40382	1.48336	21.4087	3.04354	18.2874	2.37549	6.77174	7.03836	4.1381	2.15478	3.19984	2.97755	5.25449	10.7638	15.1929	2.97182	0.789604
ENSGALG00010000050_CIB1	112.014	56.4378	142.041	39.8375	379.292	27.2707	21.2732	386.355	73.0327	17.5845	274.2	37.3072	58.7956	104.428	87.7935	120.504	37.5579	325.346	51.2766	326.158	260.109	236.468	155.583	54.6931	168.661	99.0702	114.294	182.284	64.8927	240.93	81.906	155.163
ENSGALG00010000051_GDPGP1	2.33756	7.80293	2.86223	0.46983	6.03665	1.44891	3.10362	5.56843	1.55821	0.127663	3.70414	1.26931	1.41457	2.65849	1.96451	0.377103	0.135012	4.52977	3.22669	4.17918	1.39223	0.770103	0.450866	1.39262	0.533088	4.42191	0.840682	2.69662	1.86418	1.07549	4.41044	1.33899
ENSGALG00010000052_TTLL13	4.78461	3.42962	4.85867	4.53009	7.25407	4.68545	4.40797	8.99942	2.79573	2.93607	6.36317	3.51374	3.19495	5.04242	9.27208	3.09726	3.63895	7.44328	4.59779	6.25996	4.99246	2.30322	3.21723	5.1177	2.96337	4.54286	3.84096	7.76423	3.3383	4.1324	3.62855	7.51794
ENSGALG00010000053_HDDC3	17.5842	24.4606	25.2946	7.52567	41.9998	7.6607	13.9137	34.429	11.8436	0.489505	32.6916	11.2401	14.2504	26.1023	25.2954	13.4377	0.547136	38.1975	20.1785	37.0642	9.88314	7.60162	4.06289	11.5283	3.08266	21.7224	17.6944	27.0964	15.1042	8.19697	18.6013	22.0019
ENSGALG00010000054_VPS33B	93.7859	121.639	82.3721	76.389	102.989	81.5287	54.2546	82.0137	44.052	106.71	88.9539	44.8971	67.9808	71.1857	119.399	58.9065	96.7207	97.6291	59.8256	77.3725	50.7786	49.6718	42.1226	43.8007	169.789	105.3	60.685	124.858	51.164	67.7125	99.5575	46.7118
ENSGALG00010000055_PRC1	20.1114	158.005	74.8058	4.29937	30.5273	2.11439	0.859257	22.6841	13.5299	6.84719	34.1086	1.59758	4.43567	16.949	9.96045	4.84416	5.0048	20.0222	60.2573	17.519	2.21362	4.67091	10.5362	11.8139	6.03005	97.4412	1.58399	8.65268	7.52842	18.0659	119.991	1.87822
ENSGALG00010000056_UNC45A	56.9026	70.9781	45.6843	18.5246	46.6264	18.1531	19.788	45.0911	35.0391	22.8246	29.3841	21.4383	27.4571	38.7077	85.1143	34.2361	21.529	42.292	24.0791	32.8811	23.5418	20.2746	34.6829	17.3931	29.2363	38.5941	22.4247	39.9123	36.3281	28.3263	40.2607	25.8431
ENSGALG00010000057	0	2.54779	0.42814	0	0.0893727	0	0	0.217618	0.192794	0	0	0.27087	0	0	0	0	0	0	0	0	0	0	0.077406	0	0	0.281334	0	0	0	0.0523337	0.148405	0
ENSGALG00010000058_FURIN	32.226	28.8215	27.1099	52.219	26.6568	7.15697	5.19042	20.0412	17.4759	10.1436	16.6823	8.29199	19.0742	17.2681	20.1468	16.9069	7.73837	22.3509	13.7944	22.7654	13.6303	94.0538	17.9824	17.3899	69.7221	25.059	17.3114	34.5402	9.34437	12.271	29.5072	5.80749
ENSGALG00010000059_MFAP1	53.0536	116.386	79.2035	46.4141	56.9889	45.0651	42.1104	50.1362	56.389	51.4201	52.3504	29.716	43.223	45.8468	64.4027	54.1444	45.3711	55.7384	63.6235	48.7318	47.2574	63.1808	67.56	51.7254	79.5268	84.1712	47.6723	42.7924	45.1737	77.205	82.4305	61.0225
ENSGALG00010000060_HYPK	119.648	210.932	85.6494	56.9189	137.748	103.739	86.6996	127.273	41.8622	108.415	121.536	37.394	68.7595	69.223	194.895	84.0696	142.852	123.057	120.588	87.6532	51.5336	105.715	53.2304	111.932	176.563	195.675	60.052	166.683	55.4712	62.6026	173.424	34.8429
ENSGALG00010000061_SERINC4	2.39177	3.59577	2.08496	3.20521	3.18692	1.20934	1.3749	3.53919	0.769082	1.70075	3.55705	3.83235	3.11086	2.20185	2.75701	1.23872	1.41022	2.75002	1.57681	3.33972	0.967996	1.27473	1.26393	0.808415	6.68301	2.54869	2.28077	4.0134	1.3751	1.66232	2.26793	1.09115
ENSGALG00010000062	3.24716	0.914547	4.64922	1.40314	2.6189	1.13886	1.89298	4.31641	1.0976	1.23141	1.13517	1.93644	3.48107	3.34914	13.0899	4.35221	0.870983	1.55105	3.90072	1.58288	2.52477	1.91041	3.0566	1.66751	1.62083	2.01391	0.720584	3.61899	2.04608	5.82603	2.13121	4.47964
ENSGALG00010000063_SERF2	2220.4	184.729	294.488	221.313	1564.25	339.689	606.2	1550.82	113.77	187.79	1366.86	268.775	706.465	472.1	1935.69	1255.01	147.337	1421.52	1086.75	1233.2	648.621	1015.94	183.924	608.914	1174.41	459.127	291.747	1285.2	513.457	484.654	391.528	538.423
ENSGALG00010000065	0.583185	2.79872	1.54992	1.18309	0.19662	2.05511	2.36427	1.05461	0	1.05811	2.40952	0.346713	0.478083	0.605989	0.186424	0	2.87177	0.668352	1.90593	0	0.256306	0.06229	1.75362	2.33375	0.12057	3.83754	0.527998	0.229284	0.477881	1.32573	3.33449	1.16516
ENSGALG00010000067	0.939927	0.571988	1.69395	1.18918	0.345574	3.8317	3.43703	0.587012	1.86515	5.34131	0.585436	1.33548	0.476525	0.585081	1.42911	0.73879	4.62941	0.626919	5.40266	1.41064	0.890841	0.400298	0.890586	1.12524	0.0581247	0.890798	6.33813	2.04072	1.81834	1.02912	0.72956	9.86687
ENSGALG00010000068	0.496652	0.58174	0.46537	2.58115	0.0476654	0.814138	0.921582	0.277823	0.134956	0.39726	0.0668241	0.408268	2.28225	0.380885	0.112423	0	0.45445	0.0741959	0.605745	0.028868	0.196524	0.113376	0.516279	0	2.06959	0.980604	0	0	0.279411	0.169742	0.359142	0.320296
ENSGALG00010000069	28.6703	76.9082	4.04907	89.8629	36.8133	8.54281	7.52757	73.1003	1.94953	2.97242	27.1359	15.6116	29.1612	18.2041	165.364	58.6481	7.45677	49.9088	8.32229	18.2521	2.0277	0.877258	3.26546	15.4429	163.787	80.6127	1.87287	34.7616	25.4667	5.72098	54.2681	2.18484
ENSGALG00010000070	0.46485	3.98165	0.204763	0.271125	0.389741	0.513405	0.050742	0.382847	0.0385589	1.09493	0.857639	0.0758435	0.130386	0.359806	0.147442	0.0864842	1.48671	0.579817	0.0582539	0.866263	0.0297959	0.462988	0.0699005	0.116405	0.403349	1.5631	0.527998	0.863071	0	0.279424	1.79476	0
ENSGALG00010000071	0.0902703	1.99348	0.353681	0	0.0357491	0	0.08457	0	0.115677	0	0	0.342568	0	0.147384	0	0	0	0	0.233016	0	0	0	0	0.54977	0	2.84151	0	0	0.176517	0	3.22614	0
ENSGALG00010000072	3.31611	2.61301	0.335092	0.336936	0.125122	0.454433	0	0.145727	0.250633	0.590104	0	0	0	0.117907	0.666293	0.62763	2.75227	0.1411	0.724232	0.127019	0.64605	1.98199	0.564227	0.297479	9.9458	4.02673	0.960779	0.0774009	0.840175	2.62811	2.69731	0.429271
ENSGALG00010000074	2.42545	6.40369	0.186148	0	0.0536236	3.00357	0.08457	0.135741	0.115677	4.40033	0.0425244	0	0	0.0757486	0.163814	0.0595128	4.62136	0.0446842	0	0.191965	0.149422	0.494518	0.774116	0.247926	8.30764	5.86666	0	0.504134	0	1.10336	5.41151	0.080074
ENSGALG00010000075	1.2205	1.29694	0.390911	1.04842	1.14538	1.71411	3.27914	0.718818	0.333478	0.900051	0.599823	1.43714	0.418056	1.73416	1.64169	0.226171	1.30764	0.609573	0.134117	0.203763	0.571195	0.201396	0.0791987	0.337372	1.42617	1.65517	0	0.906207	0.511034	0.162461	2.3099	0.080074
ENSGALG00010000076	24.2503	21.8756	22.6556	26.3026	18.2526	8.67513	10.462	11.3121	10.0639	14.2578	10.713	9.61223	8.31073	27.7326	15.0268	5.38584	6.89725	11.63	7.63986	16.4245	8.67985	2.52502	3.40515	21.7003	26.6827	14.3346	12.2803	18.3548	9.53014	6.23048	21.2434	7.25488
ENSGALG00010000077	0.449165	0.243921	0.093074	0.911967	0	0.0741436	0	0	0.766987	0.359899	0	0.108348	0	0.117907	0	0	0.0626828	0.0726118	0	0.103925	0.0269633	0	0	0	0.177766	0.408581	1.27239	0	0	0.136682	0.209842	0
ENSGALG00010000078	3.45609	117.535	52.8138	4.23813	3.15758	2.31425	2.59573	2.14501	23.9937	1.09838	2.63451	11.6963	4.67082	33.4767	2.47089	8.7517	1.18495	1.75915	13.7098	3.49039	3.22818	6.63189	6.82457	53.6253	2.35102	20.3691	10.3122	1.29709	6.33865	19.5734	70.6064	2.99573
ENSGALG00010000081	100.868	68.6314	9.07066	3975.47	96.5107	14.3804	9.28781	63.1983	3.51424	15.7146	41.735	47.2307	728.102	30.8131	77.75	34.7023	16.6102	56.1194	4.87838	44.7308	7.7696	10.9515	4.77279	10.1517	8679.68	128.453	10.5177	77.4293	17.4019	8.07996	137.543	6.81856
ENSGALG00010000082	0	0	0	0	0	0	0	0	3.50886	16.9817	0	0	6.302	0	0	0	0	0	0	0	0	0	0	0	0	0	0	0	0	0	0	0
ENSGALG00010000084	4.10011	7.74219	5.35679	3.3559	13.6509	5.11564	5.07156	5.74647	2.46644	4.53141	5.49764	7.50079	4.05669	4.41176	3.16136	8.15496	4.23284	10.3654	6.32749	10.643	7.18981	3.17978	1.99253	3.84916	9.61699	5.00969	3.44496	6.78281	2.94868	4.78214	8.13042	3.32209
ENSGALG00010000085	28.0319	37.9526	11.5095	5.15823	21.3551	68.8003	16.8468	17.8309	4.40109	97.4692	18.8649	9.55944	5.67922	10.6776	13.2293	6.66401	81.4709	19.5756	12.3045	19.5987	6.82445	10.6711	10.792	12.3764	7.68486	35.0915	7.16691	26.4036	8.31498	11.0543	40.5615	3.59121
ENSGALG00010000086	24.255	10.7057	14.5851	5.88266	21.7254	27.3284	8.27284	15.5593	4.27319	44.7722	14.8434	13.1587	5.32558	15.0799	8.66721	6.62575	53.4381	21.8124	7.22911	20.6846	2.94306	6.29296	4.90889	6.76159	12.6345	13.0471	7.49257	8.864	8.80317	15.0765	11.7755	5.62098
ENSGALG00010000087	6.49346	1.66129	0.5957	0.172534	1.66215	2.0415	0.760207	0.854626	0.460611	5.41168	1.31593	0.594313	0.716345	0.206338	0.729971	4.90154	4.46806	1.87241	2.63115	2.26177	0.214093	2.14144	0.301186	2.7163	2.70857	1.26186	0.48039	1.02006	0.744599	1.45433	1.49576	0.925927
ENSGALG00010000088	1.1803	2.5167	4.39791	3.04081	0.503433	1.10513	0.42818	0.870952	0.867574	2.11127	1.13815	1.60657	1.35921	4.3205	1.02953	0.526492	1.81191	1.0269	0.622365	0.916481	3.07941	2.48651	0.902136	1.52841	0.396162	1.20022	1.58399	1.34096	1.32343	1.09042	1.15631	1.39523
ENSGALG00010000089	20.0787	4.22759	8.38174	2.17128	12.7885	1.99593	1.94906	4.97615	3.25634	2.35728	8.48602	3.09115	3.00454	10.4873	2.20607	1.90252	2.58712	8.89393	2.1944	9.93251	7.74419	10.3144	1.47679	3.65508	0.856818	2.80271	6.80446	14.1758	5.55507	1.6349	3.42752	3.83904
ENSGALG00010000090	9.61876	59.8188	10.2434	4.18222	8.79573	26.1337	21.7611	10.1339	4.70097	20.4341	8.5006	6.40252	3.06145	6.64506	6.97752	6.27505	21.3515	8.39818	8.60038	9.83181	5.58259	4.03203	4.64502	10.0083	3.92171	69.412	6.3392	10.4723	4.99625	8.56296	63.9	4.29214
ENSGALG00010000091	0.277304	2.91069	0.800436	3.6105	2.79216	0.718585	0.892162	2.64669	1.29249	0.481238	1.25453	1.8666	1.78322	4.42572	2.69314	7.03969	0.0600054	1.88006	2.88703	1.73923	0.571369	0.605469	1.48946	0.569089	0.195549	0.224274	1.71599	0.574489	0.911857	0.528139	0.0830552	3.35959
ENSGALG00010000092_INPPL1	31.3873	34.8075	17.6716	44.0729	52.3735	7.45883	5.55778	41.4054	7.73169	18.7949	40.4473	11.4318	17.3181	28.6735	36.0415	17.0232	13.3948	52.5422	12.459	55.3233	18.7712	17.6561	10.7197	15.8625	71.658	33.0741	19.7469	42.5084	14.0192	18.0349	37.041	7.5818
ENSGALG00010000093	5.10124	22.4002	6.27829	19.9959	5.95722	1.29217	2.8016	6.08486	2.52505	0.130622	2.75505	9.01152	10.7637	6.78653	11.3417	31.6422	0.164208	4.97692	2.21597	3.71594	1.13427	2.19592	2.36415	1.51015	30.7578	2.67732	2.22126	2.06065	7.87025	2.10144	1.65756	2.41392
ENSGALG00010000094	1.22199	4.07435	0.279222	2.75114	3.89937	0.723104	0.768895	2.5191	0.207115	2.15063	1.55339	2.01047	1.05342	1.94924	3.13879	3.89146	1.13487	2.38176	0.563292	1.21858	0.368932	1.22259	1.31968	0.947511	1.97844	0.503028	2.14877	1.20304	0.704128	1.138	0.503397	0.490595
ENSGALG00010000095	0.0657681	9.75858	0.5026	1.28828	0.587343	0.41197	0.862614	0.368925	0.154235	0.279344	0.958669	1.13765	0.251711	1.07153	0.190519	0	0.26024	1.01648	0.233016	2.19994	0.0668625	1.93303	0.164731	0.0258677	0.273918	0.919683	2.29268	0.607172	0	0.720264	0.707264	0
ENSGALG00010000096	1.10894	1.33554	1.48918	22.1995	4.27987	0.650014	0.585737	3.88977	3.59289	1.56833	1.78712	6.63914	7.32213	1.6777	12.8499	29.5499	0.120011	2.20975	1.99875	1.64143	1.02366	1.42722	1.68735	1.88206	28.4533	0.0997813	1.78848	2.26539	7.02515	0.800108	0.277969	0.560518
ENSGALG00010000097	0.10767	2.27499	0	2.7021	0.137038	0.534304	4.01097	0	0.331383	0	0.170098	0.188809	2.56086	1.56227	0.40476	1.22979	0	0	0.241411	1.59131	0.232752	0.509506	0.104873	0	0.129845	0.410183	8.65245	0	0	0.207752	0.177719	0
ENSGALG00010000098	34.0076	8.93436	16.7963	3.50048	19.3113	6.28193	3.3052	11.3024	3.59136	1.99495	12.125	3.60344	4.85968	20.6634	10.1111	5.16708	3.19857	11.9126	4.60472	13.7962	5.16212	2.53206	3.70272	8.89699	7.77095	20.3746	2.68867	21.2606	7.44165	11.4661	25.3223	2.48892
ENSGALG00010000099	4.00844	146.637	6.32934	2.63222	17.5509	3.62846	2.97363	11.1885	2.85224	6.75697	7.80859	5.05184	0.647257	23.7677	7.30452	6.20833	4.46402	11.5504	1.24671	12.7081	1.59946	8.24536	2.69976	2.37242	2.45484	10.9995	14.5719	6.30418	3.30365	3.09918	6.772	2.87153
ENSGALG00010000100	1.37848	58.3887	0.544567	2.29224	16.4077	2.76043	0.811872	14.6609	2.06542	7.10112	11.4825	1.17481	0.863009	0.0294769	2.69263	2.08085	6.55754	13.0081	0.375528	15.3343	0.168371	2.70777	1.17862	0.319079	0.662021	6.00022	7.56614	8.42643	0.353035	1.45216	3.55919	0
ENSGALG00010000101	0.0449671	5.11511	3.90015	0	2.85572	0.801449	2.24436	1.26261	2.13185	0.130622	0.541206	0	0.260772	2.8003	1.99116	1.74045	0.0701835	2.12613	1.04035	1.44778	0.154601	1.54367	0.486979	0.952935	0	0	1.68136	1.15395	0	0.959928	0.0350389	2.28268
ENSGALG00010000102	0.262353	2.41789	3.53681	0	0	0.463488	0.473592	0.379503	2.10146	0.171871	0	1.40852	0.521545	1.23091	0.507533	0.514914	0	0	2.06243	0.733248	0.423462	0	0.334238	3.51801	0	5.95255	2.63999	0.740837	0.955762	0.466255	5.25159	1.48137
ENSGALG00010000103	10.8962	155.503	2.88074	1.0286	54.0177	4.91057	0.935139	31.8876	2.166	6.70351	11.1473	1.02909	1.78449	7.58335	4.50155	57.3234	6.08901	29.5333	0.350513	16.8197	16.909	70.2884	21.9662	0.458109	8.6308	8.07149	16.4588	23.4487	0.742657	27.0348	7.7142	1.25384
ENSGALG00010000104	3.32853	2.45002	5.78949	2.39946	1.65081	1.69498	0.710388	1.86038	2.08868	2.86979	2.74952	1.58097	0.896139	3.99248	1.57996	0.794062	2.37004	2.56125	0.9839	3.18761	1.02182	0.715206	0.53591	0.909702	1.00792	1.70543	2.60428	2.20999	1.99441	3.49817	1.91155	1.08607
ENSGALG00010000105_CACNA1F	0.446767	4.45155	0.432826	0.093763	0.435919	0.0612752	0.050742	0.460966	0.159964	0.0923026	0.418854	9.32616	0.238262	0.450379	0.355734	0.170276	0.0803615	0.531741	0.104495	0.449002	0.0621232	0.00405312	0.113076	0.0441934	0.150073	1.24409	0.252097	0.52054	0.319882	0.41527	1.10178	0
ENSGALG00010000106	0.661335	21.6653	0	0	7.8802	23.1306	34.0479	5.97054	0	1.74159	0	0.433391	0	0	1.09315	0	6.14313	2.54549	0	0	0.685341	0	0.124848	1.25458	0.500829	15.4434	0	0	0	0	11.8592	0
ENSGALG00010000107	0.752383	0.358136	0.386277	0.345069	0.680166	0.491004	0.458651	0.780969	0.239945	0.726179	0.203884	0.576098	0.0869242	0.740863	0.492962	7.05381	0.297074	0.963166	4.2338	0.444944	1.06433	1.33501	0.800705	4.11005	1.11213	28.9952	21.5721	0.441802	0.224305	0.750132	1.98531	0.88589
ENSGALG00010000108	1.91093	78.6373	2.40615	3.71468	11.3901	4.34756	2.71019	10.9021	2.15951	9.32363	5.01293	2.85766	1.4477	3.80097	3.58768	4.82966	8.36221	6.45196	0.631579	6.01758	1.16409	6.7265	1.79413	1.24062	1.74256	5.35141	5.95403	3.67451	1.58283	3.77938	3.80059	1.15247
ENSGALG00010000109	1.79675	54.4911	0	0	5.64701	2.64684	0.123728	2.64786	0	9.01127	5.8114	0.524468	0	0	1.14145	2.83854	4.51328	7.03871	0.187764	11.9918	0	5.83005	1.16418	0	3.80989	4.15798	0	15.4411	1.85343	1.52643	3.26219	0
ENSGALG00010000110	0.421447	21.8567	1.06104	0	2.16017	0.225909	0.25371	1.78558	0	0.316242	1.70974	0.22753	0.863009	2.64846	0.582135	0.797208	0	3.27646	0.804702	0.925435	0.373477	1.94582	0.49448	0	0	1.08957	7.02085	0.606927	2.05145	1.18403	1.64065	0.320296
ENSGALG00010000111	0.253448	5.42453	0	0	0.137038	1.29832	0	0.172978	0	2.60333	0	0	0	0.340869	0	0.223876	1.47976	0	0.271852	0.257162	0	0.519685	0.122282	0	0.348115	1.25705	0	0.863071	0.262835	0	2.09997	0
ENSGALG00010000112	1.41483	48.2124	2.08954	6.73569	3.9872	2.53102	3.85039	4.28986	2.34029	2.8543	2.1614	1.68125	2.23723	3.08136	2.49757	3.70579	1.71937	1.95087	0.429174	1.94118	0.347884	1.26306	1.07158	0.164931	1.52939	2.94209	14.7936	2.31448	1.65451	1.05072	2.33152	1.76826
ENSGALG00010000113	0.309769	90.2094	5.13341	5.15619	0.75563	0.967074	1.31929	2.55003	0	0.192495	1.86492	1.54108	4.26055	5.96195	4.30493	13.3942	0.172516	2.03404	0	1.75225	0.961474	1.78359	0.481854	1.44859	0.129845	13.7093	6.07197	3.14704	3.41685	0.195062	7.54303	4.44411
ENSGALG00010000114	0.314029	76.1594	7.64662	1.35486	8.39532	1.24777	0.853003	10.2186	0.537729	0.372691	1.15296	1.9127	3.10364	9.0242	2.42454	2.49138	0.397536	9.82606	0	6.97821	0.1783	1.91877	0.905492	0.50442	0.116249	8.73358	2.50799	1.98884	0.669033	0.83466	6.30736	1.47023
ENSGALG00010000115	2.50664	80.935	1.34961	4.52552	9.41513	1.48038	1.06176	7.6068	0.766218	2.50325	4.05339	1.57682	1.17475	4.0475	3.01971	2.6883	1.90488	5.96242	0.155344	5.11965	0.68309	2.02233	1.14968	0.504453	0.524407	4.10876	9.65109	3.65883	0.919174	0.835397	3.07395	0.648206
ENSGALG00010000116	2.43375	2.79598	1.87564	10.564	5.11174	1.24541	0.952053	5.3917	1.87241	1.96014	4.00193	3.25949	3.07023	3.74682	2.86515	15.9024	1.51311	4.11961	0.679799	5.92869	0.901145	4.01384	2.72567	1.5996	2.3667	0.412333	2.76116	0.887371	2.50395	1.40353	0.200642	2.88168
ENSGALG00010000117	1.5384	111.352	2.03846	0.549109	13.9978	1.31666	0.813845	10.1322	1.10047	1.44308	4.81191	1.71491	0.614414	4.0427	1.62473	3.25068	1.16568	7.36638	0.817534	4.4327	0.301232	5.57102	1.23798	0.26516	0.387852	8.92748	4.72925	3.17742	0.661716	1.13927	5.74978	0.968502
ENSGALG00010000119	1.41279	48.4768	0.409526	1.09771	3.29413	1.04183	0.774687	5.97291	0.154235	1.60358	1.86587	0.564572	0	0.913439	0.447878	2.93136	1.79878	3.69946	0	3.80441	0	1.63422	1.37299	0.206942	7.04504	7.92698	0	1.11119	0.215046	1.11218	4.80159	0.360333
ENSGALG00010000120	0.167747	13.369	0.707362	1.86763	1.06345	1.01971	1.23821	0.633419	0.154235	1.24962	0.454556	1.24924	0	2.82661	1.82236	0.947099	0.480299	0.99087	0	1.08987	0.484701	0.585234	0.257088	0.206942	0.226306	0.670311	0	0.829166	0.406199	0.456173	0.57318	1.32122
ENSGALG00010000121	18.2716	44.7931	8.37731	1.1775	16.5243	2.19235	2.20138	14.2088	3.16854	3.97765	15.3501	2.87082	2.85476	7.49509	11.1532	1.59952	2.33667	15.0514	3.07875	14.7245	1.8271	2.04071	2.01617	3.86427	1.69603	29.5076	4.30945	21.8945	3.94147	2.63391	36.7723	3.61757
ENSGALG00010000122	14.7472	47.5624	16.6337	64.2425	24.8941	9.56787	12.3046	27.0493	11.6451	12.1192	12.7416	19.101	38.1881	21.1567	50.9649	69.8871	9.83439	19.9485	8.1778	16.8124	3.71201	16.3586	15.3877	12.1971	94.4006	7.25056	14.1293	11.6176	38.11	10.7106	4.20759	16.8264
ENSGALG00010000123	8.29519	66.4482	9.64309	5.4855	4.96373	1.37356	2.31386	3.97643	4.55169	4.85685	4.45316	2.93928	4.38471	10.0931	4.90364	1.84586	3.462	4.17297	4.58875	3.63963	2.45264	3.89998	1.09334	4.76958	4.38207	13.3765	5.55695	5.78609	3.38803	3.39548	17.1613	4.40816
ENSGALG00010000124	12.1395	41.6195	12.3794	37.4066	16.6265	4.32535	4.13247	11.5485	7.49405	1.0242	11.5869	9.77893	41.1957	14.9808	18.6224	49.5022	2.38649	12.1356	24.9664	11.1595	11.5245	17.4557	6.62342	12.6525	52.6123	26.0308	15.3541	26.5198	13.1356	10.6907	22.8497	9.62933
ENSGALG00010000125	4.32399	4.74194	0.712126	2.26251	9.157	4.14561	0.649574	13.3312	0	7.64179	278.971	0.986001	0.431505	3.59618	2.33934	1.19465	8.7822	147.924	0.865584	812.007	0.853675	17.7494	1.40833	0.513119	1.61419	10.4258	0	5.39287	0.529552	4.6078	9.52934	0.858542
ENSGALG00010000126	4.92268	31.3813	9.80135	4.31157	7.4068	0.483537	3.55601	4.96162	6.22405	0	4.25024	1.79032	10.7541	9.80731	7.70585	2.58084	0	6.75823	4.38535	3.26588	1.48759	2.18828	1.08031	2.54062	0.542497	21.8508	3.40926	9.63836	9.39066	2.07422	20.082	5.90533
ENSGALG00010000127	23.2057	34.8571	13.9855	12.9931	22.7704	11.3949	9.65933	20.482	12.3227	17.2486	16.3874	11.5017	9.70463	10.3785	15.0334	8.36191	13.2073	18.7242	13.1982	18.0552	4.54428	8.89692	5.49543	10.3339	31.7495	31.5671	14.7655	25.6182	9.89095	4.85992	36.7991	6.46937
ENSGALG00010000129	0.109564	0.886885	0.125669	0.317116	0	5.78258	9.70482	0.0167398	0.165692	0.629003	0	0.648015	0	0.557746	0.38417	0.0595128	0.668761	0	1.1144	0.231446	0.486742	0.0778527	0.144702	1.19319	0	0.517259	2.86828	0.0981782	0.262835	0.11894	0.489697	0.367947
ENSGALG00010000130	14.9438	32.5369	19.7891	5.96932	10.2772	11.6138	6.3992	11.6738	6.73279	19.9822	8.86893	6.20178	5.70485	14.113	9.93136	4.22124	20.391	10.401	5.40284	10.8545	6.52114	6.71781	9.57541	13.4253	5.48809	29.0224	9.2908	10.225	7.20809	12.2295	30.1958	7.42419
ENSGALG00010000131	4.12738	10.0727	4.14675	3.09926	6.83393	1.28072	2.24436	4.69782	1.31254	1.0242	6.10599	1.17016	2.73811	2.28137	5.9814	8.45294	1.15991	5.62205	2.64002	4.68619	3.58891	3.07026	1.06217	1.08644	9.63498	6.90052	0.780094	8.89364	1.75741	2.39667	6.31155	1.006
ENSGALG00010000132	0.229649	0.678912	0.125669	0.3161	0	0.451405	0.202968	0.21915	0.297784	0.739987	0.0780161	0.0650087	0.395546	0.36409	0.131317	0.186097	0.677049	0.341204	0.0970898	0.112976	0.117617	0.121603	0.14394	0.314745	0.721921	0.543295	0.48039	0.176916	0.286729	0.309671	0.45174	0
ENSGALG00010000133_USP39	21.6143	105.337	30.726	18.1984	34.7037	10.0788	6.38947	27.9368	9.95211	16.8352	26.1074	10.882	12.0013	13.5531	28.5249	12.0618	13.943	29.3748	14.5456	23.5244	9.92454	9.01394	15.3969	8.72353	32.0287	85.7333	5.34272	34.9035	11.4806	25.0893	82.713	9.51528
ENSGALG00010000134	25.9813	30.3598	20.8036	6.94785	23.6984	6.7868	8.8464	21.7855	8.56378	8.60995	18.1877	4.93822	12.0422	13.5024	18.1667	4.58701	8.81093	24.8702	8.74027	20.3553	4.224	4.43978	4.42918	5.82066	12.4749	24.6887	6.59022	20.1838	12.1609	9.36457	22.8638	8.09016
ENSGALG00010000135	3.38522	6.69224	12.7377	8.40205	0.796861	2.55057	3.28908	0.462554	6.83505	2.14271	0.370577	3.11933	6.03032	7.70631	2.99224	1.24456	1.34969	0.877088	6.02994	1.70547	1.31673	2.80068	0.713872	6.23014	0.881116	4.00324	9.4228	1.12613	1.61748	2.97125	4.35248	1.80167
ENSGALG00010000136	1.04831	2.45698	1.97317	1.26872	0.154913	0.0897527	1.13324	0	2.40937	0.0829621	0	0.346713	1.08655	1.28773	0.364383	0.73879	0.877028	0.184322	0	0.351911	0.133725	0.342072	0.27217	1.53284	0	1.21771	10.719	0.143744	1.19859	0.387948	1.15858	0.480444
ENSGALG00010000137	0.878261	0.725927	0.446755	0.19769	28.0895	4.09408	6.50635	2.93825	3.27143	0.682522	2.48861	4.10115	4.7593	3.51957	2.91412	2.88823	0.774164	1.99657	4.61953	1.53519	4.22139	0.595863	122.613	1.77204	0.185551	8.73932	1.59697	10.4791	21.2088	1.85776	7.29015	1.39777
ENSGALG00010000138	9.93991	9.49283	3.77438	0.70716	6.58078	8.90783	2.80982	7.34243	1.65175	18.9656	150.936	3.24356	1.07593	10.031	4.50404	1.23157	18.8405	79.2177	1.89112	457.225	0.992618	20.9971	2.93791	2.47906	1.77339	23.3599	1.64458	5.70443	1.93198	5.4725	19.9355	1.05873
ENSGALG00010000140_SEPHS3	62.5907	167.607	32.8298	26.5519	127.17	43.248	20.2032	86.3795	9.17157	68.2756	245.155	17.9248	15.8166	33.713	57.5428	21.2346	84.8428	180.42	23.6576	264.369	59.5424	209.472	17.5758	15.7437	66.3684	132.448	10.1315	108.598	15.8951	31.1539	136.33	18.5095
ENSGALG00010000141	180.707	129.889	78.5325	35.2518	158.601	56.3654	54.6296	134.535	27.186	54.1828	117.659	38.5392	39.4271	97.8059	131.246	38.9751	45.4773	152.631	45.5035	128.002	50.8565	32.6108	33.2694	86.0549	60.3083	316.686	46.4367	252.121	52.2447	72.6883	306.68	23.5969
ENSGALG00010000142	0.0812565	1.30288	0.0744592	0.257657	0.486569	3.99736	1.71272	0.0111599	0.124269	13.2406	0	2.3422	0.158842	0.0568114	0.0196236	0	7.78152	0.045659	0	0.109294	363.178	0.193952	0.0442908	0.0388015	0.159358	11.8961	0.395998	0.0760636	0	0.11179	19.5382	0.120111
ENSGALG00010000143_SCARF2	41.3611	24.4226	6.42726	4.11108	15.6776	5.23173	4.62067	15.4925	17.7958	1.56436	16.7055	9.80613	15.4946	11.8711	20.1829	5.37717	2.57562	16.0912	11.7358	11.9055	2.38073	1.02633	13.0537	14.7242	8.7642	24.025	1.14039	21.2049	19.2607	6.72378	24.4098	0.605631
ENSGALG00010000144	0	0	0	0	0	0	0	0	0	0	0	0	0	0	0	0	0.157514	0	0	0	1.21224	0	0	0	0	0	0	0	0	0	0.0311334	0
ENSGALG00010000145_PRODH	66.7471	88.3714	93.9561	23.7085	11.8829	49.0782	32.1355	14.9769	46.4689	66.1852	8.44964	26.5499	16.3785	9.787	46.1218	68.2715	43.6265	11.2403	11.1458	6.91674	36.895	41.8339	64.0784	6.56771	21.2521	9.90544	10.6606	77.177	30.8462	16.7727	9.23148	9.97444
ENSGALG00010000146_ACADM	45.0575	17.0166	19.1746	32.8742	143.663	5.67695	6.81765	75.8718	7.39765	5.71693	107.341	15.4839	13.232	100.883	51.4575	66.7599	4.57919	97.4576	12.5212	126.503	58.8267	55.794	4.57592	32.4655	35.3931	51.8204	51.6084	145.536	12.0838	6.87478	62.6169	12.9965
ENSGALG00010000147	26.1065	33.9343	13.306	2.02238	52.2132	2.44922	4.12819	39.8383	7.78533	1.08219	39.4269	4.86398	7.80419	12.4458	21.0435	4.246	0.909708	48.3033	7.39203	42.9488	3.35258	5.873	3.34313	5.68487	3.64948	27.0518	3.78145	38.9265	8.964	3.58434	28.3271	4.78626
ENSGALG00010000148	8.12683	14.9743	20.2908	1.22247	19.5467	2.527	3.04314	12.943	4.72367	0.963317	16.1501	3.03723	4.63515	15.7056	9.60905	1.70628	1.3738	15.6404	8.71194	18.7832	2.75275	3.25677	1.0928	11.9954	1.86852	14.3203	8.89372	23.511	5.49653	3.81143	16.0536	9.49949
ENSGALG00010000149	22.1513	95.0115	19.6632	2.97703	41.7011	7.5557	6.5286	31.5625	8.62371	8.11729	39.8657	7.91001	9.4045	17.3809	16.1778	5.7887	9.23297	39.6436	18.3389	43.2938	5.63321	11.7534	4.25658	11.1013	3.48058	96.4234	8.75198	36.0335	9.68814	7.97739	93.7945	10.8654
ENSGALG00010000150_B3GAT3	26.0932	66.3585	23.88	32.5062	15.3982	27.5441	37.1824	17.1814	39.7667	8.81953	13.5986	27.9972	63.9131	39.2513	28.0504	27.3094	10.9823	12.7853	110.53	11.0131	15.623	13.4507	8.35397	46.5957	31.6083	42.4499	33.8773	19.3292	31.6381	14.4533	38.6468	51.6608
ENSGALG00010000151_TBX5	0.366163	0.39664	0.0372296	1.05324	0.154913	0	0.067656	0.0213805	0.0771177	0	0	0.436627	2.32854	0.164179	0.039041	76.7773	0	0	0.111901	0	0	0.0528221	1.84841	0	0.0387498	0.181257	1.30809	1.15408	0.759234	0.0446116	0.0829432	0
ENSGALG00010000152	0.39895	0.847401	0	0.0990987	0.0417073	0.0796005	0	0	0	0	0.0303746	0.181428	0.548442	0.0946857	0.0343413	0	0	0.11171	0	0.1993	33.4221	0.156378	0.0657127	0.0646692	0.110219	4.08976	0	0.197694	0.0882587	0	7.51821	0
ENSGALG00010000153_NF2	95.2201	158.329	55.1693	360.945	115.182	63.5193	44.2732	103.487	45.628	55.4501	70.9099	52.2317	162.374	54.2899	112.393	92.0037	52.003	86.656	68.1316	69.8459	74.8278	50.0823	66.7031	55.4753	659.519	126.102	30.2289	65.6753	58.3732	51.1167	125.774	26.9524
ENSGALG00010000154	23.0292	56.3643	116.881	67.2707	0	50.234	85.8197	0	85.7629	0	0	64.4327	79.156	50.5536	115.686	112.306	0	0	63.4281	0	113.419	101.876	61.2221	74.3944	66.3378	61.2603	67.814	0	75.9835	75.4829	0	11.2541
ENSGALG00010000155_MAZ	8.97057	28.7112	3.98385	3.93448	15.3459	15.6067	20.9686	16.5005	5.35019	5.68337	12.2575	6.13467	2.95513	4.27688	23.5688	3.98265	4.9695	16.0309	9.01509	12.6009	52.5923	3.88597	0.702808	5.48332	5.99026	64.8175	4.02165	24.9477	5.51161	2.01243	73.3495	0.843315
ENSGALG00010000156	6.54151	29.942	24.4724	0.725456	4.49272	1.07841	1.36726	3.12538	9.6011	0.322595	3.0765	4.60998	2.40202	17.0363	1.28544	0.913243	1.09803	2.58014	6.54242	2.32231	0.851728	2.01714	3.07306	17.9424	0.276038	5.35477	2.88234	1.75287	3.56694	22.1808	28.3141	0.280259
ENSGALG00010000157	17.2866	38.6332	56.1076	103.615	0	39.0941	68.7387	0	63.5688	0	0	39.9301	121.125	46.0148	83.9304	252.744	0	0	62.9464	0	147.487	129.376	34.1318	92.0952	34.3401	20.5412	69.8362	0	52.7509	56.5108	0	13.1171
ENSGALG00010000158	0	0	0	0.77297	0	0	0	0	0	0	0	0	0	0	0	0	0	0	0	0	0	0.284722	0	0	0	0	0	0	0	11.4834	0	0
ENSGALG00010000160	1.10005	85.7464	1.79181	1.02428	0.0119164	0.462185	0.501628	0.055095	7.38179	0.200327	0.113186	5.87362	0.818276	13.7432	1.20564	1.50676	0.21122	0.11754	0.0850773	0.140533	1.22636	2.20847	0.460119	0.840733	0.672638	23.1352	57.0236	0.188822	1.23517	1.33159	12.0302	0.200185
ENSGALG00010000161_CDC42EP2	17.5489	2.77304	10.7884	2.23887	13.6966	4.30712	2.86833	19.5897	4.10904	11.9245	21.6009	2.22026	4.0489	9.87003	7.93455	1.87283	7.82204	25.4438	2.01981	27.6495	4.95057	4.38434	4.48195	2.36924	2.97402	10.5782	0.88829	8.67225	5.58673	6.65132	11.9041	1.70186
ENSGALG00010000162	0.358988	9.73739	0	0.246478	0	0	0	0	1.27475	0	0.0546742	1.45372	0.179794	1.26948	0	0.057799	0	0	0	0	0	0.210762	0	0	0.0718821	2.10136	0.600487	0	0	0.0715143	1.20854	0
ENSGALG00010000163	0.74571	19.5123	0.111689	0.123239	0.336613	0.481191	0	0.100439	0.791226	0.355461	0.0910188	1.48437	0.323628	1.10907	0.0604064	0.687995	0.882244	0	0	0.301259	0.570256	1.55092	0.341792	0	0.334211	4.92647	7.05871	0.158325	0	0.566735	2.83005	0.320296
ENSGALG00010000164	0.314189	7.95441	1.00535	0	1.13793	0	0	0.181734	0.0414229	0	0.0364495	0.530904	0	2.58077	0	0.154492	0	0	0	0	0.234035	0.0729995	0.015062	0	0	1.71277	0	0	0.0882587	0.125769	1.10262	0.320296
ENSGALG00010000165	0.449795	33.3509	0.125669	0	0	0.0897527	0	0	0.314199	0.144836	0.0242997	0.639252	0	1.35773	0.197293	0.432325	0.352925	0	0.107294	0.128581	0.162898	0.269411	0.218047	0	0.17293	4.77129	3.30106	0	0	0.475635	3.23331	0
ENSGALG00010000166_PFDN6	32.4846	148.035	27.8032	53.1549	40.065	27.6298	21.4301	32.7832	14.0781	29.4759	30.0817	15.9	36.7431	18.6385	55.5141	46.747	39.5749	32.5693	25.8203	25.1368	34.1589	37.1447	21.5239	20.647	105.352	99.5793	14.5253	35.0383	15.4714	32.7171	88.8022	11.5009
ENSGALG00010000167_faf	0.270811	1.96127	1.31249	0.961262	0	2.3395	6.34233	0	1.57407	0	0	3.6867	0.0869242	0.652604	0.500133	8.23723	0	0	0.845347	0	0.0501469	0	0.109867	0.245743	1.14416	4.52284	0	0	0.751916	0.723686	0	0
ENSGALG00010000168	0.367725	24.462	0.209449	0	0.315269	0	0	0.0334797	0	0.0412489	0.0364495	1.49036	0	0.730495	0.0520547	0.626477	0.10621	0	0	0	0.0620156	0.0583707	0.039196	0	0	5.5621	1.27239	0	0	0.239603	2.66817	0
ENSGALG00010000169	0.494638	25.7971	0.093074	0	0.383278	0.0554411	0	0.24176	0.527042	0.359406	0.173509	0.281704	0	0	0.115139	1.54353	0.337924	0.386619	0.35512	0.337337	0.43943	1.65798	0.615991	0	0.13418	2.86919	0	0.192589	0.11947	0.409693	1.48044	0
ENSGALG00010000170	4.97102	332.342	0.167559	0.445183	5.76358	0.617125	0.152226	5.89003	0.457747	1.87837	4.43525	1.41245	0.122883	1.03743	2.69521	14.2312	1.71907	4.3447	0.381944	3.71601	2.78672	11.8641	3.73474	0.181074	2.36979	48.4275	3.98486	5.40345	0.207729	2.97091	29.6359	0
ENSGALG00010000171_DPF2	25.4855	119.761	24.6571	17.5995	24.1395	22.6563	10.7956	21.6584	6.3071	57.8494	20.5461	11.0019	9.22753	16.6093	20.9595	20.1213	47.7375	21.0171	7.82943	20.8404	7.92396	10.9335	14.7998	15.5681	28.8598	68.9435	7.9589	19.774	8.80556	19.9997	68.0777	5.90377
ENSGALG00010000172	3.78243	7.25041	6.18506	0	25.4629	1.40783	1.28546	26.4047	0	1.34045	20.9679	0.985965	0.82705	8.05926	10.0476	0.271513	0.65053	26.7639	1.1845	24.6187	1.93385	0.749296	0.69444	1.03471	0.182101	21.3316	2.63999	12.7325	2.57712	1.21708	18.0654	1.4013
ENSGALG00010000173_NIPSNAP1	26.3577	36.2665	9.49909	2.43961	37.0906	67.3915	42.6812	33.2624	8.40745	45.7681	75.7873	11.027	7.73227	14.2459	13.0608	9.5439	73.503	48.9524	18.5337	66.1053	75.3724	327.944	7.12675	13.6948	5.83448	57.6453	17.1556	25.2692	12.0985	14.6865	55.2541	12.211
ENSGALG00010000174	33.7046	56.4579	54.6569	24.6878	34.7814	14.4331	11.3466	28.3192	16.1155	16.5464	25.4726	16.9558	13.272	34.2846	26.6034	23.0489	18.0299	31.0166	13.6565	28.7392	18.1536	19.2117	19.3747	20.6397	43.4527	43.7055	20.3474	39.5112	19.0784	32.5823	43.8822	12.9864
ENSGALG00010000175	0.0519221	1.42287	0	0.079279	0.509886	0.723298	1.22175	0.0167398	0	2.57087	0.0455094	0.188809	0	0	0	0.0203997	0.446949	0.0399516	0.111901	0	239.66	0.0358512	0.0109542	0.0517354	0	19.5083	0	0	0.0477881	0.0481106	27.3038	0
ENSGALG00010000176	12.0685	10.1659	10.9694	0.716816	15.2669	15.2804	4.71334	17.8334	2.20875	26.1598	14.5592	4.84969	4.73679	14.8388	7.74038	2.2411	20.2328	15.1788	2.50147	14.4197	4.2069	2.08101	4.19133	8.67927	2.19771	25.7507	2.91697	8.43799	5.03866	6.84588	26.3786	3.39102
ENSGALG00010000177	29.1493	92.9402	44.1102	11.342	31.5259	9.29253	8.33655	21.8664	11.2999	12.781	21.1782	11.3984	9.96229	27.5934	21.6147	5.44497	11.516	26.1759	8.82156	25.7201	5.66028	5.71568	6.00546	13.6772	15.9346	49.3403	16.5172	25.4201	15.5485	10.6342	51.8281	6.42933
ENSGALG00010000178	0.104652	0.986293	0	0.147887	0.0536236	3.49711	0.799827	0.0604401	0	17.3442	0	0.0975131	0	0.124163	0.0098118	0.00987319	5.08109	0	0	0	28.6237	0.0444929	0	0.0388015	0.0364979	1.74856	0.768192	0.0221145	0	0.0684147	3.15816	0
ENSGALG00010000179	4.03062	1.25731	1.68468	1.55306	1.41153	2.15226	0.321366	1.87758	0.885528	5.659	1.58941	0.537594	0.683216	1.9387	1.59541	0.613775	3.06714	2.11563	0.557695	3.69178	0.454124	0.746681	0.83737	0.232809	1.61576	0.829064	0.527998	2.43064	0.295988	1.60422	0.909875	0.626918
ENSGALG00010000180	1.54659	0.0325962	11.4349	1.24864	6.8574	0.261954	0.644705	3.59952	2.67796	1.01446	1.44126	1.07221	4.54667	3.40003	0.534549	1.23559	0	5.25983	2.25218	3.80957	1.77601	0.970276	6.22833	1.02081	0.26698	0.028146	1.44117	1.8745	2.19527	6.06421	0.116716	2.35358
ENSGALG00010000181	2.73683	0.520816	0.791168	0.22183	0.397672	1.46799	0.321366	0.824725	0.999109	4.28966	1.83816	0.648487	0.173848	1.52585	0.434544	0	3.00781	2.63817	0.562302	2.16839	0.341397	0.77553	0.938548	0.268402	0.432632	3.4429	0	0.572907	1.13616	1.39275	2.47954	0.160148
ENSGALG00010000182	0.0309769	0.146388	0	0.0990987	0	0.631094	0.050742	0	0.0771177	3.70008	0	0	0	0	0	0	0.948412	0	0	0	3.07153	0	0	0.0646692	0	0.148485	0.360292	0	0	0	0.266084	0
ENSGALG00010000183	4.27094	12.7848	4.94716	0.519126	0.641462	0.982208	0.050742	1.0118	0.716972	2.73502	1.05417	0.865401	0.542497	1.58909	1.06911	0.847361	1.71974	2.95665	0.780507	2.45058	0.460358	0.643573	0.786606	0.972287	1.09195	10.747	2.60428	1.55275	1.09913	1.19995	9.36034	0.429271
ENSGALG00010000184	0	0	0.446755	0.517603	0	0	1.05169	0	0	0	0	1.78734	0.869242	0.624926	0.831621	0.699609	0	0	1.34117	0	0.317855	0.12261	0.306038	3.94416	0.721802	0.0118981	0	0	0	0.170768	0.930873	0.429271
ENSGALG00010000185	1.12081	0.194918	26.431	0.883507	0.404146	0.705207	1.34015	0.299327	4.21535	0.197833	0.767152	1.94662	1.34577	1.69449	0.894996	4.17871	0.642636	0.610304	1.70796	1.4881	1.68294	0.699187	9.16577	3.29419	0.0581247	0.202326	0	0.949703	2.06609	9.25235	0.286926	1.68057
ENSGALG00010000186_THOC5	68.9405	235.642	73.1199	86.4961	63.1758	42.4319	31.589	48.9402	42.6709	54.8417	49.9662	26.4277	56.3211	46.1157	60.5999	48.4522	47.2858	54.8274	55.2882	46.3163	45.6847	53.9686	53.356	30.0509	139.976	136.928	30.8759	54.2116	38.3044	76.2655	138.975	32.8294
ENSGALG00010000187	2.09086	2.5056	3.28584	1.75405	3.10549	0.985949	0.247457	2.1641	1.30967	2.60025	2.91961	0.776213	0.807657	1.80169	1.22486	0.662073	3.39973	2.97948	0.0970898	5.92484	1.18689	1.09877	1.45115	1.68047	0.714403	1.43112	1.14039	4.04427	0.441293	1.62546	1.47282	0.720666
ENSGALG00010000188	6.39248	0	1.25669	0.713511	0.816271	1.12058	0	0.809092	2.64513	0	0	0.22753	0	0.795875	0.609098	0.447752	0	1.17298	0	0	0.533874	0	0.317115	0	0	0.616591	0.840682	11.9413	0.970846	0.718398	0	0
ENSGALG00010000189	3.69136	12.9552	2.04307	1.1127	8.60992	3.89323	1.21596	9.30781	1.19973	6.53842	8.45945	0.576788	0.794208	4.02033	2.06933	1.17832	7.3344	7.29338	2.19539	10.3859	0.82299	4.26926	0.923564	2.10081	2.78231	17.2785	1.78848	13.2548	0.823598	2.72074	17.9426	1.37649
ENSGALG00010000190	0.293378	0.0647891	0	0	0.271064	0.0234138	0.50742	0.21915	0	0	0	0	0	0	0	0	0.0790228	1.34979	0.582539	0.327881	0.0835781	0.0812431	0	0	0	0.434547	1.45199	0.398062	0.617811	0.402016	0.220014	0
ENSGALG00010000191_NEFH	1.86306	0.750916	1.0053	0.346084	1.34351	92.5781	40.0596	1.16275	0.121405	225.969	1.29343	8.63248	0.158842	0.740863	1.87299	1.35774	340.96	1.84196	0.883193	1.37955	0.0822075	0.505056	0.656877	0.0883868	0.498462	1.05597	0.384096	2.51266	0.351093	19.5518	0.750948	0.040037
ENSGALG00010000192	1.99994	0.274848	43.3707	1.52689	5.3277	0.0930437	0.473592	3.55024	4.06838	0.272992	6.49117	2.03952	2.6853	7.10992	2.44945	0.933478	0.321722	5.5548	2.22979	8.04873	1.59434	1.88469	3.57321	2.10742	0.694988	0.397163	0	1.20718	7.52454	25.8922	0.321099	0.245298
ENSGALG00010000193	11.7924	7.00502	6.84144	1.3292	11.8431	16.2291	6.20538	9.4518	1.7596	25.3382	7.19385	3.20669	1.8642	10.2866	4.97662	7.72917	23.6869	8.28689	1.95036	8.37525	4.85152	4.66494	5.95942	6.45349	2.42015	22.6161	4.71843	5.88474	4.41935	12.9094	22.6858	3.54257
ENSGALG00010000194	29.1574	39.2086	5.94809	8.04734	15.8125	22.0622	2.76487	12.9217	0.924855	44.4087	12.4734	3.75054	2.33137	6.95679	9.58779	2.7794	48.2826	16.4955	1.39202	15.4839	3.86516	7.9325	10.025	6.12465	35.7147	33.263	1.99297	15.7755	3.05351	17.534	28.5009	2.44536
ENSGALG00010000195	1.04271	33.6503	2.30829	1.98629	0.333658	1.37378	0.822994	0.424903	1.33028	3.19642	0.982123	0.0866783	0.941159	0.894502	0.30292	0.153034	2.70164	0.991581	1.43232	0.464635	0.128864	0.542575	0.317444	0.213425	1.65873	27.1883	1.29619	1.58592	0.191152	0.906586	24.6581	0.760703
ENSGALG00010000196_KSR2	0.0511203	16.7359	0.0605046	0.0198197	0.402658	32.4709	12.7486	0.392363	0.0578383	84.2902	0.13578	1.31057	0	0.273689	0.303129	0.0160686	42.7266	0.31159	0.119306	0.138692	1.1131	0.0170523	3.25741	0.0129338	0.0811565	0.771989	0.252097	3.78703	0	0.0645905	0.67711	0
ENSGALG00010000197	2.28995	0.0542673	71.7182	2.4081	4.11298	0.492647	0.778044	2.2871	9.40271	0.750691	4.41567	4.73905	4.10015	9.43019	2.98635	1.86211	0.575268	6.10586	2.66439	6.68356	2.64696	2.33031	5.72367	2.80691	0.233517	0.169433	2.48526	0.536702	14.9492	32.5846	0.172067	1.57413
ENSGALG00010000198	0.577876	0.156426	10.9877	0.913998	0.948265	0.715021	0.416597	0.338621	1.03327	0.39085	0.301725	0.760289	2.074	1.81205	0.83504	0.268651	0.0940242	0.439468	0.384742	0.370793	0.947959	0.545741	0.874429	0.750163	0	0.117023	0.923996	0	1.97783	4.33302	0.402048	0.954828
ENSGALG00010000199	4.76297	0.574733	11.4998	1.64809	5.5387	1.46874	1.70983	4.55585	4.87791	0.414811	5.78647	4.5177	1.47771	3.89763	2.50636	1.01142	1.4243	6.60119	0.455998	7.35111	4.18722	1.83644	13.1172	3.42459	0.0927461	0.512619	14.9592	1.63356	2.75021	14.6074	0.877149	6.57679
ENSGALG00010000200_GAL3ST1	0.181681	5.58	0.0837796	0.0990987	0.250234	6.88305	7.93166	0.982786	0.179243	17.6685	0.47715	2.45862	0.202304	0.423044	3.17668	0.140991	22.0753	0.59767	0.328297	0.592031	5.4384	0.261027	1.30276	0.0366514	0.498308	1.03918	0.996485	7.25522	0.343776	0.591311	0.885709	0.405446
ENSGALG00010000201	0	0.182627	0.0744592	0	0	0	0	0.0427609	0.0828458	0.0319085	0	0.0433391	0	0	0.0251693	0	0.17157	0.0570738	7.66586	0.0808304	0.07863	0	0.141315	0	0	0.11856	0	0	0	0	0.0546994	0
ENSGALG00010000202	6.24132	103.246	8.15849	2.61774	256.007	16.2211	14.9204	189.52	112.998	13.781	442.895	19.2266	7.35768	43	6.36205	1.73809	18.126	448.865	19.2892	632.216	8.76946	369.787	26.829	10.2551	1.56597	21.462	12.2326	10.6345	90.9206	6.34021	15.8147	16.1432
ENSGALG00010000203	0.64212	0.307443	1.32636	0.306952	0.23235	0.816771	0.118398	0.217562	1.38393	1.05907	0.318671	0.279632	0.202304	0.656545	0.260991	0.0645215	1.21816	0.232296	0.155344	0.271736	0.152289	0.69116	0.0863686	0.232809	0.236406	0.181333	2.44848	0.0442291	0.351093	0.817995	0.269456	0.62438
ENSGALG00010000204	0.0751949	51.9419	0.0837796	0	0	0.00390229	0	0	0.0607023	0	0	0.0541739	0.0434621	0.048414	0.0130137	0.0135998	0	0	0.184965	0	0.0134817	0	0.00249697	0	0.00927461	1.25914	0.516096	0	0.023894	0.00951521	0.979276	0
ENSGALG00010000205_RNF215	19.3406	36.448	12.4308	5.40572	29.8203	19.8983	13.3999	26.7734	6.25136	21.6659	22.631	7.57366	6.9559	11.1238	15.3705	5.39812	19.5451	32.3439	10.5002	29.197	5.07315	7.41201	10.1918	7.33302	8.92661	37.0309	10.5405	22.1639	8.30572	9.86574	38.3876	7.89449
ENSGALG00010000206	0.181367	21.3922	0	0	0.0322695	0.0762414	0	0.0223198	0.0992612	0.067762	0	0.433391	0	0.591336	0.057668	0.0493659	0.144521	0	0	0.0642905	0.0111437	0.0687023	0.0410544	0	0	2.28167	1.28429	0.0221145	0	0.0893601	1.55167	0
ENSGALG00010000207	0.157113	1.93321	0.795906	0	0	0.251708	0.773302	0.507786	1.49542	2.73952	0.9687	0.173357	0	0	0.103024	0	2.42067	0	0	0	0	0	0.266145	0.245743	0	0.45826	0	0	0	0.189126	0.526869	0
ENSGALG00010000208	0.403075	0.968673	1.08437	0.277476	0.0178745	0.421447	0.118398	0.0864612	1.22683	1.02223	0	0.425792	0.266718	0.336756	0.154505	0	0.862282	0.045659	0.233016	0.102739	0.148876	0.247346	0.149918	0.103471	0.0278238	0.884608	2.60536	0	0.0716821	0.133557	0.685532	0.200185
ENSGALG00010000209	0.160292	1.31065	0	0.517603	0.06554	3.89689	0.396787	0.142026	0	5.3997	0.121498	0.948407	0	0.511303	0.0245295	0	8.03415	0.481593	0.223801	0.224891	0.0463213	0.0266957	0.0339447	0.146605	0	0.512974	0.791997	0.353833	0	0.0922223	0.507662	0
ENSGALG00010000210_CCDC157	1.29535	1.02802	1.20538	0.494986	0.68315	1.26575	1.70647	0.971212	0.620575	0.848911	0.507525	1.23542	1.81323	1.47975	1.19926	0.230038	0.881044	0.989632	0.37174	1.00758	1.96086	0.612805	1.23065	0.579939	1.73087	0.965602	1.17609	0.783484	0.830916	0.393677	0.871507	1.73936
ENSGALG00010000211	0.0948378	0.551817	0.260607	0.178378	0.0476654	0	0	0	0	0	0.234048	0.4984	0	0.170434	0	0	0.102194	0	0	0.0835776	0.406566	0	0.080921	0	0	0.712026	0.527998	0.121385	0	0.0328101	0.471932	0
ENSGALG00010000212	0.0996206	0.350002	0.0558444	0.22183	0.0695057	0.633467	0	0	0.725564	1.12884	0	0.253817	0	0.311563	0.0553725	0	1.25179	0.0949538	0.0536468	0.086604	0	0.0316357	0.0533453	0	0.0387498	0.0977593	2.20828	0	0.0882587	0.0969303	0.0781036	0.080074
ENSGALG00010000214	0.10575	0.340604	0.335092	0.0990987	0.0357491	0.627835	0.407909	0.131805	0.256361	0.813522	0.101463	0.335878	0	0.296739	0.0642103	0.0671627	1.08342	0.117296	0	0.20785	0.0222875	0.0613048	0.0432885	0	0	0.101099	1.71707	0.0539491	0.0716821	0.0637092	0.208862	0
ENSGALG00010000215_SF3A1	91.387	256.946	81.6368	65.7544	79.1821	96.7727	63.0806	66.1905	56.4643	124.43	77.2084	48.2498	42.9039	64.9917	66.3545	46.9982	104.522	69.6143	80.6811	74.7532	54.1735	60.2252	71.3646	65.1573	103.125	137.253	45.1134	72.4967	54.853	86.1142	145.275	34.8135
ENSGALG00010000216	0.509239	21.6776	1.36359	0.935848	0.335126	0.851813	1.25986	0.247575	1.24688	0.535135	0.292344	1.57635	0.325187	0.913611	0.794376	1.11075	0.205058	0.350202	0.534489	0.294049	0.883058	0.977752	0.533389	1.5952	0.263774	3.68723	5.00515	0.404618	1.25175	0.616641	2.4975	5.25246
ENSGALG00010000217	0.43985	88.0469	0	0.079279	0.238794	0.0421519	0	0.130866	0.281368	0.052533	0.167008	0.52007	0	0.696562	0.0537587	1.2018	0.15523	0.191126	0.0582539	0.0642905	0.322188	0.620294	0.721063	0	0.244606	15.6808	0.624291	0.158325	0	0.263369	7.82004	0.120111
ENSGALG00010000218	0.411316	4.25303	0.0372296	0.0492955	0.0377319	0.0921023	0.0618642	0	0.576288	0.0741437	0.0121498	0.364929	0	1.72328	0	0.0926867	0.119204	0	0.0536468	0	0.126589	0.139158	0.0365621	0.146605	0	0.844414	1.31999	0.0404618	0.28867	0.165938	0.22698	1.2802
ENSGALG00010000219	0.729304	27.9814	4.03949	1.38687	0	0.915953	0.59199	0.0213805	1.18904	0.0957255	0.0364495	2.85278	0.499035	3.59712	0.428312	0.827309	0.838993	0.0614407	0.884012	0.303881	0.826409	0.585432	0.249105	0	0	8.16317	5.18584	0.178009	0.286729	0.684219	5.2426	0.480444
ENSGALG00010000220	12.4494	391.63	6.9159	6.28948	6.4135	3.43085	3.6656	5.12127	11.3677	2.82843	13.5258	6.41034	3.75685	9.2607	5.63604	21.7571	3.63399	5.09513	7.43776	11.2023	13.0335	35.6146	12.6795	9.02709	2.73993	47.0456	37.8286	10.5304	8.24629	5.98926	32.1936	7.59999
ENSGALG00010000221_TBC1D10A	41.4214	71.373	23.0748	32.1464	44.9051	42.2019	43.0753	37.5367	34.03	29.3964	35.0029	23.6959	35.2835	39.2099	37.9667	16.153	26.0014	42.8945	92.6902	51.9053	67.0059	23.182	25.081	33.0775	37.8306	76.8209	13.8426	42.4472	29.6271	31.8061	81.0478	21.2326
ENSGALG00010000222	0.364569	12.5191	0	0.257657	0	0.0945883	0.219882	0.0427609	0.28996	0.0446719	0	0.606748	0.173848	0.605989	0.258163	1.0797	0.254747	0.0342443	0.16094	0.27002	0.199023	0.679545	0.36026	0	0	2.99112	4.17745	0.110573	0.191152	0.11396	1.67669	0
ENSGALG00010000223_CASTOR1	7.62773	19.1907	1.82896	1.88364	1.45968	1.02715	0.940469	2.14072	2.7629	1.14702	1.79286	3.71433	3.46294	5.7443	2.90343	4.99283	0.867636	1.23592	19.1299	1.63778	64.3513	0.910275	3.35333	3.21107	5.52207	6.47896	1.47687	3.04426	3.49286	3.29508	6.31348	0.928465
ENSGALG00010000224_MYBPC2	6.6158	16.8257	0.0558444	2195.91	0.223923	4.25653	5.42339	0.0934501	0.377765	2.17126	0.230637	67.856	1072.54	0.597763	0.37765	1.63132	1.95254	0.203394	0.528073	0.163223	0.207152	0.2659	0.243872	1.00461	1944.38	5.88622	0.240195	0.0774009	1.40631	0.294327	3.36874	0
ENSGALG00010000225_LIF	1.1975	0.260835	1.67544	0.172534	1.61958	0.0454082	0	1.70172	2.37808	0.0535192	1.17524	0.77505	1.05342	1.70272	0.916148	0.477193	0.0313414	1.19719	1.04413	1.38308	0.0710161	0.153963	1.46703	0.293178	1.49307	0.0383677	0.659997	3.12251	3.62503	1.5502	0	0.202723
ENSGALG00010000227	1.14194	14.8285	0.674871	0.559273	3.37801	1.30104	1.99447	2.62407	0.73702	0.243056	2.63516	0.545666	0.542497	1.26485	2.50308	0.876449	0.27404	3.03111	1.35762	2.71017	1.25171	0.891638	0.0654625	0.702826	0.792986	7.84247	0.263999	3.60927	0.687551	0.323432	6.32212	1.22494
ENSGALG00010000229	1.28616	0	0.279222	0	0	0	0	0	0	0.454203	0	0.480657	0	0	0	0	0.13889	0	0	0	0.0557187	0.373979	0.176467	0.181074	0.00968744	0	0	0	0.191152	2.52616	0.0727731	0
ENSGALG00010000230	0.375963	3.45534	0.0837796	0	2.37562	16.835	2.79916	2.72516	0.512721	22.0189	1.25592	13.9838	0	0.774452	0.478351	0.0730621	64.0438	2.68442	0.2266	2.18964	0.253118	0.0741287	0.226872	0.0937786	0.0480244	16.1752	0.900192	1.9101	0.0882587	0.392585	12.0282	0.101361
ENSGALG00010000231	5.53777	0.264791	2.93669	3.54393	1.81022	1.5171	0.19428	2.02219	0.724795	6.25943	3.25705	0.704733	1.99741	1.88977	1.70826	6.30704	4.74688	2.44838	0.150737	2.42308	0.75525	1.67606	1.73786	0.180015	23.4813	1.50128	2.07628	1.6841	1.91735	6.56723	1.44272	0.589419
ENSGALG00010000232	24.7459	88.1589	13.7201	15.1835	32.4627	20.9643	26.9842	24.4491	21.3097	16.4646	24.9419	14.2005	26.9946	13.1969	22.6808	10.5831	18.4149	25.6455	25.439	25.6005	11.2799	15.5981	4.3861	10.0514	30.2187	59.138	9.0149	24.3389	16.075	10.1145	57.9746	7.7318
ENSGALG00010000233_HORMAD2	0.161927	2.51966	0.665524	0.306952	0.256192	0.286364	0.3238	0.761813	0.515585	0.438452	1.62799	0.5565	0.612856	0.930234	0.303096	0.676725	0.30109	0.464349	1.27995	0.872036	5.19615	9.42638	1.8702	0.587448	0.202311	1.16951	1.00839	0.648123	0.0477881	6.08228	0.634381	0.183973
ENSGALG00010000234	0.68325	0.200604	5.61732	0.961262	0	1.48899	1.65757	0	2.04956	0	0	2.10195	1.6081	2.52113	0.806847	0.246263	0	0	2.54375	0	1.69957	1.20216	0.89271	1.39686	3.72456	1.27684	2.63999	0	1.86374	1.62781	0	1.88174
ENSGALG00010000235	0	0.365345	111.465	21.4674	0	6.2899	13.8357	0	13.4185	0	0	8.88332	16.516	36.8212	3.6178	45.1539	0	0	42.7972	0	7.7741	5.52044	0.901406	154.653	0	1.27743	49.4758	0	8.64965	23.0848	0.900318	171.117
ENSGALG00010000237	0	0.140953	1.0052	0	0	0	0	0	0	0	0	0	10.8236	0	0	0	0	0	0	0	0.715579	0	0	0	12.834	2.01577	0	0	0	0	0	0
ENSGALG00010000238	0.451555	0	0.167559	0	0.0417073	0	0	0.0278997	0.173515	0.157106	0	0.0541739	0	0.176861	0	0.027806	0.107687	0	0	0	0	0.0283718	0.0308096	0	0.0278238	0	0	0	0	0.611643	0.0266679	0.120111
ENSGALG00010000239	65.0174	95.6952	187.922	135.32	0	72.165	169.958	0	222.128	0	0	99.3158	171.549	88.7766	155.093	153.189	0	0	101.107	0	156.393	130.902	64.4221	84.593	112.588	125.916	114.755	0	169.599	95.3116	0.00718463	15.5462
ENSGALG00010000241	6.79092	0.241181	10.281	0.613397	4.37908	0.667533	0.101484	5.18653	2.13869	0.712894	6.1012	0.615983	1.14941	5.92939	1.31275	0.623851	1.04419	4.05671	0.429994	4.9702	0.281189	5.50364	2.1467	0.781455	0.495092	0.944702	4.10496	2.48896	2.36596	11.7054	0.844912	0.304084
ENSGALG00010000242	9.88849	0.652133	6.99497	15.3507	5.0136	5.15211	2.96251	5.14393	3.17999	22.905	6.60511	4.83769	6.16481	6.03016	6.24159	20.681	14.7751	6.13054	1.29937	7.32651	5.78311	6.32293	4.93472	2.40907	64.5686	5.22382	8.43929	5.20065	4.10485	20.5226	5.86934	3.99919
ENSGALG00010000243	0	0.186916	0	0.961262	0	0	0	0	0	0	0	0	0.0869242	0.652604	0	6.35256	0	0	0	0	0	0	0	0	1.14416	0	0	0	0.441293	0	0	0
ENSGALG00010000244	1.08083	0	1.03319	0.0990987	0.173273	0.0182226	0	0.204523	0.509857	0.0549986	0.127042	0.140852	0	0.387312	0.297622	0.0991879	0.0408501	0.114148	0	0	0	0.231029	0.277481	0.349214	0.0678121	0.255612	0	0	0.82554	1.8893	0.0488704	0
ENSGALG00010000245	0	0.186916	0	0.961262	0	0	0	0	0	0	0	0	0.0869242	0.652604	0	6.35256	0	0	0	0	0	0	0	0	1.14416	0	0	0	0.441293	0	0	0
ENSGALG00010000246	27.6447	40.5797	88.3687	68.0215	0	32.5618	93.995	0	84.6089	0	0	67.5608	80.5913	36.9538	51.6457	37.517	0	0	41.5069	0	32.534	28.2439	25.549	40.4807	20.0032	70.9375	22.8759	0	71.1363	32.0342	0.0425337	4.44411
ENSGALG00010000247	6.80551	0.760068	1.51256	58.5286	40.6569	0.774187	1.05308	44.6281	1.45609	0.540066	60.5051	25.4958	47.6278	22.4922	28.7536	330.154	0.532134	63.5113	6.28504	75.9747	156.162	320.573	9.75193	4.83435	93.4755	3.1557	185.048	38.9651	5.74473	23.2776	3.30386	94.7599
ENSGALG00010000248	0	3.31042	0	0	0	0	0	0	0	0	0	0	0	0.738549	0	0	0	0	0	0	0	0	0	0	0	0.622026	0	0	0	0	0	0
ENSGALG00010000249	7.93556	10.5028	9.74147	10.7927	0	3.27393	7.1746	0	7.08332	0	0	4.02581	5.70399	3.50775	1.96594	29.2681	0	0	3.96986	0	15.9043	10.6881	8.1329	7.50476	18.1865	24.8016	1.56127	0	4.54316	12.0771	0	0.840777
ENSGALG00010000250	0.56526	0.347409	0.930818	0.295773	0	0.275817	0.219882	0	1.39119	0	0	0.314681	0.72229	0.0294769	0.558428	0.599417	0	0	0.375528	0	0.889495	0.484864	0.346758	0	0.917735	0.408306	0.240195	0	0.615869	0.606555	0	0
ENSGALG00010000252	0	0.291099	0	0	0	0.560289	1.52226	0	0	0	0	1.21677	0	0	2.18994	0	0	0	0	0	0	0	4.76624	3.58268	0	2.85871	0	0	0	0	0	0
ENSGALG00010000253_faf	0.270811	1.96127	1.31249	0.961262	0	2.3395	6.34233	0	1.57407	0	0	3.6867	0.0869242	0.652604	0.500133	8.23723	0	0	0.845347	0	0.0501469	0	0.109867	0.245743	1.14416	4.52284	0	0	0.751916	0.723686	0	0
ENSGALG00010000254	0.5002	56.3879	0.242018	0.0594592	0.695067	0.136873	0.143538	0.442113	0.477027	0.419278	0.546106	0.127945	0	0.336756	0.368087	0.404927	0.207066	0.744112	0.695429	0.298107	0.18438	0.214034	0.123978	1.42719	0.115424	16.9759	0.996485	5.82484	0.023894	0.282185	22.203	0.24276
ENSGALG00010000255	57.5871	333.37	64.5539	205.153	54.0636	39.7017	51.1441	38.9819	51.5441	34.2669	66.1464	33.9131	210.412	91.0403	95.9563	41.9842	37.729	52.0209	153.334	47.6623	39.5896	60.1278	18.4904	112.446	232.609	283.015	30.0017	77.1212	55.3141	28.6706	258.533	64.6141
ENSGALG00010000256	0.746994	20.1377	0.0372296	0	0.324201	0.143435	0.101484	0.36869	0.278504	0.440888	0.231168	0.11711	0.0869242	0.301024	0.355055	0.0774742	0.207066	0.269445	0.340309	0.150239	0.126806	0.109233	0.182186	0.119646	0.0869243	8.46252	1.54829	3.27573	0.112153	0.329088	8.79169	0
ENSGALG00010000257_faf	0.270811	1.96127	1.31249	0.961262	0	2.3395	6.34233	0	1.57407	0	0	3.6867	0.0869242	0.652604	0.500133	8.23723	0	0	0.845347	0	0.0501469	0	0.109867	0.245743	1.14416	4.52284	0	0	0.751916	0.723686	0	0
ENSGALG00010000258	0.46409	7.06608	0.367662	0.430191	0.06554	0.12034	0	0.0160354	1.31254	0.0191451	0.0789739	0.119183	0.0359587	0	0.232933	0.187763	0.0538434	0	0	0.0450033	0.0612415	0.170496	0.160764	0.0733027	0.0383371	1.86732	4.38086	3.34267	0.0882587	0.39265	1.87945	0.202723
ENSGALG00010000259_faf	0.270811	1.96127	1.31249	0.961262	0	2.3395	6.34233	0	1.57407	0	0	3.6867	0.0869242	0.652604	0.500133	8.23723	0	0	0.845347	0	0.0501469	0	0.109867	0.245743	1.14416	4.52284	0	0	0.751916	0.723686	0	0
ENSGALG00010000260_faf	0.270811	1.96127	1.31249	0.961262	0	2.3395	6.34233	0	1.57407	0	0	3.6867	0.0869242	0.652604	0.500133	8.23723	0	0	0.845347	0	0.0501469	0	0.109867	0.245743	1.14416	4.52284	0	0	0.751916	0.723686	0	0
ENSGALG00010000261	3.94432	27.1146	0.460788	0.0739433	3.56077	1.13617	0.15466	3.16562	0.248537	3.48638	3.33997	0.230766	0.467463	0.619014	1.5774	1.64333	1.76396	2.32829	0.429174	2.93925	2.07109	3.01895	1.3465	1.24615	2.38071	5.32047	2.41277	7.6523	0.617811	3.02367	6.11575	0.674569
ENSGALG00010000262_HNRNPKL	28.0599	133.595	155.069	66.3973	0.0883717	44.6641	94.04	0.0492802	108.892	0.191973	0.0910188	76.4159	78.0839	103.754	54.5863	90.9517	0.132866	0	159.298	0.0450033	60.8477	41.2651	64.4107	172.617	34.8792	245.697	71.5003	0	100.794	107.729	0.173517	110.873
ENSGALG00010000263_MTMR3	76.4511	14.3626	168.3	104.993	51.4633	49.9825	45.2205	50.7524	49.9865	122.744	42.3404	49.0891	53.0804	52.492	51.407	60.9654	50.9458	47.8573	29.5559	50.4832	61.3642	39.7973	112.239	30.8063	92.1549	24.3993	69.8806	56.9303	49.6363	78.9394	29.9508	56.1283
ENSGALG00010000265_faf	0.270811	1.96127	1.31249	0.961262	0	2.3395	6.34233	0	1.57407	0	0	3.6867	0.0869242	0.652604	0.500133	8.23723	0	0	0.845347	0	0.0501469	0	0.109867	0.245743	1.14416	4.52284	0	0	0.751916	0.723686	0	0
ENSGALG00010000266	0	7.12152	0	0	0	0	0	0	2.85336	0	0	1.246	0	0	0	0	0	0	0	0	0	0	0.267176	0	0	5.41115	0	0	0	1.27504	0	0
ENSGALG00010000267	16.2955	32.4292	27.7195	12.085	34.468	6.68227	13.5044	29.2982	11.6002	2.7821	25.7486	8.84507	13.9956	14.3595	31.1079	14.5916	2.14098	31.7528	15.8112	31.9443	8.58793	8.39444	5.76507	11.2575	17.3321	34.6399	6.3392	31.5104	10.3298	13.1422	34.4995	11.465
ENSGALG00010000268_faf	0.270811	1.96127	1.31249	0.961262	0	2.3395	6.34233	0	1.57407	0	0	3.6867	0.0869242	0.652604	0.500133	8.23723	0	0	0.845347	0	0.0501469	0	0.109867	0.245743	1.14416	4.52284	0	0	0.751916	0.723686	0	0
ENSGALG00010000269	0.341926	25.5477	0.51658	0.153222	0.441868	0.260086	0.126624	0.125756	0.694828	0.545983	0.306521	0.473276	0.672883	0.721925	0.273623	0.0840813	0.431948	0.197687	0.471628	0.211908	0.238936	0.596217	0.208509	0.804114	0.0286495	3.99301	0.240195	2.25627	0.479823	0.511604	3.75435	0.240222
ENSGALG00010000270	0	19.7955	0	0	0	29.9458	50.9058	0	5.99046	0	0	7.54101	0.347697	0.113623	6.29163	49.2398	0	0	3.04862	0	6.88913	31.7164	17.3237	0.659626	0	27.3655	0	0	0.812398	0.0142728	0	0
ENSGALG00010000271_RTN4R	0.931675	2.11136	0.535247	0.721644	0.742265	89.4689	44.1577	0.688279	0.29492	30.8756	0.639257	4.53457	0.546884	0.549349	0.705482	0.597612	24.0125	0.653302	0.735255	0.605419	0.254547	0.147051	1.92846	0.240384	1.36181	5.74871	0.372194	4.79397	0.40814	6.46929	4.92114	0.040037
ENSGALG00010000272	1.73971	7.03765	0.125669	0.138738	1.53759	1.06111	1.66152	0.569512	0.333478	1.69689	0.825559	0.23422	1.03247	3.34022	0.0801699	0.158668	0.721521	0.507937	4.82193	0.432336	1.76724	0.078597	0.16151	8.83868	0.391738	16.511	0.395998	0.228435	0.343776	1.29656	18.1379	0.631994
ENSGALG00010000273	3.38083	1.7306	1.88022	0.454331	0	0.584566	0.389022	0.362585	0.573424	0.0756231	0	1.20361	1.66033	3.09421	0.959073	0.467027	0	0.136977	1.58142	0.242491	0.5434	0.0790894	0.181916	2.51697	0.0463731	1.16389	3.66243	0.856385	1.14736	0.59996	2.34623	0.735893
ENSGALG00010000275	0	0	0	0	0	0	0	0	2.12074	0	0	0	0	0	0	0	0	0	0	0	0	0	0	0	0	0	0	0	0	0	0	0
ENSGALG00010000276	0.937488	4.23406	1.38695	0.810579	0	0.524271	2.51024	0	2.4932	0	0	1.72324	1.41301	0.423044	0.816381	0.644314	0	0	2.26699	0	1.18192	0.638267	0.393796	1.23745	0.470012	8.37819	1.03219	0	2.19527	0.797052	0.00737921	0.920851
ENSGALG00010000277	11.029	0.0293223	9.66654	0.998612	2.02317	1.01721	0.804234	1.65097	5.0589	0.242534	1.33117	1.35944	3.97854	10.5934	1.0979	1.60289	0.199565	0.934182	1.67851	1.37955	0.467877	4.40195	2.45811	2.55246	1.83701	0.449431	1.68029	0.0552863	7.18763	22.9545	0.375463	0.62438
ENSGALG00010000278	0	9.10944	16.3789	0	0	6.38631	0	0	21.9127	0	0	0	1.52117	5.42374	0	2.48008	0	0	4.53316	0	3.3865	2.37584	0	0	1.70753	0	7.80633	0	1.10839	3.67834	0	5.39655
ENSGALG00010000279	3.74167	31.1778	9.99221	6.0585	5.87683	4.56878	4.48674	5.08644	9.81408	3.85768	6.00474	3.42154	5.58791	6.31027	4.67979	2.09095	2.88729	5.6602	8.49541	3.90117	3.76567	2.12388	1.81684	4.5024	3.30676	19.1556	5.07764	4.258	5.45994	4.81793	17.4308	2.45748
ENSGALG00010000280	1.32413	0.0283611	8.40056	0.340748	8.09931	0.327521	0.08457	3.4859	0.813369	0.13944	1.17268	0.727785	0.158842	2.14255	0.355197	0.160234	0.145052	0.498228	0.170155	0.41489	0.101784	0.710489	1.28882	0.368664	0.204959	0.153204	2.38897	1.14497	0.455928	40.0035	0.054227	0.202723
ENSGALG00010000281_OSBP2	25.7249	8.51126	35.1752	86.1991	15.0231	30.7581	30.8093	10.4038	5.79725	21.6121	8.4828	36.0902	35.2819	15.34	13.2654	47.8043	20.3074	9.96882	6.14352	9.83465	14.7379	12.1596	34.8101	7.00968	102.644	8.93694	5.82203	25.609	10.0758	16.2762	10.3076	11.9327
ENSGALG00010000282	22.7259	19.4323	17.9288	24.7956	0	19.9413	29.6329	0	14.804	0	0	15.0837	20.4605	14.6154	37.2295	82.0422	0	0	10.0856	0	52.0443	37.1405	18.2826	13.2861	40.0469	35.3115	16.3441	0	14.8275	22.1263	0	3.75446
ENSGALG00010000283	2.8746	0.174808	3.61148	0.475674	1.56542	0.277995	0.050742	1.26254	0.788361	0.401148	1.07154	0.544284	0.525932	5.31251	0.535391	0.291319	0.641829	1.20117	0.386551	1.3916	0.222887	2.79486	1.19942	1.70095	0.519923	0.659736	2.66487	0.492228	1.38242	5.33487	0.532046	0
ENSGALG00010000284	13.7572	77.7485	24.7133	8.81092	15.9335	7.691	11.5567	10.7879	20.238	2.90544	13.0333	8.41419	13.6898	18.4531	13.4551	11.2317	3.24732	16.6804	22.9015	12.9725	10.1136	9.22993	4.71918	12.4488	6.57364	42.0365	10.6378	8.93155	12.571	13.633	39.7963	7.64468
ENSGALG00010000286_TCN2	30.8701	8.50098	11.77	4.34739	17.1152	3.30734	3.61011	31.2796	13.8082	1.17548	80.7324	8.39135	13.4878	23.1373	13.0155	13.6404	1.9401	71.29	5.20586	110.32	93.2752	502.571	15.7879	18.5657	9.97062	20.7223	8.2229	36.7612	15.093	10.2009	17.0198	5.61492
ENSGALG00010000287_IQCD	0.590399	3.6173	0.358367	0.19769	0.796871	5.18079	3.07466	1.22049	1.39043	1.80092	0.825238	1.20706	0.215752	0.997757	0.390845	0.255765	5.00769	0.690694	0.802723	0.708535	1.38184	0.371894	1.19384	0.382656	0.481411	6.07173	0.612389	0.354681	0.327199	1.38422	5.14653	4.02556
ENSGALG00010000288_VARS2	9.91265	22.9521	7.2883	2.14181	18.115	2.31183	2.48649	14.1758	1.77315	4.09899	15.0389	2.76338	4.04296	6.77976	8.34119	4.83117	3.42424	15.5321	3.76958	14.596	4.31684	3.95302	1.99831	2.40156	5.46541	18.3692	2.36516	14.9334	3.93804	5.16956	17.151	2.30241
ENSGALG00010000289_QPRT	0.513899	43.7417	7.58624	1.60769	0.344058	3.62966	7.4927	1.16992	8.94937	0.445355	9.18261	3.08035	3.71933	6.44892	0.76718	3.82185	0.715773	4.71852	14.5407	10.3928	9.5109	30.255	0.543864	9.21161	0.315214	15.4719	8.2229	0.974247	4.03511	2.43431	15.1742	4.07828
ENSGALG00010000290	0	2.0582	0	0.475674	0	0.692993	0	0	0	0.419364	0	0.22753	0.898968	0	0	1.0647	0.415608	0	0.388359	0	0	2.19454	0.0674181	0	0	0.826606	0	0	0	0.271183	0.217031	0
ENSGALG00010000291	0.494626	4.62126	0.893562	1.03393	0	7.12884	2.85129	0.354712	0.978292	3.03427	1.44744	0.910376	1.12534	0.913439	0.078082	0.261639	5.4888	0.724837	1.8615	1.91551	1.30919	10.6966	0.229766	2.37232	0.413593	1.28792	0	0.528074	1.11033	0.672124	1.15123	0
ENSGALG00010000292_ABHD16A	15.5388	16.6794	12.4868	3.16024	22.622	4.17481	4.83094	20.553	5.73941	2.30774	16.4906	4.77017	5.99535	11.274	10.7497	3.92868	1.91023	20.3687	4.38075	17.0771	4.53236	3.57836	1.9607	5.14168	5.38515	20.6866	5.19774	19.9577	6.79652	4.58092	22.8447	4.83039
ENSGALG00010000293	35.4833	0.015321	19.2723	2.15426	4.36567	2.87032	3.1123	3.65807	4.12259	1.66255	4.28829	3.6122	4.80998	10.0689	2.836	4.65275	3.13993	4.91824	1.84505	3.49411	1.83079	6.94176	4.53868	4.68245	6.72431	1.65769	2.08819	1.95578	9.98219	42.8374	1.39414	0
ENSGALG00010000294_DUSP21	0.959624	1.20988	0.893614	1.30607	0.867377	0.382908	0.763103	2.92701	0.518449	0.383946	1.11215	0.871872	0.69978	1.27967	1.35489	0.954445	0.600172	0.673572	0.344916	1.23736	4.08006	1.08444	0.958131	0.997063	0.833418	2.5339	1.89668	1.12176	0.56614	1.52998	2.32899	1.37649
ENSGALG00010000295	5.5781	0.031736	2.69946	0	0.0714982	0.230368	0.101484	0.0892791	0	0.0481238	0.0546742	0.587623	0.323628	1.45028	0.0797741	0.78671	0.202518	0.341692	0.019418	0.280005	0.437768	1.84285	0.607537	0.531445	0.656023	0.275784	0.395998	0.763311	0.36767	5.52848	0.103116	0
ENSGALG00010000297	11.6133	4.84269	36.711	10.1968	3.08021	6.62001	9.22061	2.71218	12.3808	5.2195	2.6845	12.6679	7.90456	35.5384	11.8878	19.545	4.15716	2.68275	31.9929	3.69256	13.2725	10.9019	14.9455	55.238	5.90016	24.3459	28.1147	4.06966	16.7382	23.8857	4.70161	16.1858
ENSGALG00010000298_SLC35E4	6.07877	2.63772	0.860993	1.27558	3.3046	3.31113	1.6219	3.59117	1.93388	2.82228	2.76283	1.07773	2.50551	1.14908	6.74139	0.594484	3.38985	2.27755	1.10699	1.57096	0.593967	0.941775	1.03396	1.81841	8.13567	3.93459	0.720584	20.7428	1.68035	1.21665	3.88203	0.282797
ENSGALG00010000299	41.6799	2.5457	7.13025	21.6199	0.0476654	2.06404	0	0.0855219	242.009	6.95573	0.0971986	16.8744	10.1174	26.54	6.14637	0.895551	3.55801	0	0.0804702	0.160726	2.99645	5.49704	1.89395	0	7.47298	0.520306	685.585	0	9.32824	4.83974	0.287643	1.12865
ENSGALG00010000300	3.46113	0.231078	1.587	1.36604	0.06554	0.459917	0.782913	0.158296	1.15181	0.201807	0.309932	1.10515	0.1948	2.02679	0.402134	0.637645	0.373281	0.30891	0.626972	0.205729	0.207348	1.07865	0.857868	0.731903	0.325246	0.185354	2.85746	0.350669	0.718763	12.2354	0.0591769	1.13626
ENSGALG00010000301_UQCR10	457.458	766.385	282.384	1885.06	498.287	395.521	420.003	448.49	145.16	378.899	543.467	324.48	2079.88	352.394	853.393	3402.56	469.993	414.535	880.638	406.687	760.93	1407.58	214.045	477.032	4773.42	707.461	407.439	700.465	305.079	330.55	657.516	438.878
ENSGALG00010000302	61.4967	39.0016	86.0356	3.46668	30.2938	5.18684	8.66963	15.5056	28.2609	6.00947	19.4822	11.847	21.0243	34.7023	21.6484	6.00419	4.52893	19.8619	18.4189	17.2302	3.53261	7.57593	9.07432	8.02583	3.6613	62.7187	5.73656	22.1002	44.2593	73.2064	66.4086	2.26237
ENSGALG00010000303	54.9746	383.31	53.0798	34.183	80.2083	30.6184	22.7521	59.6874	31.6764	29.9232	88.9517	19.1514	37.1321	60.1645	55.3765	27.213	28.3188	81.1409	53.6413	76.6356	80.7529	66.5327	29.3488	32.3953	45.6056	152.37	68.5487	92.8606	29.5062	61.0624	149.847	25.9124
ENSGALG00010000304	0.375146	0.206246	0	0	7.89635	0.854451	0	6.10743	0	2.65963	6.2145	0	0	0	1.16939	0	2.64081	7.17515	0	9.07113	0	0	0.0543116	0	0.801965	0	0	1.31484	0	0.330855	0	0
ENSGALG00010000305	0.168777	0.0915684	0	0.0396395	3.0553	0.218822	0.08457	2.65321	0.0385589	1.57698	2.31756	0.0216696	0	0.0946857	0.295079	0.0197464	0.868306	3.94189	0.0388359	3.7269	0.032942	0.0600556	0.0213898	0.43115	0.269377	0.180835	0.492292	1.5039	0.023894	0.225499	0.121601	0.040037
ENSGALG00010000306	13.0122	3.92383	25.4017	8.59594	27.3732	5.89973	5.19378	18.0895	4.23771	7.15203	17.1401	4.6671	6.45121	14.1187	13.3916	5.12962	3.94886	21.8693	4.77767	23.7474	2.80988	3.40697	2.73841	6.91795	8.69969	13.4299	4.48906	18.564	5.80028	12.5358	15.3227	2.67036
ENSGALG00010000307_ZMAT5	46.1272	52.9296	38.0047	38.7334	71.7391	24.504	22.5203	64.67	15.6159	33.1662	56.0921	18.5881	39.6894	31.5294	67.5609	50.8552	29.8565	73.9995	42.7178	65.2214	31.5583	48.7988	36.6829	25.8461	119.346	67.376	25.7636	50.7257	23.6353	62.9134	60.2867	39.9155
ENSGALG00010000308	6.18823	11.9648	8.58142	4.10269	2.66318	4.20778	7.49744	1.97939	6.72014	7.56031	1.49188	4.82704	3.87505	8.27374	3.3395	0.850728	6.60967	2.7181	3.38449	0.507895	1.62871	2.40089	3.86424	2.4445	4.65676	10.6896	2.24399	1.64571	7.04382	4.65134	8.65605	3.28303
ENSGALG00010000309	31.8524	77.2884	84.0753	253.758	0	46.0064	102.238	0.00557994	128.351	0	0	68.8928	208.934	64.3111	75.8357	113.673	0.00817001	0	89.9326	0	99.5775	105.051	32.9906	67.7775	109.004	99.4611	63.338	0	110.046	64.1614	0.00737921	14.3092
ENSGALG00010000310	3.96852	4.78954	1.86161	0	0.891696	0.924891	0.941392	0.804932	1.35396	2.72206	0.598012	0.663467	1.14346	1.47744	1.23771	0.386215	1.3454	0.734526	1.68854	0.887391	0.190303	0.45878	1.30074	0.889227	0.32802	5.63362	1.47687	1.44509	1.49995	1.96296	7.17739	0.040037
ENSGALG00010000311	1.26532	31.5397	0.223378	2.76283	1.65224	0.855804	0.270624	1.69104	0.65627	0.622099	0.315259	1.7232	1.56591	0.675654	2.15489	8.52367	0.828932	2.95748	0.563292	1.30428	0.0612906	1.5091	0.127302	0.206942	0.851349	3.33338	10.4712	2.74108	0.353035	0.538883	1.73092	0
ENSGALG00010000312_CABP7	0.165869	9.08325	0.093074	0.118918	1.03023	5.94478	4.81739	0.327987	0.0828458	0.59167	0.395617	0.275487	0	0	0.040015	0	11.4061	0.402787	0.377336	0.376316	0.0463213	0.0324249	0.104808	0.258677	0.143557	2.29542	0	0.216041	0.224305	0.455034	1.94844	0
ENSGALG00010000313	2.34243	0.981094	1.2148	1.10915	0	0	0	0	0.497075	0	0	0	0	0.854829	0	1.91238	0	0	0.402351	0	2.3711	1.60275	1.18449	0.458142	4.3188	0.963144	0	0	0.441293	2.49458	0.0119744	0
ENSGALG00010000314	4.83508	84.2835	3.3278	12.3932	4.84949	2.79829	3.44571	7.03264	9.60375	1.46419	1.638	4.54766	3.51674	14.2961	9.34091	13.8105	1.46757	3.5452	1.4315	3.7661	1.70604	3.98348	1.6976	0.390198	1.82259	5.65784	63.1972	3.0061	0.694869	3.26947	3.89406	2.18132
ENSGALG00010000315	0.358773	14.4671	0.335118	2.23405	1.67656	0.429687	0.67656	1.94484	0.330614	0.123747	0.337427	0.585078	0.317683	0.435726	0.858941	1.05328	0.326545	1.31444	0	0.597274	0.0841857	0.573346	0.172528	0	0.471987	0.600852	1.18799	0.780565	0.176517	0.17234	0.525345	0
ENSGALG00010000316	1.19642	42.4433	0.42814	2.62409	4.59345	2.93823	2.17196	3.58136	1.09397	4.33514	2.34344	1.0593	0.994953	2.41624	2.23399	1.89612	3.40044	2.51722	0.348704	4.14521	0.294641	1.82596	1.31101	1.24069	0.581888	4.90714	3.84096	2.02382	0.608552	2.07172	2.66287	0.245298
ENSGALG00010000317	0.549268	10.7741	0.502677	0.197182	1.59414	0.0364452	0.135312	0.465137	0.28996	0.158121	0.357889	0.825298	0.260772	2.43801	0.481251	1.28371	0.240022	0.681108	0	0.584291	0.144235	0.183602	0.0682304	0	0	0.65073	1.68136	0.169382	0.176517	0.346266	0.417254	0.797217
ENSGALG00010000318	14.8971	18.966	11.7006	12.2662	0	20.9109	37.0371	0	10.7711	0	0	14.9148	17.0137	9.54056	8.13251	24.4998	0	0	12.1199	0	15.6425	15.8471	10.2002	11.1319	27.208	24.6496	7.52935	0	12.6128	10.8233	0.0228893	1.16009
ENSGALG00010000319	8.00325	0.202949	3.08113	13.6015	0.0516311	0.931398	0.577049	0.168986	43.0927	1.50834	0.254937	1.21677	2.18315	2.41265	1.45734	0.400409	0.928842	0.259615	0.541075	0.150364	0.689743	1.4595	0.791512	1.09842	1.55774	4.93642	126.608	0	1.04985	2.38785	0.049469	1.89091
ENSGALG00010000320	3.9894	161.72	5.20321	4.8373	19.6038	4.4616	2.21771	12.252	2.8236	7.28378	5.08358	5.72407	2.5174	12.7274	6.56453	4.09388	4.51897	10.7984	0.66219	8.63132	0.919687	4.82355	2.29709	2.15472	1.19686	7.78502	18.4853	6.79179	2.08461	3.0369	6.52167	2.5401
ENSGALG00010000321	1.82925	34.9842	0.42814	8.7418	6.11908	2.63302	4.78461	6.4338	2.01386	1.58104	4.46947	2.76243	1.7726	2.30459	4.62617	6.03321	1.58745	4.69738	1.48515	2.93625	1.09411	3.03732	1.51298	2.0976	1.12479	4.77554	14.2256	1.93561	0.797763	1.74277	2.01019	0.725742
ENSGALG00010000322	8.0537	0.37352	2.17827	9.56333	0	0	0	0.0390596	59.2307	0	0.175536	1.32719	0.82705	1.70949	1.83708	0.561475	0.0375034	0	0.134117	0.0642905	0.445176	0.823659	0.244446	0.383748	0.828187	3.5435	103.47	0.0809237	0.882587	1.92315	0.0552082	0
ENSGALG00010000323_AP1B1	42.6883	139.782	26.0721	15.1139	51.8581	45.6431	36.4077	36.8916	12.1366	46.4664	36.685	24.1023	14.9862	34.0162	33.851	17.0397	47.7452	41.9272	20.9544	40.1169	20.6573	27.5791	14.5409	16.3884	35.8653	68.374	17.4553	45.2035	17.4848	31.3891	75.1164	10.4463
ENSGALG00010000324	8.56851	40.7429	1.81977	2.03636	3.26786	13.5683	3.0172	2.49826	1.75464	33.3363	2.55894	3.31413	1.80417	5.67661	5.36572	2.98707	21.8942	2.09989	2.94283	2.72316	4.73313	3.53216	3.9272	6.58604	4.65723	19.4357	3.73384	9.84869	2.68778	2.81985	25.1033	2.32624
ENSGALG00010000325	0.508048	8.26669	0.316478	2.78748	0.384784	1.31164	2.385	0.988545	1.18618	0.360392	0.271134	0.654014	0	0.435726	1.81037	2.2534	0.135012	0.117296	0.332904	0.785586	0.224614	0.16958	0.149157	0.33628	0.395819	0.442662	1.28429	0.38433	0.215046	0.328957	0.366212	0
ENSGALG00010000326	2.56606	3.6883	5.17528	20.8001	0	8.19242	15.2139	0.00557994	6.20861	0.11342	0.0121498	7.07616	10.8416	4.33352	3.21954	22.1996	0.111034	0.0114148	3.45131	0.0404152	8.6077	6.4087	3.41514	6.05119	8.06821	8.05539	4.70545	0.0380318	5.27222	4.95455	0.0837298	3.15432
ENSGALG00010000327	0.992272	30.129	0.558444	3.33303	0.244285	0.63323	1.03175	0.624954	0	1.38999	0	0.909685	1.6541	2.65223	0.997731	0.78899	0.18791	0.756117	0.349523	0	0.246963	0.215722	0.250561	0.323346	0.333886	2.034	0	0	1.5004	0.0715439	0.952376	0
ENSGALG00010000328	1.58063	22.6946	4.56078	4.81621	0.599269	1.38886	2.15979	1.72727	6.27218	1.39942	0.996286	0.790939	2.42453	1.62285	0.749128	3.86126	0.935832	0.922484	0	1.33786	0.821419	1.3561	0.910121	0.711362	0.641984	2.18815	26.4204	1.18786	1.36779	0.992749	2.09742	0
ENSGALG00010000329	0	0.824742	0	0	1.73522	0	0.101484	2.13256	0.579921	0	1.97001	0.146851	0	0	0.47277	0.231717	0.17157	1.57968	0	1.15875	0.217954	0	0	0	0	0.122299	2.25697	0.472788	0	0.303214	0	0
ENSGALG00010000330	0.669388	41.0482	0	1.18309	0.815241	1.08377	1.60603	1.0682	0.124269	2.59419	0.175536	0	0	0.591508	0.589513	0.796774	1.51431	0.667763	0	0.726482	1.0502	1.37592	0.424546	0.531445	0.12057	3.30911	1.08088	0.814226	0.0477881	0.851233	2.42865	0
ENSGALG00010000331	28.7491	30.8628	7.71171	4.82408	17.1009	10.6845	10.0387	16.8045	13.7796	12.0575	9.81748	14.1933	10.7828	10.5039	54.4893	8.68306	10.0984	14.7638	8.08664	7.26277	3.14185	10.5581	11.2477	5.38961	9.95401	15.4835	6.32622	15.9053	17.7076	9.9079	19.5966	31.5887
ENSGALG00010000333	1.06712	41.3722	1.88009	2.42056	5.65894	1.32216	2.58902	4.13454	2.12723	0.439989	5.26041	3.07272	0.503422	3.31966	2.75738	1.53765	0	2.91359	1.18105	1.23191	0.181365	1.84535	1.518	0.697435	0.239135	3.14496	5.78632	3.07219	0.455928	0.646521	2.48822	0.613244
ENSGALG00010000334	0.282668	26.2481	3.51859	0.616194	2.70535	1.10076	0.835166	2.37292	0.70419	1.30761	2.40793	2.41597	0.539381	6.51087	1.9875	0.570571	0.458466	2.05189	0.590115	0.54004	0.156012	0.637028	0.616451	0.93461	0	1.69226	10.6238	0.981178	1.10495	0.462874	1.29481	2.23756
ENSGALG00010000335	2.46694	72.9288	2.53185	7.59149	7.34291	3.28934	2.79094	6.43051	2.60734	2.82274	4.065	2.10129	0.842057	5.40326	4.27408	7.33032	3.29329	4.17352	0.471628	6.54709	1.51475	3.67763	1.90769	0.867725	0.51898	7.11612	17.5278	3.50707	0.976222	3.46613	4.31022	0.544306
ENSGALG00010000336_faf	0.270811	1.96127	1.31249	0.961262	0	2.3395	6.34233	0	1.57407	0	0	3.6867	0.0869242	0.652604	0.500133	8.23723	0	0	0.845347	0	0.0501469	0	0.109867	0.245743	1.14416	4.52284	0	0	0.751916	0.723686	0	0
ENSGALG00010000337	19.9231	511.863	39.8347	89.5971	67.7467	15.2716	16.6396	67.5919	18.4075	14.4447	50.2699	37.2248	61.0732	48.3244	65.3103	201.822	16.5475	68.5277	22.6114	58.0519	15.2941	71.9224	26.7187	21.72	53.7627	79.6244	50.4096	50.0523	24.3827	19.7807	56.6952	116.593
ENSGALG00010000338	5.86486	15.1946	1.33105	1.71594	3.0951	14.1819	7.39516	3.0313	2.63367	26.7982	3.48767	3.12485	3.13181	7.25516	8.32673	2.71409	15.9138	3.51672	6.76407	3.25939	3.18968	3.14722	3.87308	8.46042	5.52116	19.2962	2.61726	7.97468	3.07741	2.74295	21.9861	4.00173
ENSGALG00010000339	1.53856	0.275134	3.23923	3.93347	0	0.257618	0.067656	0	0.681277	0	0	0.883398	0.894581	1.94479	0.776807	1.23364	0	0	1.83665	0	1.90892	0.973039	1.32254	6.42756	0.545677	52.4914	2.29268	0	0.959645	1.52052	0.0385759	1.55792
ENSGALG00010000340_NAA10	72.5731	600.448	64.6316	126.712	99.8084	70.847	54.0296	79.3583	100.336	85.6805	77.1794	44.3477	84.5627	69.8006	132.505	141.464	98.0944	77.4869	114.073	61.6148	81.1849	92.2926	62.7908	56.82	261.101	273.844	28.0217	66.44	49.2047	111.616	246.612	47.1022
ENSGALG00010000341_EWSR1	39.886	136.751	83.5359	31.7119	56.8606	41.4617	45.8754	52.9627	41.5739	59.071	52.9821	36.4632	29.1743	51.9007	53.7125	46.3362	43.6094	51.8934	47.0465	48.4837	34.38	39.0503	36.6991	38.5395	39.5902	109.719	22.9181	42.8276	37.8519	71.588	112.004	44.0759
ENSGALG00010000342	0.368484	28.2529	0.628347	0.419012	1.64529	0	0	1.21086	1.19532	0	0.463616	0.230766	0	0	1.36212	0.268651	0	0.619993	0	0.0923776	0.321672	0.549683	0	0	0	4.0959	0	0	0.264776	0	2.08768	1.0724
ENSGALG00010000343	1.53856	0.275134	3.23923	3.93347	0	0.257618	0.067656	0	0.681277	0	0	0.883398	0.894581	1.94479	0.776807	1.23364	0	0	1.83665	0	1.90892	0.973039	1.32254	6.42756	0.545677	52.4914	2.29268	0	0.959645	1.52052	0.0385759	1.55792
ENSGALG00010000344	0.870482	57.8876	7.02783	1.04689	8.08408	1.883	0.838524	6.3889	3.1269	8.38604	4.43704	2.98102	0.304235	5.42202	2.62957	1.09321	3.40631	3.04935	0.29127	11.6955	0.472514	3.09843	1.7338	1.40873	0.0939846	3.21671	19.8735	4.69687	3.40266	0.934505	1.83971	1.20619
ENSGALG00010000345	5.35038	3.06497	0	2.85404	0	7.9757	0	0	1.42668	0	0	0	1.95579	0.113623	1.09315	0	0	0	0.019418	0	0	0	0.239709	2.32809	0	6.99324	24.4739	0	0.812398	0.304487	0	0
ENSGALG00010000346	17.2248	38.5508	11.9005	10.0227	11.8949	8.3055	3.87889	7.95814	3.42071	6.17702	8.0052	3.57555	5.82462	8.01316	5.25791	6.7097	6.99718	7.66826	4.76549	6.78115	4.07475	6.44823	6.47172	9.81215	20.8031	36.2448	3.49365	11.7948	5.31658	15.646	39.8103	2.99573
ENSGALG00010000347	4.19244	106.024	2.56439	8.19142	21.405	3.82136	2.71657	18.6986	3.08932	6.21708	13.0697	2.76934	1.3367	6.71206	5.81342	6.1452	5.32123	13.2082	0.428185	12.6614	1.48124	5.53088	2.408	1.57045	0.989742	10.5077	32.25	7.02059	1.32537	3.66648	5.50997	0.954828
ENSGALG00010000349_CHIR-IG1-5	33.2965	1.44962	40.0198	3.41536	10.262	3.85219	3.11868	10.4827	10.7767	1.95912	6.57866	7.97592	8.95798	59.3379	3.52982	2.87099	4.10625	6.3462	3.66508	6.66255	2.03639	17.4219	7.7505	13.8154	2.02856	4.81811	4.32135	4.29287	14.0027	27.8329	3.72464	0.240222
ENSGALG00010000350	74.1167	154.778	99.2613	67.7291	56.6989	27.814	14.8968	38.3487	19.7651	51.4146	38.2031	24.0597	23.0821	62.3338	37.3588	39.7092	36.3439	43.7422	20.088	42.2961	40.0925	34.9904	49.3714	47.277	69.7332	72.201	25.4629	52.0335	26.8199	56.5281	95.3363	17.4387
ENSGALG00010000351	0.257888	3.69373	0.628347	0	0.122624	3.2007	1.10428	0.197121	0	4.01852	0.0668241	0.335878	0	0.51773	0.0453048	0	2.99633	0.237029	0.135926	0.263591	0.044575	0	0.0474424	0	0	1.84262	0	0.199031	0	0.0692142	1.56668	0
ENSGALG00010000352	5.35038	3.06497	0	2.85404	0	7.9757	0	0	1.42668	0	0	0	1.95579	0.113623	1.09315	0	0	0	0.019418	0	0	0	0.239709	2.32809	0	6.99324	24.4739	0	0.812398	0.304487	0	0
ENSGALG00010000353	305.68	196.832	103.15	179.977	381.546	101.305	118.842	386.055	97.6489	66.6143	354.184	100.705	299.029	110.675	629.024	2407.3	82.7952	342.741	181.127	278.154	662.3	730.947	233.768	127.291	1934.69	393.388	72.6818	463.114	117.905	499.501	354.489	130.243
ENSGALG00010000354	4.13271	4.47266	8.6141	5.6245	0	5.32139	13.2558	0	4.15653	0	0	9.35758	21.1823	10.8095	8.16741	11.5362	0	0	11.3078	0	6.05552	8.87992	3.50025	5.63274	4.28791	3.49776	11.352	0	9.89408	1.0851	0	0.560518
ENSGALG00010000355	13.9986	9.721	9.80221	76.4226	0	7.1687	17.322	0	26.9886	0	0	8.13975	44.1905	6.01328	9.66731	19.9047	0	0.0285369	13.377	0	24.8437	17.5002	8.01955	8.64741	25.486	17.944	14.2018	0	14.6589	17.0222	0.00283558	2.18991
ENSGALG00010000356	0.87183	4.74749	0.321138	0.207853	0.207526	0.198654	0.16914	0.358883	0.237081	0.195425	0.662389	0.150996	0.570952	0.540951	0.46812	0.00987319	0.154699	0.214321	0.689013	0.575992	0.156257	0.159544	0.0825187	0.0625191	1.08713	8.26416	0.120097	0.91945	0.48714	0.0847539	7.67548	0.040037
ENSGALG00010000357	0.782321	33.59	2.29907	1.45396	3.03149	1.50377	3.10848	2.53849	1.39043	0.782135	0.911139	2.4079	1.66033	3.38238	1.45016	3.7055	0.737606	1.35696	0.786103	0.916789	1.54145	2.18138	1.11256	0.834282	0.439158	2.32148	3.53043	0.765496	1.74277	1.69964	1.40554	1.70186
ENSGALG00010000358	24.4648	44.3674	37.9027	95.8714	0	23.639	30.3154	0	32.5376	0	0	35.9973	53.4133	27.0044	31.8609	58.6122	0	0	16.5457	0	51.6504	38.369	19.1986	28.3212	72.3168	70.1662	20.6795	0	25.9824	27.9881	0	4.19233
ENSGALG00010000360	0.471732	1.23051	4.28143	1.05807	0	1.66552	1.28546	0	5.21027	0	0	0	6.11003	0	0.603709	0.411379	0	0	4.79624	0	0.473609	0.74344	0.0948848	1.61567	0.462531	1.89991	1.56127	0	0.549563	0	1.07102	0
ENSGALG00010000361	4.08386	184.3	7.02764	5.23573	35.6421	6.0009	5.60806	29.2981	5.23241	6.87178	12.9776	5.75752	3.06428	9.29712	5.53063	16.3242	5.46189	20.6461	2.31388	15.6112	2.5844	15.8313	4.50078	2.39293	2.12873	13.0658	14.2624	10.6872	2.95062	6.78683	9.09409	4.47104
ENSGALG00010000362	2.25731	0.0126944	1.12626	0.331092	0.360942	0.207461	0.126624	0.336798	0.162828	0.138947	0.618474	0.447462	0	1.046	0.0761101	0.316857	0.146529	0.305274	0.111901	0.316083	0.257754	0.744114	0.423681	0.0808447	0.782115	0.18236	1.63268	0.110573	0.310623	8.16144	0.152536	0
ENSGALG00010000363	0.051153	1.61198	0	0	0	1.88212	1.38174	0	0.28996	1.45787	0	0.50349	0	0	0	0	1.65548	0	0.19418	0	0	0	0	0.348188	0	0.367705	0	0	0	0	0.41821	0
ENSGALG00010000364	2.02354	3.53767	2.476	1.12566	1.76006	1.06456	0.526307	2.27377	4.33829	1.53187	1.61168	0.735856	0.338635	0.244212	1.64466	0.576272	1.49943	2.38461	0.235814	2.12376	4.16241	2.03472	1.85029	0.468893	2.70401	2.49207	0.768192	3.09286	1.31074	2.52808	2.52736	0.426733
ENSGALG00010000365	1.89736	64.0076	1.89428	3.72434	10.755	1.93908	1.16279	6.04281	1.29403	2.3972	2.42157	2.50865	1.75164	7.18567	2.93832	3.463	1.52022	4.40522	0.268234	4.20929	0.264877	3.08658	1.34627	0.33628	0.302877	3.36676	10.204	2.34011	1.47606	1.36472	2.90351	0.773392
ENSGALG00010000366_EMID1	5.98554	3.0957	6.02692	0.815914	7.47711	10.1539	10.2702	4.34829	4.22052	2.90042	9.76546	2.04297	5.18175	15.6242	3.17632	3.54014	3.91072	7.73884	7.00169	6.39469	2.02627	4.9487	0.738634	7.13468	1.56	17.5979	2.20936	5.70418	2.29428	2.7913	15.0103	0.792142
ENSGALG00010000367_HSD17B10	87.1535	186.125	51.1758	40.3716	85.7675	37.5133	40.7992	59.4581	65.0251	28.8744	118.987	38.9504	62.4829	61.0316	74.1673	97.1557	37.5699	85.4025	88.3079	89.9623	302.983	281.184	25.166	50.6293	110.675	145.086	61.8297	144.521	39.9419	44.7281	136.665	79.7377
ENSGALG00010000368	1.67416	61.4109	7.89791	2.27851	8.34619	2.59288	2.87748	6.02436	3.18628	3.3061	3.77671	3.57253	2.79473	13.6853	5.98691	4.07821	1.72728	5.12249	1.6609	4.28425	0.690375	3.01839	2.21722	1.68044	0.656313	3.26711	11.5965	3.72299	3.75764	2.02912	2.54251	3.69257
ENSGALG00010000369	0.120162	0.0507717	0.251339	0.237837	0	0.0997775	0.270624	0	0.534865	0	0	0.0866783	0	0	0	8.72707	0	0	0	0	3.78375	4.80538	1.61206	0	2.9348	0.294337	0	0	0.176517	2.74097	0	0
ENSGALG00010000370	0.563442	0.238295	0.670211	0	0.06554	0.125935	0.25371	0.269135	0.405637	0.228784	1.16651	0.0758435	0.21731	1.07548	0.700286	0.465826	0.529595	0.525039	0.134117	1.43673	0.352452	0.296832	0.453047	0.286728	0.0851228	0.0904766	2.64214	0.182869	0.176517	0.335065	0.19362	0.280259
ENSGALG00010000371	6.12273	5.62525	4.50056	1.29642	6.50939	16.1625	5.48631	7.94224	1.30472	68.7195	9.03349	1.27	1.44458	3.93156	4.86705	2.75995	45.1929	10.4512	7.97276	8.62896	4.63672	8.79068	2.04735	24.3132	3.96859	11.3835	3.28916	17.3755	1.72425	8.51185	8.32666	1.92079
ENSGALG00010000372	1.15029	3.17038	0	0.079279	0.695105	3.37606	1.3595	0.734216	0	16.2993	1.15435	0	0.0434621	0	0.607564	0.0463434	9.23314	1.33207	0.906229	1.55055	0.64074	1.97669	0.423889	3.09251	0.929141	5.05043	2.11307	3.69055	0.264776	1.50184	4.86792	1.3177
ENSGALG00010000373	20.952	0	13.6926	0.147887	1.59421	1.03482	0.889727	1.52816	1.94247	0.636806	1.35387	1.76956	0.966498	4.68348	0.993083	1.55486	1.4492	1.08873	0.764877	1.20413	0.955703	2.89123	2.28368	1.18998	3.29242	0.774847	6.88018	0.781903	3.23735	22.3048	0.701084	0.568132
ENSGALG00010000374	1.78677	32.8934	3.54189	22.1318	0.427959	10.6246	12.4135	3.09509	4.37685	1.69588	1.0386	4.72636	2.90077	2.26063	6.80658	27.0101	0.775779	1.92885	0.950661	1.04865	1.52267	2.17655	3.02708	0.833224	1.24348	3.67818	7.19071	2.83526	1.33852	2.07816	2.26803	0.763241
ENSGALG00010000375	0.075944	0.100783	0.111689	0.0990987	0	0.129117	0	0	0	20.1994	0.0485993	0.106966	0	0.338898	0.138604	0.013903	5.02322	0	0	0	0.0489323	0.027081	0.018632	0.250076	0	0.122021	0	0.0269746	0.11947	0.00754317	0.200112	0
ENSGALG00010000376_ASCC2	12.3387	33.1619	22.1068	8.36243	14.7292	10.3211	7.92877	15.4562	15.5329	11.9687	15.9857	11.1208	9.84945	14.6198	12.4832	10.9685	10.4679	15.6739	23.6464	16.1207	17.7963	21.1358	15.9688	13.8035	9.79314	22.9009	14.6703	14.1772	9.69546	25.3937	22.3218	24.9906
ENSGALG00010000377	3.78879	10.4899	2.22	0.745276	2.30312	1.8778	1.30725	0.787723	0.482755	6.0077	1.24249	0.363547	0.788263	1.33863	1.51651	0.451137	4.45315	0.773259	0.586327	1.35583	1.04772	1.3408	0.816897	1.74412	1.8103	9.11879	0.263999	1.73343	1.1508	1.9778	9.79697	1.00854
ENSGALG00010000378	4.17226	138.445	6.50653	9.09094	30.6838	5.89521	7.63313	27.476	4.56755	8.29243	10.6759	7.25985	4.45663	15.2095	8.15247	13.1456	4.89532	20.122	1.29015	16.4602	2.59239	6.44928	3.40163	1.55226	2.55508	10.8078	29.8426	10.9011	1.65451	5.06042	7.5694	2.24616
ENSGALG00010000379	0.207128	0.119525	0.167533	0	0.129078	0.113384	0.033828	0.00557994	0.46557	98.4276	0	0.127945	0.1948	0.0884306	0.333438	0.066743	38.3689	0.00570738	0.268234	0.0321452	0.0852342	0.0490237	0.0634385	0.0959288	0.0473021	0.0937304	0.360292	0.0110573	0.0477881	0.0821849	0.264231	0
ENSGALG00010000380	0.0954336	0.113578	0	0.178378	0	0.0265427	0	0	0	32.3118	0	0.0433391	0	0	0	0	14.8844	0	0.0776719	0	0	0.0244613	0	0	0	0.0556401	0	0	0.0716821	0.0349413	0.106873	0
ENSGALG00010000381	4.56809	25.1205	3.11357	0.594085	3.90423	2.54907	1.25986	4.32092	1.2232	1.18723	4.15773	4.1943	1.65878	9.09541	4.94304	1.1764	3.64958	3.73502	8.6269	6.45909	0.620043	2.9586	0.605118	4.78569	0.630791	11.8692	4.09198	7.42814	3.84739	2.84184	13.3566	8.36732
ENSGALG00010000382	0.347135	1.82252	2.3363	0.158558	0.688642	0.152963	0	0.244992	0.504898	0.555324	0.49836	0.278941	0.179794	0.391425	0.310467	0.22599	0.341409	0.371447	0.250625	0.981889	0.215594	0.0813255	0.240214	0.776096	0.057299	1.00503	2.01677	0.584454	0.327199	0.33266	1.26521	0.200185
ENSGALG00010000383	0.33615	4.92766	0.093074	0.463987	1.30329	0.512822	0.289972	0.766398	0.0414229	1.69637	0.789746	0.0419575	0	0.355693	0.32705	0.147161	0.714828	0.633986	0.0388359	1.25035	0.0344717	0.389908	0.0721442	0	0.212303	0.589393	0.912094	0.974003	0.0882587	0.145195	0.53331	0
ENSGALG00010000384	34.171	102.745	71.5177	26.3717	24.9885	24.601	20.9889	17.149	24.6422	30.9599	18.3059	24.973	20.3152	49.1068	29.7267	14.865	18.5693	18.954	19.603	19.351	17.6192	12.8813	17.3549	31.5112	19.4965	54.4661	20.9954	27.7575	27.1062	16.0489	74.4851	16.0931
ENSGALG00010000385	0	0.00325803	0	0	0	0	0	0	0	2.13973	0	0	0	0	0	0	0.718961	0	0	0	0	0	0	0	0	0	0	0	0	0	0.00245974	0
ENSGALG00010000386	6.95739	8.82038	17.4009	7.2952	3.11846	9.41613	5.82295	2.25567	6.00415	14.1915	2.50534	6.2324	3.57549	6.38945	5.55927	1.44738	11.9981	2.72801	4.79115	2.94165	1.75865	3.37949	4.26839	7.43941	5.74067	7.08678	5.74954	2.52457	6.25726	4.33507	7.99663	3.20451
ENSGALG00010000387_DTX1	0.27824	0.192226	2.43406	0.079279	2.34243	6.99347	5.52975	0.979375	0.192794	6.64483	0.591832	1.02149	0.0794208	1.13229	0.298146	0.100435	7.40944	0.691426	0.0388359	0.649892	0.0678575	0.134974	0.217319	0.0366514	0.0968929	2.06463	0.659997	0.546177	0.231623	3.2461	1.71261	0.344121
ENSGALG00010000388	204.279	801.372	81.5514	62.8286	438.825	133.743	47.2916	312.605	42.5872	278.837	350.816	40.067	84.8193	71.2416	143.657	44.3338	286.054	347.999	101.718	417.493	18.5499	80.2221	64.0363	34.6886	323.627	694.989	23.0999	346.042	54.3009	201.842	654.681	39.0761
ENSGALG00010000389	6.67358	7.8231	0.130304	1.22959	0.755649	3.83529	1.38695	0.734797	0.237081	6.67604	0.606002	0.433391	1.25884	0.619014	0.896034	0.875382	6.78253	1.138	2.22238	0.7252	0.685333	2.09846	2.0991	1.31068	3.15717	5.74428	2.46038	1.00062	0.794328	3.72139	5.72101	1.76572
ENSGALG00010000390	0.298769	9.90734	0.186148	0.739433	1.34886	0.527864	2.38177	0	0	0.699057	0.383579	0	0	2.66294	0.313978	0	0	2.87755	0.0776719	1.19514	0.281002	0.50614	0.408617	0	0.311429	4.57309	5.87072	0.367924	0	0.996985	2.18291	0
ENSGALG00010000391	5.70159	0.013048	5.57561	0	9.44575	0.256676	0.219882	3.80596	2.02951	0.25579	1.5878	1.02956	2.39013	4.04373	0.453805	0.996543	0.10621	1.69174	0.95264	0.778473	0.52734	3.64193	2.25694	0.942053	1.35554	0.356658	0	1.20293	2.81263	46.1778	0.16531	0
ENSGALG00010000392	0.415965	6.98701	1.44274	0	0.649384	1.11827	0	0.171044	1.86096	3.27906	0.261221	0.954624	0	2.57168	0.393986	0.333672	1.08998	0.474058	0.427195	1.54203	0.688856	0.630025	0.219247	0.421491	0	0.857505	0	0	0.568081	1.07774	1.28684	0
ENSGALG00010000393	0.632925	1.74022	1.88957	0.123239	0.113205	0.355914	0.050742	0.0653156	0.714877	0.20668	0.201542	0.236293	0.179794	0.759971	0.678775	0.0926298	0.0796921	0.168297	0.27465	0.173584	0.243641	0.331436	0.173961	1.24922	0.183177	0.901213	0.360292	0.342775	0.952328	0.485554	0.976064	0.120111
ENSGALG00010000395	9.72054	111.391	20.1391	2.37837	14.2013	10.2872	9.19757	7.28278	7.86958	20.0567	9.9397	5.78064	21.98	4.88819	7.34266	5.48102	19.4551	9.39473	23.7464	10.9294	3.31542	6.64843	6.74767	1.65996	17.2061	87.2911	0	8.68296	18.7549	13.9824	94.6506	1.92178
ENSGALG00010000396	0.252069	2.77546	0.288542	0.084107	0.0178745	0.274095	0.0787782	0.016505	0.606254	0.355461	0.0438037	0.106966	0	0.162037	0.06219	0.145454	0.38909	0.0897339	0.0268234	0.100118	0.216231	0.234365	0.274185	0.189707	0.56276	1.92145	0.131999	0.0846909	0.0477881	0.383367	1.81704	0.160148
ENSGALG00010000397	18.3494	61.1463	8.83817	1.50122	10.8231	5.67312	4.77046	10.6377	5.56226	4.38649	9.54026	4.01727	7.71415	17.1242	10.065	2.51339	5.88378	8.91984	16.5723	10.6639	3.35655	10.4373	2.04444	12.9284	4.68436	28.6035	10.2408	14.1456	9.75639	3.73565	28.9701	16.5655
ENSGALG00010000398	1.30276	2.28425	0	0	0.0943298	0.115007	0.216525	0.130161	0	0.230785	0.220724	0	0	0	0.0906096	0.273189	0.337255	0.242858	0.411565	0.086604	0.109193	0.242033	0.0352235	0.274885	0.0943974	0.984033	0	0.628438	0	0.0448668	1.10824	0
ENSGALG00010000399	5.68546	29.7279	1.37762	0.558765	2.11054	2.46413	1.67021	1.63553	2.25095	2.99012	1.83464	0.670847	1.89109	2.18686	1.40373	1.5374	5.28855	1.4132	6.98787	1.66349	0.684129	6.37399	0.994457	5.83574	2.48229	18.2656	2.66487	2.33951	2.43764	1.96953	14.8693	3.58515
ENSGALG00010000400	0.793253	1.56668	3.30903	0.701824	1.90855	0.643886	0.284181	2.18902	0.438468	2.81674	1.91148	0.456224	0.831725	0.6167	0.84425	0.726721	1.64125	2.87067	0.211789	3.93655	1.30965	0.813058	0.723136	0.882776	0.597773	1.80285	2.73736	1.15761	0.678292	2.23401	1.92452	0.874754
ENSGALG00010000401	0.737517	1.63906	2.32229	1.3757	1.84796	0.421228	0.033828	2.26513	1.03327	2.71901	2.23537	0.586242	0.323628	0.448236	0.579524	0.365238	0.949081	2.05858	0.0582539	4.01766	0.266056	0.283756	0.750724	0.683377	0.369141	2.58517	2.90399	1.38446	0.136047	0.797499	2.49317	0.586881
ENSGALG00010000402_PFKFB1	12.1908	2.25477	0.69346	447.289	0.627067	0.83837	0.442198	0.540204	0.372806	2.33962	0.68743	23.7048	253.551	0.682081	0.953569	0.684281	1.59758	0.599864	0.40416	0.427623	0.569742	131.221	0.358382	0.626282	789.675	1.37999	0.263999	0.291012	2.06997	0.690872	1.30853	0
ENSGALG00010000404_RASAL1	0.293144	0.0195601	15.1674	0.394872	16.0033	5.90565	1.6504	4.90793	0.0771177	0.0127634	0.876395	0.455533	0.209807	7.66321	0.223886	0.0529871	0.022502	0.570108	0.0730648	0.315303	1.68547	0.234911	1.81136	0.0646692	1.00601	0.0592213	0.395998	1.77086	0.446669	14.7852	0.0539425	71.5988
ENSGALG00010000405	13.3461	0.603705	6.01766	6.37409	2.33892	2.04861	1.39379	5.25091	1.29326	2.62088	3.37204	2.35442	2.99236	12.6125	4.73343	2.80138	1.32384	6.01394	0.800914	5.1895	1.81644	1.04572	1.15608	2.78742	6.78355	0.905269	2.71248	3.10489	3.0223	1.85335	0.984374	0.747029
ENSGALG00010000406_NSMCE3	51.0841	68.7193	64.0351	24.5476	43.2933	43.0844	38.391	36.072	49.4984	49.7402	37.2896	29.1968	37.3187	34.2367	78.2323	39.2117	54.425	45.0313	66.3744	31.5581	33.2134	33.1965	41.4784	28.9288	72.8065	66.6862	24.6936	30.6244	38.5644	45.7409	62.4508	34.4815
ENSGALG00010000407_WSB2	131.015	55.3643	37.9168	100.154	168.928	108.811	90.0775	111.392	66.8111	76.959	134.852	49.5777	104.687	54.6751	209.156	67.8871	82.2786	158.815	101.741	169.336	93.3074	70.3944	42.9114	43.6433	232.695	128.048	100.076	154.169	71.2152	49.8802	127.417	93.6932
ENSGALG00010000408	0	6.58051	0	27.3909	0	0	0	0	0	0	0	2.23197	26.99	0	0	0	3.25167	0	0	0	0	2.92763	0	0	2796.96	2.48899	0	0	0	0	1.14236	0
ENSGALG00010000409	0.258705	0.146333	0.530561	12.9982	0.336127	0.213218	0.0618642	0.399766	0.0799818	0.309802	0.304494	0.691354	9.21056	0.134702	0.17474	0.095271	0.322253	0.439082	0.0268234	0.349414	0.0813017	0.0711832	0.0295375	0.0916284	21.7519	0.0672397	0.384096	0.281047	0.327199	0.15549	0.0959239	0
ENSGALG00010000410	2.94277	0.478685	1.04243	96.4891	0.0119164	0.0621789	0.163348	0	0.48485	0.208159	0.392849	8.8711	89.1796	0.557746	0	0.0717971	0.0408501	0.175588	0.0582539	0.79136	0.0222875	0.0405343	0.0558308	0.215575	205.879	0.26121	1.63268	0.0221145	1.3878	0.143705	0.223448	0.280259
ENSGALG00010000411	1.6888	0.17314	0.437487	0	0.142996	1.18287	0.735067	0.401644	0.217802	1.87506	0.613252	0.243673	0.238262	1.61214	0.331244	0.371806	0.894175	0.782602	0.0656593	0.585197	0.0754882	0.0451763	0.0940698	0.610107	0.147193	0.152291	1.28429	0.407782	0.231623	0.186344	0.122737	0
ENSGALG00010000412_RFC5	25.8721	147.818	72.3243	21.7802	61.659	48.4219	36.4584	45.5641	25.1538	23.0771	44.4905	22.3424	18.7768	31.8598	26.2788	34.1255	38.9188	39.3039	42.61	23.9453	32.875	32.1821	19.9607	13.6096	47.5201	177.08	17.5278	41.9242	22.9057	54.4591	162.465	24.0621
ENSGALG00010000413	17.1995	20.8614	5.89672	8.92322	9.15722	13.7061	3.43854	8.80831	3.15708	21.4626	10.6679	5.09289	5.00946	8.42549	15.7385	6.71954	27.3163	11.6592	3.95256	9.70438	5.05926	4.03611	6.86332	14.1981	7.1232	25.2164	9.72358	15.5333	7.83322	8.40666	23.6573	4.67982
ENSGALG00010000415	2.08699	0.105721	1.84294	0.079279	0.204056	2.08021	1.56583	0.821437	0.761259	1.72631	0.686899	0.947025	1.09688	2.50879	0.774499	0.638386	0.503608	1.43286	0.690822	0.61447	0.25148	0.168334	0.136076	1.73545	0.193991	0.0990503	0.88829	0.551282	1.33269	0.297918	0.122918	0.122649
ENSGALG00010000418	18.7108	0.202334	5.83648	2.3489	4.83988	0.759216	0	5.14362	0.58488	1.50051	5.66124	0.274796	1.38894	6.97179	6.76828	1.14684	2.62275	3.3664	0.539096	7.02191	1.78756	5.7015	6.90814	2.02221	2.33616	0.585325	3.10955	5.41135	0.694869	9.51476	0.728011	0.506807
ENSGALG00010000419	1.50661	0.302557	0.311817	0	0.881792	0.158999	0.050742	0.696442	0.0828458	0.523879	0.819589	0.127945	0.0869242	1.19338	0.781914	0.100015	0.314083	1.23627	0	1.5394	0.345359	0.277522	0.555872	0.0366514	0.102021	0.241205	0.48039	1.38883	0.2482	0.29734	0.189663	0
ENSGALG00010000420	0.340711	0.0994662	0.577111	0.419012	0.0853974	1.5634	0.166244	0.0648459	0.819097	2.96807	0.0949616	0.224767	0.11538	0.940945	0.305484	0	1.39495	0.101636	0.0924827	0.0314898	0.0808514	0.0285887	0.0674031	0.0517354	0.00927461	0.113004	4.30837	0.0404618	0.136047	0.122056	0.0781449	0
ENSGALG00010000421	0.554139	0.101645	0.269928	0.128574	0.0714982	5.2714	2.79199	0.109251	0.609887	11.0406	0.348088	0.181428	0.11538	0.816611	0.439175	0.280417	4.95711	0.1411	0.0388359	0.243272	0.20596	0.121596	0.105184	0.712486	0.053044	0.24661	6.3154	0.166952	0.0955762	0.215674	0.20844	0
ENSGALG00010000422_ITIH6	0.415178	2.66694	1.35432	0.0739433	0.579392	0.713546	0.735067	0.61603	0.521314	0.738449	0.74978	0.640415	0.317683	0.564173	0.164445	0.42719	0.984045	0.657669	0.308879	0.418167	0.241116	0.315634	0.422757	0.578847	0.0808471	1.99816	0.636193	0.475218	0.391564	1.41203	2.17956	0.200185
ENSGALG00010000423	24.8874	2.98543	36.2457	4.13497	27.0971	2.43847	1.53397	25.1192	19.217	2.43433	26.4634	7.96349	11.0902	19.7453	7.90815	12.1716	2.89049	26.5018	10.4928	30.0902	12.9028	32.7846	37.4469	10.9935	8.98489	3.40735	3.12146	7.9059	18.9111	50.6883	2.79166	7.44802
ENSGALG00010000424	0.408833	0.0912388	1.69408	0.178378	0.142996	0.0429252	0	0.0613794	1.99514	0.233744	0.232874	0.0866783	0	1.58926	0.976491	0.153647	0.205727	0.603641	0	0.179232	0.128761	0.105785	0.0816131	0.293211	0	0.153672	5.01598	0.110573	0.310623	1.39052	0.128756	0
ENSGALG00010000425	0.553709	0.373168	0.614288	0.79279	0	0	0	0	0.520545	0.121252	0.923191	0.509235	0	2.67494	0.338355	0	0.300027	0.485127	0	0.212159	0.724266	0.173997	0.0627978	8.31626	0.102021	0.164194	0	0.232203	0	0.508326	0.102081	0
ENSGALG00010000426	0.23658	0.183718	0.204763	0.271125	0.148955	0.0819482	0.050742	0.171569	0.115677	0.130622	0.13706	0	0	0.258865	0.187282	0	0.176532	0.430572	0	0.396384	0.174499	0.0786327	0.0383622	0.208033	0.0193749	0.161552	0	0.0944109	0.11947	0.619814	0.182265	0.120111
ENSGALG00010000427	2.15374	7.06367	9.46145	0.277476	10.6556	0.403708	0.186054	8.9684	1.14685	1.55502	9.184	0.773196	1.01152	4.40516	2.5811	0.267906	1.23316	10.019	0.95346	10.5371	0.882326	0.490495	0.689376	2.58472	0.307656	5.81745	3.12146	9.39609	1.01475	4.94418	5.78691	0.848391
ENSGALG00010000428_GNL3L	16.0672	113.841	21.4089	5.85852	17.9598	9.41331	12.7678	17.6776	8.29519	8.45018	16.8826	5.51225	10.6936	15.0448	21.5448	7.35617	6.5723	17.1732	11.3234	14.0504	5.47341	6.7923	6.28022	8.41953	9.55149	55.8986	5.36545	13.9565	10.8428	11.0377	48.274	6.53069
ENSGALG00010000429	31.9871	7.99862	28.3202	2.10446	30.3117	9.2753	0.40837	29.39	2.9515	31.6121	30.2706	2.98447	3.26658	17.0794	12.2522	1.43098	33.4082	37.1808	4.257	45.6133	5.97693	4.40317	3.63038	19.0362	2.51158	5.89799	6.47228	45.1568	4.31109	18.6597	7.52345	5.51355
ENSGALG00010000430	0.133176	1.67608	1.17291	0	0.752141	0.282103	0	0	0	0.502704	0.42056	0	0.251711	0.208309	0.550229	0	0.324261	1.25591	0	0.745769	3.0319	0.349162	2.92699	1.47896	0	0.678313	0	0.674364	0	2.6584	0.6266	0
ENSGALG00010000431_AIFM3	0.402096	41.1834	0.335092	0.192862	10.9168	34.1769	20.4656	36.4086	0.727659	124.249	5.52844	13.5101	0.50498	1.57213	1.23451	0.524004	65.2348	49.3637	2.02442	22.0951	0.12415	0.313185	11.581	0.758829	0.148573	0.360666	1.14039	0.117863	0.319882	0.0844133	0.240743	0.141398
ENSGALG00010000432	57.4506	164.342	36.7297	50.7105	61.4321	15.6803	9.16026	53.0361	9.89713	27.8967	54.9767	11.7765	11.5489	34.4135	41.8548	18.9206	26.6827	62.4644	10.9434	59.7406	18.3674	22.4618	19.3876	25.8924	74.608	101.609	18.0655	57.7418	16.0877	34.0989	89.7537	7.6857
ENSGALG00010000433	0.475793	0.646524	0.241992	0.158558	0.0834145	1.25776	1.56247	0.415801	0.372806	1.10273	0	2.69837	0.608469	0.176861	0.293323	0.605725	0.690573	0.437864	0.116508	0	0.216961	0	0.162757	0.219875	0	0.401145	0.527998	0	0.11947	0.257477	0.170153	0
ENSGALG00010000434_TP53	32.9055	130.829	31.2937	7.0566	91.6783	6.03631	2.30912	72.8244	12.9977	8.91967	83.5123	3.96953	9.22159	30.7377	65.2736	4.47493	9.57087	80.6784	11.168	66.1955	4.5059	6.69739	10.0872	25.0794	25.9295	181.547	5.52125	60.3252	9.57793	45.819	165.405	4.6849
ENSGALG00010000435_P2RX6	3.24938	1.49792	1.68939	0.653036	2.84982	44.0239	25.0836	2.35405	3.56844	34.8819	1.81599	4.25331	2.95796	2.3866	4.60842	1.20964	30.1145	2.86019	1.94954	1.91869	0.563891	0.789147	1.17136	1.27086	0.540655	3.65212	0.636193	2.93587	3.2705	0.822495	2.83316	3.35353
ENSGALG00010000436	6.09813	8.65405	113.601	1.4936	8.28237	0.141032	0.405475	6.02652	5.71496	0.113913	6.58026	2.06926	2.22067	14.6793	2.97845	3.31282	0.258232	7.45898	1.43529	8.41559	4.86116	8.85076	6.3867	6.70896	0.704547	1.85648	5.10252	9.09851	5.15664	12.7123	2.90967	3.18224
ENSGALG00010000440	1.4105	1.55013	0.56313	0.726979	0.475634	7.66686	5.13829	1.15959	1.93234	11.8425	0.420239	2.17045	1.63032	1.789	0.968369	1.18311	9.67018	0.626573	3.23014	0.186442	0.564953	0.133253	1.41788	2.5007	0.520316	2.51446	0.624291	0.629531	0.726081	0.991187	2.6808	0.869678
ENSGALG00010000441_SLC7A4	2.70246	14.3657	3.39745	1.20113	3.81593	43.192	36.3627	11.0765	3.56272	21.4066	3.52913	6.91779	1.43552	1.78506	2.75292	1.19584	19.11	4.09229	1.27254	2.7911	2.49064	0.290269	4.27579	0.413916	0.86307	5.13176	3.54126	8.18914	1.28684	1.3858	5.12163	0.893503
ENSGALG00010000442_DGCR6	59.3256	68.618	83.2852	44.9602	42.1803	69.2928	66.7059	37.4962	35.3876	70.3547	47.544	47.2004	52.2296	41.6689	51.2882	73.7444	76.7465	46.6533	73.8803	34.6982	44.2496	51.5201	56.9973	49.5253	67.2535	90.9679	29.4975	65.1478	43.2826	76.3843	91.9131	36.7626
ENSGALG00010000443_TBX3	61.451	25.3471	1.4474	16.6723	25.5166	3.37764	2.72236	29.4972	7.44822	2.57969	46.1907	9.3114	13.0938	16.1968	8.34442	27.3166	4.12675	67.534	14.6249	68.7722	25.3304	71.3613	74.6611	28.5459	23.5288	18.0357	3.40926	10.1526	31.6732	31.4357	19.9646	2.91058
ENSGALG00010000444_RBM19	55.2595	165.468	50.0826	79.0228	33.1017	39.7052	35.325	30.9704	32.2519	50.2486	30.9252	19.5083	56.962	47.6533	45.5972	35.1862	42.4501	31.0325	42.5596	27.2353	49.5573	42.5115	42.5043	38.2171	54.9815	65.3633	33.9162	35.1558	34.4697	53.2083	69.8481	18.6702
ENSGALG00010000445_LHX5	0.0182689	3.2065	0	0	0	0.0195599	0.185592	0.0111599	0	3.75963	0.0260054	0.106966	0	0.0862883	0.0302032	0	8.32193	0.0114148	0.0656593	0.0192871	0.166058	0.0416213	0.0196996	0	0	0.075677	0.252097	1.75882	0.023894	0	0.0153354	0.240222
ENSGALG00010000446	0.345323	2.14042	3.26701	1.17369	0.295421	0.518546	0.355194	0.523699	1.05827	0.729602	0.538116	0.914048	0.304235	1.81188	0.519161	0.512632	0.529319	0.818065	0.228409	0.725074	0.344967	0.29784	0.212128	0.881685	0.121396	1.38419	3.95998	0.12163	0.828974	0.725375	1.4939	0.320296
ENSGALG00010000447_SDSL	3.0381	13.2009	0.311817	0.079279	4.39128	2.83386	1.18839	4.69689	0.0771177	2.09659	48.1352	2.33482	0.158842	7.50777	0.866471	0.45992	6.04635	18.1892	0.0388359	46.621	87.8106	35.6348	0.750787	0.0991704	0.112016	1.51003	0.636193	12.2156	0.0955762	0.123704	1.60896	1.75811
ENSGALG00010000448	0.331175	0.511543	0	0.133402	2.84031	0.0856273	0	2.82072	0.328519	0.0810185	0.554635	0.0975131	0.0719174	0.172577	26.7059	0.0370747	0.0326801	2.30674	0	3.21628	0.0592631	0.0321254	0.0326943	0	0.00968744	0.00844379	0.240195	38.1347	0	0.140758	0.0195482	0.080074
ENSGALG00010000449_PLBD2	239.672	24.4104	84.4568	32.293	257.139	38.3114	33.5388	212.439	32.242	52.4939	235.9	53.0292	72.9772	140.098	138.056	60.4368	62.1493	249.877	81.5184	281.437	101.418	180.463	54.1024	117.175	86.1353	98.5314	112.191	311.098	78.6675	83.4005	101.267	61.0827
ENSGALG00010000450	19.1185	17.4886	8.32568	4.2084	9.41674	7.52772	2.11622	10.104	3.27695	14.2864	10.4136	3.61816	4.83589	5.34559	6.9813	2.6427	11.972	11.6581	3.64993	10.5937	2.28109	3.9066	2.81842	3.51172	13.2035	15.9457	2.96457	7.6341	4.32333	14.2257	15.8626	3.7164
ENSGALG00010000451	2.63829	1.17187	3.07623	1.15285	0.291436	2.81759	0.442198	0.317766	2.39009	12.4066	0.602276	0.310064	0.463076	1.47136	1.37136	0.269556	7.17592	0.892606	0.507665	0.757875	0.507758	2.98036	0.436866	1.27731	0.471574	0.810556	2.84448	0.197694	0.551505	3.22852	0.896129	1.44035
ENSGALG00010000452_SLC8B1	97.8969	6.07587	34.2533	2.83397	37.369	4.81171	4.0069	37.9778	5.75582	18.9014	74.7161	10.713	10.9973	51.9672	12.9331	5.96502	11.1977	51.8126	4.75825	91.6786	37.0696	77.3828	13.1601	8.9002	5.71355	9.20422	15.1875	22.1525	16.5378	27.7113	9.9843	17.5912
ENSGALG00010000453_ACHE	1.07472	9.8102	2.66671	2.68888	31.7018	184.142	123.786	35.2037	0.631262	292.834	6.44577	21.7495	1.18225	5.34199	6.51039	0.232232	300.446	23.9378	1.35301	26.8898	0.32092	0.138567	0.824282	0.604682	7.06205	16.0326	0.876388	11.5892	0.647081	0.635577	15.2204	0.544306
ENSGALG00010000454	11.3228	15.9299	31.973	8.10858	14.4812	4.73269	3.66434	16.2645	9.81331	37.5897	17.7467	9.99839	5.37187	25.6157	8.36432	9.78341	16.3747	15.06	5.37946	19.6812	9.18531	8.93193	10.545	6.97521	6.21147	3.53993	8.69247	15.8231	8.92159	38.3186	5.39526	3.11077
ENSGALG00010000456	1.65748	0.847679	7.4649	1.78556	0.596256	0.389943	0.298199	0.437003	0.479891	0.489505	1.04735	0.842822	0.845173	2.34264	0.725048	0.724302	0.630844	0.620866	0.228409	0.865983	0.710677	0.840634	0.910774	1.17056	0.756297	0.698632	2.06546	0.12163	0.749975	1.16568	0.758021	0.893503
ENSGALG00010000457_CATSPER4	64.2845	12.1667	39.3918	18.7297	22.4605	39.9625	31.6058	19.4787	27.5643	108.96	21.3337	38.043	24.8688	36.6659	29.5503	26.4766	71.5188	21.4069	26.3163	21.5653	19.5055	19.3528	26.6681	27.1384	20.408	27.4207	13.7809	25.0952	39.8999	33.7915	30.2572	61.626
ENSGALG00010000458	14.2336	50.1688	40.1722	9.33892	13.3691	9.56008	10.4947	9.53077	11.7832	9.8583	9.94088	12.8859	11.0551	27.9814	12.8446	10.5843	8.03934	12.4614	10.8698	11.04	8.21169	6.97993	4.87211	12.1411	24.463	24.95	17.4996	12.6519	17.5405	10.1767	31.2094	5.22511
ENSGALG00010000460	0.887762	0.377618	0	0.123239	0.183207	0.0528277	0	0.145079	0.0963971	0.0721712	0.237138	0.0629362	0.359587	0.334613	0.174802	0.551107	0	0.167566	0	0.242087	0.186546	0.144347	0.321498	0.219908	0.0871012	0.108589	0.263999	0.0884581	0	0.336926	0.229931	0
ENSGALG00010000461	0.176872	0	0	0.76408	0	0	0.74237	0	0.250633	0	0	1.30017	0	0.793561	0	0.201488	0	0	0	0	0.0835781	0	0.0923878	0	0	0	1.056	0	0.262835	0.128455	0	0
ENSGALG00010000462	1.94069	7.30849	2.5224	0.632709	2.58722	0.945547	3.78853	1.32997	2.02588	0.657982	2.33312	2.24171	2.4905	1.86904	2.18589	0.431129	0.444941	2.20154	3.93956	2.2647	2.171	1.62473	1.04909	0.887109	0.561909	10.3619	0.720584	1.21155	1.32537	1.81172	11.324	1.16869
ENSGALG00010000463	0.679858	0.697005	1.55448	0.246985	0.0536236	0.147674	0	0.0374158	0.140684	0.219444	0.19035	0.0433391	0.28767	0.117907	0.276481	0.114413	0.15523	0.0733429	0.134117	0.0680977	0.278987	0.094074	0.0883581	0.142272	0.209239	0.729522	0.360292	0.230865	0	0.236805	0.424445	0
ENSGALG00010000464	2.48612	0.497346	3.41627	2.4729	0	0.422136	0.490506	0	8.99177	0.953048	0	13.8697	0	0.890046	0.544254	1.12789	0.27778	0	0.29127	0.289307	1.17567	0.265654	0	2.15995	0	0	8.37978	0	1.31806	0.323517	0	1.36126
ENSGALG00010000465	68.381	271.791	24.9365	26.5999	119.004	17.5361	25.3179	99.2786	20.5318	11.2686	104.807	13.5509	44.4584	18.1315	95.928	28.8961	12.0542	99.0634	30.0167	84.6371	14.5606	20.434	8.94624	11.9153	69.5913	216.993	10.7796	115.294	22.6365	17.3076	197.113	11.3281
ENSGALG00010000466_FBXO21	23.1021	36.0984	32.9646	23.7525	26.9024	38.3633	30.3896	24.2066	31.593	52.1213	23.2762	17.9847	17.0467	20.7053	22.8409	26.7468	48.4489	27.6157	31.6505	28.4369	49.901	56.6619	32.7598	17.5729	35.4543	30.0645	18.1997	38.637	21.4394	43.0096	29.1844	20.5981
ENSGALG00010000467_RNASEK	242.254	308.286	50.352	58.5825	272.129	364.371	94.552	247.419	49.9746	360.668	169.48	65.2922	81.296	66.9885	162.675	85.5269	500.263	208.068	55.9907	171.258	163.312	95.7697	132.164	51.2511	159.225	393.223	74.1208	307.104	51.9101	144.332	358.575	78.9446
ENSGALG00010000468_TESC	2.73011	64.2807	30.4469	0.277476	11.9081	68.8652	66.3933	13.1478	1.60536	18.9809	10.8871	3.83835	1.46709	7.87434	3.54386	32.6046	43.3842	17.14	26.8187	12.5159	2.51144	6.83367	29.1457	1.69341	1.96367	114.321	2.52097	488.091	3.41192	33.2131	169.834	3.59375
ENSGALG00010000469	13.2258	5.34932	0.190808	12.4257	2.54255	0.468925	0.177366	5.44198	0.159964	0.767457	2.44107	3.45037	5.67328	0.50719	32.5251	12.2291	1.35532	3.80049	0.381944	3.26454	0.55362	5.66841	0.362823	0.327679	19.8825	1.29291	1.38058	5.69593	1.36584	0.299803	1.40127	0.0613244
ENSGALG00010000470_FBXW8	25.11	19.2557	23.6706	14.69	22.8262	25.8218	21.1409	17.3724	12.77	47.3282	22.4629	13.8937	19.2724	15.748	23.3728	12.279	40.1229	22.7638	13.2163	21.5718	17.1871	24.2328	15.3724	10.4439	32.3488	25.4133	15.3649	21.8115	14.6756	25.0623	25.0519	15.6993
ENSGALG00010000471	4.76313	33.4919	4.79374	1.05807	6.54167	5.29008	3.69712	4.70042	2.07953	10.352	4.31174	2.03028	1.66189	4.48948	4.10815	1.95768	6.50279	5.18395	4.81091	4.70011	1.48381	1.78516	2.1118	4.33641	1.2779	11.9733	3.00136	6.14404	2.47617	3.61165	12.268	1.11244
ENSGALG00010000472	0.280109	0.309154	0	0	0.858902	0.113842	0	0.467195	0.567696	0.247958	0.499429	0.138089	0	1.0376	0	0.0671627	0.175193	0.523475	0.0804702	1.27407	0.123623	0	0.028853	0.0776031	0	0.0299184	0.659997	0	0.0716821	0.0190304	0.0405746	0
ENSGALG00010000473	0.258633	1.09796	0.335118	0	0.398168	11.2164	0.118398	0.646692	0	27.9101	1.15627	0	0.347697	1.15337	0.28693	0.265857	13.4619	1.19229	0	1.08722	0	0.512354	0.545745	0	0.447245	0.432817	0	0.932089	0	1.31406	0.618673	0
ENSGALG00010000474	0.78384	1.05018	1.26586	0	1.95265	0.127829	0	2.358	0.272776	0.0584216	0.994384	0.432482	0.173848	0.0884306	46.0887	0.250842	0.393244	3.82846	0.0656593	4.52009	0.337037	0.371471	0.128349	0.33628	0.236367	0.0525174	0	51.8502	0.183835	1.76786	0.153332	0
ENSGALG00010000475_RNFT2	10.4866	9.31255	7.80027	4.81519	11.4232	28.7216	24.1494	13.8515	5.67584	39.8447	13.4215	11.5651	4.75774	10.6776	10.9238	4.86663	35.5356	11.9644	6.66418	13.9806	5.55233	5.60247	6.14441	7.3017	4.28447	20.4096	6.45822	11.3581	9.10543	13.1135	18.5686	10.0733
ENSGALG00010000477	0.886018	0.867106	0.376956	0.202518	4.74925	4.19181	2.79278	3.30148	0.474162	10.8697	0.6934	0.740001	0.107876	3.11049	0.929584	0.0873188	6.41986	3.1808	1.02751	4.02934	0.923028	0.864467	0.244544	1.1965	1.29641	0.582548	4.28457	1.47559	1.00743	0.223219	0.711717	0.971039
ENSGALG00010000478	0.220949	0.813553	0.297837	0.436034	13.7488	1.83279	0.847211	7.26595	0.529137	8.51913	1.34417	0.532758	0.353642	5.35236	1.0133	0.501558	5.01954	8.78275	0.977485	9.77192	1.1594	0.681396	0.225885	1.89277	1.81294	0.542605	2.59238	3.76577	0.0882587	0.192922	0.465864	0
ENSGALG00010000479_C12orf49	35.1159	79.8494	9.28019	64.7683	43.549	168.779	81.7694	46.7691	34.4359	258.812	42.5363	31.2345	41.3202	13.6624	41.6724	14.8778	325.678	43.2489	24.7719	46.0094	13.2755	22.8392	19.6431	17.0869	105.735	65.2882	12.185	52.8267	17.4682	26.0178	64.5166	25.056
ENSGALG00010000480	1.64682	9.16945	2.47144	0.499306	1.76646	6.36472	1.18457	1.3291	0.628398	20.988	1.73307	0.462442	1.08499	1.21429	1.39688	0.877313	7.9102	1.48081	1.32158	1.95648	0.518417	2.09403	1.45503	1.61253	0.573595	4.45295	0.864486	1.73829	0.0882587	2.48069	3.58186	0
ENSGALG00010000481	0.135405	0	0	0	0	0.273819	0	0	0.455652	0	0	0	0	0	0	0	0.55946	0	0.321881	0	0.396361	0	0.196434	5.09841	0.102021	0.223611	0	0	0	0.64736	0.053906	1.00093
ENSGALG00010000483	6.97636	5.54022	0.460736	0.786439	3.79468	2.72624	5.11072	2.2703	0.391317	2.03092	2.54701	1.43714	1.63499	2.30065	5.30047	0.365798	0.86429	2.99274	0.872989	2.30877	0.23089	0	0.253533	2.08791	0.420434	15.8994	0	4.42289	1.51309	0.200159	16.3922	0
ENSGALG00010000484	0.151274	1.03594	0.242018	3.81912	1.73375	0.749653	0.490045	0.673653	0.154235	1.28797	0.55346	0.508325	0.476525	0.437868	0.123081	0.261012	0.817947	1.02824	0.155344	0.845385	0.0278594	0	0.0558959	0.335221	0.683239	1.05981	0.48039	0.574978	0.336458	0.222141	1.0514	0
ENSGALG00010000485_MED13L	122.507	17.605	50.0357	59.6589	41.866	21.6186	17.3373	35.3015	32.0633	42.6648	29.0538	38.8303	31.0796	44.7328	52.4816	34.1416	22.6796	41.5831	14.8137	40.0723	46.263	95.0858	71.5141	46.2777	38.2849	15.5094	42.4031	34.044	68.3924	54.79	20.9892	25.7437
ENSGALG00010000486	2.46972	1.78266	0.861019	0.91349	1.08584	29.6451	8.7973	1.03501	0.358486	138.521	1.66454	1.1054	0.585959	1.30915	1.79048	0.398742	59.8084	1.42886	1.03393	1.30135	0.255271	0.169793	1.02074	2.15039	0.516637	1.99472	1.23668	1.82675	0.439352	0.699632	2.17977	0.181435
ENSGALG00010000488	0	0	0	0	0	2.91483	1.71226	0	0.134956	0.0618734	0	0.0866783	0	0	0	0	0.0525048	0	0	0	0	0	0.0397088	0	0	0	0	0	0	0	0.0296483	0
ENSGALG00010000489	0.0451351	0.00652402	0	0	0	2.01547	2.13662	0.0320707	0	0.134045	0.0455094	0.149614	0.0869242	0.134702	0.0260273	0.0185373	0.112372	0	0	0	0.0222875	0.0408699	0.0585382	0	0	0	1.39248	0	0	0.0425948	0.00491947	0
ENSGALG00010000490	0	0.0462779	0	0	0	0.94199	0.389022	0	0	0.261243	0	0	0	0	0	0	0.120011	0	0	0	0	0	0	0	0	0.0582058	0	0	0	0.0666065	0.0646617	0
ENSGALG00010000491	14.3579	14.7678	9.82947	3.01566	19.1267	2.49553	3.21286	16.9179	2.96505	5.5919	16.7506	4.03755	5.21488	7.17941	7.33463	4.17104	5.68281	19.3659	8.45378	19.8445	2.59128	4.21306	1.9027	7.33081	4.28603	20.2296	3.06087	17.612	3.60502	4.81592	21.5898	3.84158
ENSGALG00010000494	0.0309769	0.0282552	0	0	0.0238327	0.0153504	0.033828	0.0111599	0	0	0.0303746	0	0	0	0.187271	0	0	0	0	0	0	0.00889857	0.0129662	0.054977	0	0	0	1.78143	0	0.0892068	0.00737921	0
ENSGALG00010000495	60.1416	99.416	65.2312	19.7588	48.3219	33.647	15.7778	43.1467	15.1906	83.0478	45.431	8.83624	9.85129	29.5921	47.35	51.0739	54.0956	53.6355	15.4495	70.7507	58.4963	45.3755	46.0816	33.5941	58.4918	21.1915	32.3214	69.6263	14.7322	77.6455	25.9069	20.6168
ENSGALG00010000496	0.247224	0.0189667	0.121009	0.356755	0	0.0890248	0.264832	0.0213805	0.292055	0.0206245	0.0260054	0.0216696	0.0794208	1.84419	0.0424384	0.160132	0.523157	0.0114148	0.0388359	0.0385743	0.0409396	0.0482674	1.11048	0.184316	0.0583749	0.00816106	0.768192	0.110573	0	0.260568	0.0143693	0.22401
ENSGALG00010000498	7.7909	11.5345	1.12163	0.594592	1.32067	1.76484	3.15667	1.39401	2.87208	1.15825	0.810319	3.54439	2.42764	3.17853	5.53636	1.55272	1.10055	1.70121	2.51447	0.766271	0.662758	3.15478	1.83873	1.32362	1.61314	6.2448	1.52448	1.22504	5.38243	1.81056	7.03645	4.03006
ENSGALG00010000501	11.9228	40.666	13.0406	6.09662	13.6671	2.40788	4.40553	12.1455	5.22459	0.854364	12.3011	3.42663	6.929	6.346	11.4156	4.26374	1.08329	14.0409	9.77618	12.9723	2.57479	2.96877	2.34868	3.95054	7.173	26.904	5.96593	20.0766	4.55003	3.14184	27.343	3.31603
ENSGALG00010000504	0	0	0	0	0	0	0	0	0	0	0	0.108348	0	0	0	0	0	0	0	0	0.187561	0.0486664	1.65643	0.274885	0.157822	0	0.48039	0	0	0.209454	0	0
ENSGALG00010000507_TRPT1	3.55949	5.50437	1.37296	1.71543	2.44519	1.44753	1.37108	2.26736	1.77392	1.74499	2.70827	1.57061	2.02148	1.66501	3.44155	3.96664	1.91582	2.78585	3.25171	2.34943	2.49529	2.63313	2.76326	1.37433	3.35175	10.0817	2.61726	2.82336	1.58283	9.49092	5.95397	0.367947
ENSGALG00010000509	0.0677027	0.3378	0	0	0	0.487503	0	0	0	0	0	0	0	0	0	0	1.2092	0	0	0	0	0	0	0	0	0.43222	0	0	0	0	0.201633	0
ENSGALG00010000510	0.0736967	0.0538518	0.111689	0	0.434918	0	0.250353	0.543256	0.134956	0	0.783671	0.181428	0.143835	0.126305	0.0957123	0.449948	0.0571901	0.560034	0.187764	0.598711	0.521764	0.338869	0.605925	0.201582	0.190773	0.0985978	0.360292	0.134873	0.503717	0.258721	0.0574771	0
ENSGALG00010000511_FERMT3	31.7806	9.8105	35.7758	0.266805	12.6375	1.12899	1.36668	9.75913	7.56467	1.32867	7.765	3.01905	3.97698	9.7768	4.50629	1.69112	1.16069	7.87844	2.89	8.3252	1.32239	2.85213	2.78023	3.27143	1.23316	20.1205	1.12848	5.20029	8.48418	17.5517	16.3846	1.4591
ENSGALG00010000521	0.352077	0.106476	0.130304	0.123239	0.109716	0.0844271	0	0.193654	0.339207	0	0	0.396051	0.0719174	0.164179	0.039041	0.393229	0	0.128954	0.272841	0	0.773785	0.130905	0.22067	0	0.198546	0.0931571	0.720584	0	0.0882587	0.205061	0.0675601	0.384158
ENSGALG00010000525	0.780656	6.9259	8.02816	0.0739433	1.13301	3.07362	1.95195	0.457913	0.22353	0.251381	0.846336	0.129327	31.4822	27.9028	0.934185	0.695662	1.00401	0.401324	285.115	0.382215	2.29969	1.17871	8.46662	175.847	0.0910507	111.929	9.50827	4.34293	1.03133	2.33144	99.2709	2.44381
ENSGALG00010000526_POLD1	5.72194	87.8919	23.34	0.904342	12.7438	0.663211	1.20866	9.9092	3.06145	1.11216	15.458	2.11329	3.19778	8.66345	4.40103	2.05211	0.570169	12.9676	11.7376	10.4544	2.20416	2.22216	1.92557	3.35013	1.9494	53.6564	3.58994	9.17627	3.45971	5.80865	57.7431	2.93441
ENSGALG00010000527	0.454341	0.652155	1.07513	0.138738	0.0595818	0.369997	0.520515	0.213805	0.154235	0.950612	0	0.411722	0.260772	0.170434	0.831287	0.583139	1.008	0.101392	0.316284	0	0.258692	0	0.471897	0.0646692	0.437741	0.428907	1.54829	0.300732	0.503717	1.22331	0.312937	0.160148
ENSGALG00010000529_STIP1	147.359	440.636	61.1681	92.0962	157.214	66.3515	67.1769	143.682	30.2696	74.9949	122.591	41.7105	69.3	61.5706	136.029	83.6634	72.4501	122.965	81.5317	107.083	67.5416	65.7557	69.5094	45.6999	194.583	263.329	23.841	120.191	47.1733	75.3377	255.466	19.953
ENSGALG00010000531	0	0	0	0	0	0	0	0	0	0.379015	0.34627	0	0	0	0	0	1.66019	0	0	0	0.044575	0	0	0	0	0	0	0	0	0	0	0
ENSGALG00010000532	0.172473	3.00576	3.14603	7.1651	1.60264	1.02577	2.00421	1.26084	2.03293	0	0.855934	3.33809	4.93286	7.36021	4.66228	7.94187	0	1.46915	4.5565	0.859708	1.04958	0.723152	1.99751	2.06852	1.40013	0.278264	1.32107	0.416409	5.87346	0.749311	0.174678	5.08174
ENSGALG00010000535	5.56137	0.586143	1.78252	9.1504	0.253694	1.49413	1.34641	0.140852	35.4063	2.27183	0.344676	12.5522	1.10595	5.52048	3.28732	0.33959	1.424	0.365496	0.503058	0.587414	0.756761	0.464703	0.405699	5.16719	0.14505	0.333374	116.862	0.27242	1.28684	2.35422	0.313302	0.827103
ENSGALG00010000536	0.735662	0.163864	0.460736	2.94603	0.0561022	0.311497	0.706569	0	12.3313	3.62153	0.0325067	6.54007	0.801711	2.27494	0.988423	0.0447752	3.96073	0.0114148	0.174762	0.0450033	0.278843	0.188337	0.146502	1.99515	0	0.0917416	50.3815	0.397573	0.312564	0.744163	0.0888864	0.282797
ENSGALG00010000537	3.68766	0.167219	1.43342	5.69616	0.448837	4.0049	1.51416	0.523699	6.50905	22.6149	0.605471	8.62827	0.756691	10.1371	1.91876	0.207327	14.4647	0.54935	1.05253	0.158104	0.507617	0.207612	0.375157	9.00192	0.561945	0.145419	22.6606	0.529167	1.47262	0.371311	0.171595	0.160148
ENSGALG00010000538	13.0574	0.956508	5.78985	26.4221	1.79482	19.3331	12.0287	1.93756	43.342	103.489	1.81258	51.4541	3.36569	50.5256	10.6595	1.53433	71.984	1.71654	4.64192	1.74773	2.48411	1.68306	2.73046	46.4739	0.938609	0.397046	143.873	3.65812	5.4014	3.19029	0.508083	7.71051
ENSGALG00010000539	0.683249	3.5043	0.335092	1.96572	0.926425	0.757098	1.0869	0.712891	1.84244	1.18383	0.488873	0.920738	0.130386	3.75058	1.63803	1.12101	0.314221	0.334054	0	0.835708	0.0175196	0.504801	0.169339	0.439816	0.618033	0.380258	10.442	0.652494	0.518352	0.491268	0.24278	0
ENSGALG00010000541	0.59509	25.0519	2.26653	2.57072	6.46559	1.6045	1.4136	9.77331	2.6936	1.366	2.61651	2.43808	2.17876	4.42264	2.77124	3.10225	0.976013	5.01214	0.582539	3.26749	0.710406	3.82136	1.1382	1.41422	0.193174	1.51073	8.55831	2.61363	3.03693	1.79253	1.17947	3.09554
ENSGALG00010000543	0.160766	4.90946	0	0	0.897091	0.310121	0	1.75138	0.501265	0.164996	0.285311	0	0	0.47163	0	0	0	0.459962	0	0.13501	0.256151	0.203138	0.0237613	0	0	0.321653	0.791997	0.472055	0	0.171561	0.169026	0
ENSGALG00010000544	5.57683	29.2371	8.38663	36.8948	24.839	5.47705	7.34605	31.9853	4.57615	6.00933	19.8213	11.0799	18.2809	10.9962	54.0114	35.8851	6.39849	21.9601	2.66818	17.3697	2.64491	9.13204	8.16292	6.39206	41.064	5.62815	13.8902	12.1879	14.7497	5.31612	3.15411	10.31
ENSGALG00010000546_FLRT1	0.106921	4.33455	0	0	2.19738	2.88036	5.92641	2.59429	0	0.322566	1.17971	1.30457	0.0719174	0.212593	0.515119	0	0.232245	1.292	1.1042	1.16175	0.100294	0	0.0249697	0.280244	0	2.52584	0.624291	2.3818	0.0882587	0.123916	2.09643	0.080074
ENSGALG00010000547	4.06504	81.6385	5.8036	17.0209	14.569	1.45623	3.66132	13.9876	3.11642	4.65104	8.03119	7.48258	15.6174	2.59293	9.17293	53.6433	1.28486	11.7203	1.40007	13.0199	5.85553	14.2757	6.30838	1.44978	16.0541	16.6139	10.1553	8.76032	5.65259	5.60531	9.9754	15.3607
ENSGALG00010000548	1.00983	40.2751	6.72059	0.693691	7.24597	1.87132	3.90739	8.60738	1.88177	1.67447	2.82848	3.16081	2.06933	8.8589	3.66389	5.82789	1.11049	6.0117	1.14402	4.99228	0.45704	3.61096	2.06148	1.61799	0.246507	4.57923	10.3609	3.22907	2.75409	1.6871	2.48714	3.60644
ENSGALG00010000549	5.31425	187.895	5.47777	4.54051	29.5345	4.238	3.30369	19.7624	2.64149	8.10832	14.6746	6.28541	3.27876	16.0299	9.39611	6.3521	3.59265	20.1144	0.894387	15.6071	3.06581	6.51402	5.14144	0.724361	1.5271	13.008	28.4069	12.7053	3.65669	3.77749	7.18033	3.61659
ENSGALG00010000551	0.124743	0.545367	0.707362	0.931528	0.0714982	2.27503	2.00072	0	0.336342	0.185069	0.0303746	0.823444	0.521545	1.06048	0.416437	0.358201	0.385074	0	0.685226	0.0835776	0.380736	1.00452	0.229426	0.685494	0.0290623	0.0279315	1.97999	0.0552863	0.215046	0.347047	0.0664163	0.600555
ENSGALG00010000552	1.19025	49.0877	4.7052	3.73857	8.87137	1.4017	1.04867	3.94482	2.41873	4.21357	3.70393	0.94448	1.99741	13.6522	3.82895	1.15419	1.59442	5.88618	0.582539	2.79338	0.0780062	2.29018	1.44931	0	0.5499	3.07216	18.68	4.84305	3.05889	1.2386	1.96362	1.5341
ENSGALG00010000553	2.70506	21.738	0.460762	1.39882	1.32217	12.4382	6.60112	2.26889	3.71486	20.4935	1.47516	2.5317	1.81323	1.13657	4.30669	3.70608	9.8883	1.55261	3.03712	1.19664	0.576402	3.23692	7.15198	2.54062	4.26336	6.86129	3.46985	2.6287	2.70242	2.62865	9.15843	1.01108
ENSGALG00010000554	1.23104	33.4318	4.70988	0.592054	7.84871	1.16649	1.19661	8.12895	1.55535	1.23596	2.5468	2.09991	1.52683	7.80502	3.03172	4.24209	0.593754	5.68481	0.518859	3.44692	0.744976	3.10164	1.92379	1.51882	0.347968	5.61242	4.02165	2.21824	2.3918	1.84757	2.93045	1.25384
ENSGALG00010000555_OTUB1	49.995	342.18	41.3278	28.2983	81.4093	32.7684	36.3819	69.8499	30.156	16.8398	62.9872	28.1705	32.0707	43.1272	62.9594	36.6065	20.2944	68.2494	49.8862	60.1918	35.4477	35.6299	12.6143	35.4901	44.8634	238.094	16.8797	66.8537	23.8454	20.8304	230.455	21.6898
ENSGALG00010000556	1.42243	80.2949	0.460762	1.20596	9.48512	1.04253	0.723022	7.35603	1.12051	2.38298	4.22936	1.40049	0.669767	2.71992	0.94934	7.71126	2.19473	6.41593	0.289461	4.18363	1.41231	6.0465	2.6725	0.182165	1.04725	5.58899	4.50204	1.98737	0.584658	3.92003	4.41689	1.60557
ENSGALG00010000558	1.37395	47.8301	0.470056	6.21884	2.50717	1.59012	3.56621	3.89472	1.05695	0.969728	1.16629	3.86024	0.989008	2.0734	4.42277	6.33181	0.674923	1.94616	0.464222	1.29688	0.568522	1.30386	1.00838	0.537895	0.80471	2.85524	8.2348	1.27924	0.295988	0.977855	2.19553	0.584343
ENSGALG00010000559	1.81234	32.1	1.21939	0	2.98081	1.21904	0.216525	3.2548	1.48033	4.48149	1.76291	0.697825	0.0719174	0.734436	1.12324	1.9626	1.38077	2.27267	0.29127	2.17787	0	3.3795	1.30942	1.17066	0.0581247	3.16353	12.3636	2.62371	0.733398	1.69859	2.06387	1.75049
ENSGALG00010000560	0.9323	46.9098	3.56949	2.34254	8.82227	1.81429	2.23752	10.1203	1.13826	1.52467	3.98199	2.20524	1.61843	7.26895	3.45978	2.97618	0.667954	8.64182	1.29377	5.04795	0.708743	1.85399	1.46005	0.933453	0.159836	7.51136	10.5156	2.08022	1.64331	1.61793	5.10855	2.34499
ENSGALG00010000561	57.1509	411.488	65.2236	6.34259	684.398	66.8316	122.704	394.699	34.9565	7.15817	562.347	46.2797	25.2937	71.8672	252.633	21.1034	10.2676	382.767	57.1175	371.997	61.4653	39.5344	8.11746	74.2817	1.70032	339.225	56.8981	689.328	55.5697	8.01148	284.636	60.1458
ENSGALG00010000562	0.266687	0.121029	0	0.538946	0.0630518	0.09623	0.067656	0.590423	0.214938	0.0137496	0.312169	0.683064	0.433063	0.296739	0.208579	0.287488	0.0633521	0.490936	0.656593	0.382745	0.813605	1.10998	2.82535	0.829982	0.363803	0.127461	0.504194	0.0625764	1.10495	1.33632	0.198468	0.183973
ENSGALG00010000563	2.23133	22.1339	3.60226	3.43518	3.75337	2.2308	1.95149	3.64287	2.55942	3.85634	2.39194	1.76701	2.02148	4.34621	3.66654	3.22942	3.28459	3.5768	0.907218	4.06195	0.622282	1.84495	1.45194	1.62867	1.0368	1.60954	11.5121	2.44279	3.04425	1.54844	1.53497	2.32877
ENSGALG00010000564_NAA40	44.7187	220.991	39.2383	23.6651	52.6338	54.9984	49.1446	50.2487	31.2862	69.9902	50.336	24.7754	28.0125	35.6764	47.3171	45.3957	58.8917	51.9594	77.1751	45.8207	25.7156	37.0722	22.6419	33.0483	43.5259	214.88	19.0998	43.6813	37.6076	51.2764	186.401	42.7921
ENSGALG00010000565	0.247051	0.0128463	0.0372296	0.736635	0.0258156	0.0810908	0.112606	0.12599	0.262089	0.0137496	0.350646	0.595004	0.353642	0.305137	0.0587819	0.23251	0.0300027	0.112563	0.85637	0.285374	0.643099	49.5897	1.74071	1.34307	0.271543	0.0157349	0.252097	0.0884581	0.558822	0.613561	0.0103855	0.264047
ENSGALG00010000567	1.5789	0.465414	0.148918	0.657356	3.85314	0.159639	0.067656	5.1475	0.444196	0.0874002	5.6606	0.330352	1.3292	1.6609	0.920703	1.03332	0.0375034	6.40114	0.690822	6.18853	0.997814	3.37023	0.885678	0.522779	0.37802	0.685272	3.40926	0.856874	1.35853	0.788665	0.765126	0.464232
ENSGALG00010000569_SIPA1	14.6383	15.7715	17.9225	0.860382	11.2852	0.65361	0.402579	7.58847	1.40111	0.8121	8.14517	1.30319	1.84919	7.16493	2.48362	2.9173	0.604326	8.49467	1.69332	10.768	1.32581	1.6954	2.83416	2.94051	0.883134	11.2738	0.612389	6.21634	3.44313	12.1152	10.7394	0.341583
ENSGALG00010000570	0.222419	0.00326201	0	0.108755	0.0918513	0	0	0.0111599	0.13782	0	0.0121498	0.0954406	0.215752	0.271547	0	4.08817	0	0.0114148	0	0	0	0.00889857	0.0482899	0	0	0.00237962	1.12848	0.0331718	0.143364	0.0365611	0.0080859	0.0613244
ENSGALG00010000571	0.0884361	0.130359	0	0	0.136037	0.0496987	0	0.131805	0	0.0957255	47.0116	0.0541739	0	0.0946857	0	0.0296196	0.0825075	8.41682	0	34.0891	36.6097	98.9417	0	0	0.155663	0.724183	0	0	0	0.0163762	1.52632	0
ENSGALG00010000573_SNORD125	0	0	0	15.9747	0	0	0	0	0	0	0	0	0	0	38.8588	0	0	0	73.3028	0	0	17.194	0	0	0	0	0	0	0	0	0	0
ENSGALG00010000574	15.9711	9.49104	114.084	57.6646	15.5127	1.82968	3.09493	14.9401	5.53516	1.04582	18.6692	6.39034	38.1991	16.756	6.40618	4.53941	0.912778	17.5866	6.29128	24.7546	1.69112	2.06234	3.77638	4.53892	27.9516	5.66452	2.25697	12.0938	15.3358	9.93537	5.55417	1.96083
ENSGALG00010000575	18.5716	98.9295	17.4898	15.1835	149.257	9.83358	8.76427	117.88	21.5401	8.23506	133.42	15.5515	15.5965	38.4256	26.8587	30.7246	10.8119	190.96	21.3467	237.125	26.6848	66.2807	18.7268	13.6786	45.1088	46.2848	11.6679	28.6057	15.3909	18.8829	39.5296	13.0366
ENSGALG00010000576_NOS1	2.26475	1.72154	0.228038	4.85585	2.84886	19.5146	12.3189	2.53028	0.256361	72.5061	1.07783	35.5962	2.14875	2.1806	4.89157	8.6826	23.4356	3.01193	0.25803	1.80075	9.22467	0.164688	26.8138	0.101321	15.0276	0.0830882	21.9216	61.7583	1.92661	0.330988	0.158446	2.83304
ENSGALG00010000577	1.44608	5.53655	1.76385	0.826586	1.42341	1.52251	0.788705	1.0111	0.626303	3.08889	1.73766	0.578861	0.499035	2.0836	1.4937	0.239181	2.68022	1.39922	0.995094	2.33651	0.539212	0.422386	0.572655	1.38832	0.573877	6.82531	1.50068	2.17305	1.28684	1.00024	6.16204	1.25637
ENSGALG00010000578	2.28139	8.04358	0.977394	0.872069	1.14931	0.451716	0.50742	0.331744	0.331383	0.470418	0.948442	0.201716	1.54184	0.294769	0.627603	0.810987	0.172378	0.721892	1.76079	1.20229	0.313655	0.648956	0.157575	0.310412	2.21816	6.79387	0	0.855781	0.391564	0.409196	5.6965	0.46677
ENSGALG00010000579	1.10902	1.34703	0.800462	0.405543	0.284	18.524	14.973	0.306841	1.22892	14.783	0.585331	1.05537	0.467463	0.801787	0.375459	0.182234	20.5815	0.422082	1.31878	0.360961	0.0668625	0.137991	0.175446	1.96174	0.475315	1.51769	3.70896	0.0995154	0.191152	0.680311	2.19983	0.221472
ENSGALG00010000580	2.86625	0.237501	0.851698	0.483807	0.34506	5.06094	4.57329	0.0760058	0.460611	3.5591	0.3856	2.03836	0.684774	2.5554	1.01429	0.30507	3.67313	0.326641	1.05894	0.27108	1.33595	0.277118	0.280607	1.65563	0.552386	0.566064	1.60887	0.314219	1.74277	0.476133	0.472835	0.304084
ENSGALG00010000581	93.262	307.657	103.004	50.5626	169.823	58.0833	62.9872	140.572	25.1175	82.944	124.869	40.0196	43.3135	87.966	130.931	51.0904	58.21	144.166	52.0103	132.121	55.9769	40.0535	47.3921	46.2194	74.6008	246.683	38.7396	136.3	48.0052	62.3681	246.393	48.7897
ENSGALG00010000582	0.170187	0.269849	0.483985	0.246985	0.371361	0.616632	0.467339	0.222437	0.992612	2.26733	0.14303	0.119183	0.397104	0.505048	0.1742	0.156713	1.17503	0.529426	0.271852	0.315177	0.44497	0.216098	0.125991	1.23417	0.189827	0.0966435	2.13687	0.13864	0.215046	0.312146	0.176939	0
ENSGALG00010000583_CCS	62.4224	119.866	81.1438	38.2595	115.947	16.8652	31.2113	114.404	28.3118	7.94559	147.312	27.9831	51.9943	50.3634	73.3208	69.0727	7.29542	147.755	54.3969	142.995	108.999	91.6848	34.3989	29.9098	43.3849	108.262	39.9914	90.1143	35.4542	71.9559	93.4457	69.3797
ENSGALG00010000584_RBM14	15.3056	34.2013	15.2977	4.64596	36.2662	4.42104	4.29687	25.4487	2.95073	6.19689	25.21	4.52465	4.7518	10.8207	16.8822	5.54893	4.38267	28.7192	5.78082	27.8441	5.85525	3.99334	4.75492	5.76677	5.40982	28.7471	5.95403	24.4805	6.56833	8.12304	28.4233	4.75736
ENSGALG00010000585_SPTBN2	0.201185	31.8377	0.525901	0.0444675	1.33154	11.9291	13.6958	0.814504	6.88912	15.2321	0.756603	5.89608	0	0.667256	0.244485	0.0695493	7.68289	0.884969	0.608543	0.791206	0.250547	0.0368758	0.20172	0.515237	0.0237542	4.93403	0.384096	1.53708	6.79652	0.080552	4.78632	1.57921
ENSGALG00010000586	39.2078	4.85244	90.1184	85.1631	9.33058	11.4295	1.62631	7.87278	2.43878	19.5989	11.2317	6.36198	12.4777	9.71262	4.12791	11.6955	19.4219	11.615	2.54164	16.02	4.29752	7.70335	29.7582	5.93729	218	3.80798	1.20097	7.35948	11.3597	69.8025	3.90224	0.837254
ENSGALG00010000587	1.70659	1.17646	0.0558444	0.317116	0.176753	5.42324	0.856361	0.193364	0.140684	12.7601	0.115318	0.169212	0.21731	0.134702	0.354914	0.119485	9.88454	0.0684885	0.174762	0.105361	0.0222875	0.0586755	0.270733	0.454868	0.265056	5.17814	0	0.324184	0.191152	0.303718	4.10297	0
ENSGALG00010000588	4473.43	293.036	2572.66	1180.1	5809.51	5204.86	3729.72	5826.7	1743.81	10950	5793.12	854.039	1308.48	3969.85	5981.75	1685.65	8210.79	5166.29	1894.71	4778.32	1679.44	1573.14	2238.16	5366.89	987.361	2469.47	2357.32	3836.66	2445.39	3689.71	1530.25	2152.95
ENSGALG00010000589	0.884365	3.05503	0.912203	0.271125	2.57474	0.634177	0	1.87687	0.154235	0.778741	2.1207	0.234911	0.323628	0.589537	1.02123	0.42178	0.647322	2.94805	0.134117	1.92484	0.53632	0.21302	0.502404	0.494793	0.923099	4.16961	0.120097	2.82906	0.264776	1.14414	3.87379	0.976115
ENSGALG00010000590_DNAH5	0.0928397	0.134686	0.0558444	0.0198197	0.797337	1.60993	1.64993	1.55441	0.159964	0.0986843	1.01591	0.106966	0.11538	0.096828	0.174603	0.0151364	0.441595	0.186881	0.17756	0.880682	0.239065	0	5.6737	0.169231	0.0262968	0.105056	0	0.191496	0.415458	0.113511	0.0764361	40.6874
ENSGALG00010000591_SBK2	7.67767	0.0983603	0	4.42795	0.10575	0	0	0.0806464	0.0799818	0.0127634	0.0425244	2.72211	3.28909	2.66474	0.400322	0.217152	0	0.0781973	0.0268234	0	73.2047	0.0824886	0.304246	0	39.7193	1.45754	0.131999	0.224668	7.7708	0.185657	1.79944	0
ENSGALG00010000592_CCT5	143.477	596.341	99.8862	119.847	117.916	115.529	96.4253	117.821	121.324	159.446	106.386	53.8459	99.7895	91.106	185.115	131.847	159.52	103.174	163.447	88.5975	87.9201	102.455	143.388	112.846	181.533	240.412	48.9079	88.9697	84.4933	126.881	241.565	81.464
ENSGALG00010000593_ATPSCKMT	7.30955	12.9129	12.2681	19.4135	6.3391	7.8686	9.25687	5.68467	7.89892	7.06013	7.01041	7.05151	7.03093	7.40254	8.18316	11.6904	6.04397	6.709	17.0165	7.30836	8.36401	7.99205	51.3626	8.62426	15.5557	5.7552	7.85071	6.81027	6.24456	8.0199	8.53634	9.43267
ENSGALG00010000595_MYO10	7.73456	25.263	40.6534	2.41725	57.6637	21.8913	20.5644	55.0729	60.6773	6.89542	34.8088	34.1502	6.10195	13.3235	20.2538	7.56025	18.0744	31.127	35.7263	32.0822	36.5147	88.5939	64.7941	77.3565	2.74472	16.7635	19.854	86.1973	16.273	18.1349	23.1552	41.7957
ENSGALG00010000596	0.699464	8.21254	0	0.15805	0.406109	0.0499535	0	0.0948591	0.0771177	0.0927957	0.412248	0.0216696	0.143835	0.147384	0.315049	0.122873	0.0476814	0.0342443	0.0536468	0.168745	0.153733	0.348016	0.0306565	0	0.259794	1.21986	0.624291	1.33999	0.0716821	0.145242	1.31581	0.122649
ENSGALG00010000597_CDH9	0.123907	1.5722	0.386277	0	0	45.3624	73.5889	0	0.388453	0.0687482	0	5.06431	0.130386	0	0.201978	0.409708	3.29038	0.00570738	0.134117	0.0128581	0.0800852	0.0316357	0.0522459	0.0129338	0.0625042	0.0805884	0.791997	0.130013	0.430093	0.122577	0.120371	0.160148
ENSGALG00010000598	0.737898	71.7449	0.162899	0	0.530249	0.313577	0.101484	0.376149	0.539824	1.33505	0.366312	0.408268	0.412111	0.662972	0.497255	0.321814	0.272564	0.337812	1.38065	0.636379	0.667971	0.598368	0.285426	1.00461	0.321589	18.8487	1.26048	2.49661	0.36767	0.346013	18.8252	0.0613244
ENSGALG00010000599_RETREG1	24.1649	3.79098	2.64353	2815.29	56.8854	86.5264	73.529	75.353	28.9177	90.2039	18.6738	188.659	1389.88	31.173	12.7299	459.704	123.983	70.3395	16.7224	71.6213	70.1071	160.646	24.2811	7.34705	1209.94	9.01961	99.2104	87.2778	37.9128	6.50647	8.10553	73.7656
ENSGALG00010000600	0	0	0	0	0	0	0	0	0.32775	0	0	0.22753	0	0.454492	0	0	0	0	0.349523	0	0	29.7226	0	0	0	0.0642499	0.131999	0	0	0	0.234699	0
ENSGALG00010000601	0.463834	122.548	0.716735	0.745784	0.535206	0.27892	0.692551	0.127165	0.358486	0.173814	0.283074	0.823916	0.31018	1.32166	0.265755	0.770828	0.313414	0.20703	2.14191	0.186442	3.69548	1.27355	0.224887	2.54492	0.121026	42.7074	1.50068	8.66628	0.207729	0.438465	40.5751	0.402908
ENSGALG00010000602	1.07594	15.3977	0.446781	0.543774	0.529763	0.410911	0.751519	0.266373	1.44254	0.310789	0.212517	0.820462	0.497477	1.57444	1.33217	0.428716	0.245238	0.377276	0.917422	0.358995	1.53955	0.954403	0.823519	1.56513	1.04859	7.7573	3.37355	3.00172	1.00012	1.97312	7.31281	0.768317
ENSGALG00010000603_ZNF622	36.2199	117.976	34.0771	65.8873	43.2013	46.4699	42.6417	42.0602	45.7486	35.0646	35.2406	22.8056	45.7264	27.9462	34.8686	23.6831	41.5349	40.457	51.2489	40.8729	20.2529	24.8581	39.5014	32.7221	58.7617	45.5651	28.7888	25.7681	27.2812	33.1169	45.501	24.1336
ENSGALG00010000604	11.268	52.6178	6.35736	2.2902	6.53371	4.28217	3.45742	7.29717	4.7132	8.55739	5.5779	3.66314	4.66643	5.21106	6.24484	4.4107	6.3182	5.82445	4.09886	7.21545	6.32742	10.659	4.5644	4.60686	7.10891	24.672	7.17881	6.40989	4.95966	10.149	26.3307	3.98552
ENSGALG00010000605_MARCHF11	0.0410649	0.259637	0.111689	0.138738	0.0595818	6.49351	5.11269	0	0	0.355983	0.0633077	1.29581	0	0.191514	0.0650683	0	2.89873	0.0399516	0.170155	0.071905	0.0557187	0.0632715	0.0509102	0.142272	0	0.0207406	0	0	0	0.0371234	0.0443095	0
ENSGALG00010000606_UBE2QL1	6.38664	7.62756	5.00774	7.8245	4.2336	188.825	173.574	3.83152	7.59254	144.853	5.91114	26.8802	7.39052	3.05634	16.0857	2.33001	140.489	5.47429	18.2686	5.01801	8.41027	4.01451	1.85286	6.80151	46.1691	24.0956	100.842	142.221	7.12909	2.58028	28.8142	42.2717
ENSGALG00010000607	1.68679	143.236	0.535221	0.604248	0.67969	0.611663	0.295764	0.583255	1.78174	1.70223	0.876291	1.3758	0.323628	1.55336	0.72952	0.946758	0.97493	0.350445	1.74697	0.675985	1.27234	1.59871	0.468605	1.04662	0.584835	33.1623	4.12984	11.6588	0.295988	2.01386	36.1825	0.523019
ENSGALG00010000608	0.150272	11.1625	0.293203	0	0.0824135	0.188547	0.08457	0.0111599	0.143548	0.213091	0.0633077	0.0541739	0.173848	0.378743	0.102601	0.200448	0.192872	0.0676355	0	0.196302	0.159626	0.256827	0.0444529	0.520628	0.0472988	2.14134	1.88478	3.949	0.0882587	0.130084	2.61333	0
ENSGALG00010000609	0.258503	0.384256	0.372296	0.326772	0.0913556	0.244075	0.050742	0.0271952	1.5353	0.283783	0.0819589	0.0975131	0.0434621	1.14283	0.109015	0.054975	0.200234	0.190883	0.889609	0.0379188	0.212339	0	0.0649412	2.74862	0	0.867145	1.72897	0.0221145	0.191152	0.380564	1.15826	0.101361
ENSGALG00010000610	13.6584	59.2847	17.0339	25.6964	15.3126	20.6604	16.1842	16.2906	20.7353	20.7498	17.9684	9.83147	27.2752	11.1111	19.8288	19.1886	20.3727	16.2226	37.2426	14.808	8.93642	16.0982	19.5546	13.049	37.285	38.6531	10.8521	11.9277	18.8175	20.7671	36.5194	18.879
ENSGALG00010000611_C7orf57	0.0929306	0.0886001	0.335066	0.574773	0	0.132451	0.321366	0	0.115677	11.6454	0.0650135	0	0	0.359806	0.135217	0.111938	4.55887	0	0.158142	0.0450033	0	2.81703	0.167241	0	0.0278238	0.0309351	0	0	0.262835	0.125994	0.0449103	0.40037
ENSGALG00010000612	9.15401	101.993	1.76859	0.498291	7.51087	3.5225	0.863664	6.85882	1.93179	8.18798	6.4593	1.42354	1.15068	3.59566	3.8939	4.91987	4.30727	6.66545	1.38922	7.01443	4.54191	9.5528	3.50161	2.71429	5.15046	23.4711	5.49852	32.7678	1.35509	9.46815	23.9366	0.570669
ENSGALG00010000613	12.0485	94.6965	16.4942	10.1884	24.8085	6.78456	10.5294	14.1581	4.39767	10.2902	19.3131	5.53232	9.4348	8.55788	14.5498	27.5146	9.26254	19.2293	16.685	13.9336	11.9959	13.8666	10.6619	7.3491	51.4524	82.8163	3.25345	16.5028	5.37019	25.9526	77.9702	4.3646
ENSGALG00010000614_KAT8	103.433	131.534	74.2407	85.3699	97.5	27.4078	11.6364	66.1896	17.6236	49.5394	54.0696	22.4552	25.5079	38.4476	90.1154	27.8546	47.7928	70.01	16.8481	73.0783	24.9436	36.838	36.6798	43.3346	166.12	96.3986	51.7523	146.249	26.9092	43.9441	109.126	16.3135
ENSGALG00010000615	0.130093	20.129	0	0	0.0417073	0.0299295	0	0.0106902	0.27564	0.393287	0.0303746	0.0433391	0.130386	0.0294769	0.0251693	0.0620628	0.140367	0.0741959	0.104495	0.107202	0.0599336	0.0925155	0.00365022	0.0366514	0.00968744	3.86613	0.263999	0.835607	0.136047	0.0807614	3.54774	0
ENSGALG00010000616_PSENEN	6.35851	13.901	2.44341	0.880202	2.96491	3.45803	1.98242	3.37473	2.06234	4.77055	3.11103	1.43783	3.16338	3.19729	2.85713	0.949194	7.02652	2.77031	2.65436	2.97248	1.0739	3.85983	1.58331	3.17653	6.66308	12.506	0	1.55299	3.15835	2.98477	11.9397	1.88329
ENSGALG00010000618	9.94812	0.459935	2.11295	0.534625	0.286965	0.854478	0.372108	0.193364	0.606254	1.84855	0.291386	0.563881	1.10595	1.19141	0.607194	0.18844	1.56479	0.571429	0.294068	0.409521	0.117886	0.61285	0.192009	1.71382	0.0859485	0.903851	1.29619	0.534027	1.24832	0.548961	0.938205	0.405446
ENSGALG00010000619	7.90567	17.3331	19.221	5.20574	5.98468	6.77701	9.8178	7.72647	3.48406	2.63138	7.50814	8.53061	12.2758	9.25461	10.6088	4.7149	2.06156	10.5444	12.591	10.3846	3.74791	2.60306	2.52245	14.0614	1.27293	16.5995	10.4928	6.72375	9.55016	5.61281	14.5136	8.63038
ENSGALG00010000620	47.021	0.585628	2.90414	0	0.926386	2.52401	0.472669	0.226374	0	2.55309	0.697238	1.19324	3.07334	1.58284	2.28622	1.65426	2.16311	2.88657	0.786922	2.58328	0.60118	0.370866	0.0938392	3.14633	0.238569	2.40771	0	1.92189	1.79982	0.846641	2.32407	0
ENSGALG00010000621_UPP1	2.98036	2.62519	7.39057	1.03393	24.3276	12.0998	8.12733	55.3685	16.817	6.3799	23.293	5.13209	2.76316	3.20783	1.28104	13.3841	14.8954	143.432	6.39776	109.616	40.2035	1.89882	1.94221	3.99689	4.40969	13.3499	0.923996	3.97452	4.99475	2.44245	11.5422	12.1431
ENSGALG00010000622	0.0480295	10.4236	0	0	0.06554	0.0420215	0	0.0111599	0	0.0127634	0.0325067	0	0	0.321932	0.109209	0.00987319	0.0463427	0.0114148	0.235814	0.0461888	0.025028	0.0145999	0.0109542	0.0937786	0.0143764	2.6981	1.31999	1.11665	0	0.0491557	3.73226	0
ENSGALG00010000623	4.47256	17.8204	4.66794	1.19579	10.9156	2.04759	1.2338	10.0385	1.70958	2.34406	12.6369	1.40947	0.743242	4.35263	6.78253	0.904414	2.46618	15.1368	1.49174	15.3914	2.32066	1.99538	1.32755	3.28437	1.74543	14.2964	2.11307	8.32256	1.99097	3.31349	12.6504	1.77939
ENSGALG00010000624	0.12166	4.29189	0.186148	0.0990987	0.0178745	0	0	0.0267256	1.26616	0	0	0.205861	0	0.997757	0.0554414	0.057799	0	0.106978	0.0804702	0	0.0976934	0.0907542	0.0267069	0.52817	0	0.711362	2.31648	1.05031	0	0.10648	0.797093	0
ENSGALG00010000625	208.035	12.8435	4.43063	0.964309	7.61492	1.39198	0.935139	6.09596	0.58488	1.70676	7.11061	1.53927	3.91257	6.3903	17.3896	1.42017	2.17541	21.4074	0.732457	14.2027	1.05443	0.970934	0.244646	1.87554	1.46327	7.54161	1.39248	6.38828	5.82029	1.40475	6.80468	0.730817
ENSGALG00010000626_ABCA13	0.0264007	0.0283861	0.0186148	0.0396395	0.337109	0.0512859	0.0478461	0.0216153	0.0992612	0.0333879	0.0125763	4.95735	0	0	0	0.0900788	0.0450041	0.011171	1.06816	0	0.759891	0.00405312	0.0385845	0.0625191	0.0911743	0.0643575	0	0.0134873	0.0477881	0.0329369	0.0699484	0.0613244
ENSGALG00010000627	0.397649	5.93077	0.125669	0	0.236325	0.336426	0.123728	0.0655504	0.165692	0.416348	0.165197	0.0839149	0.107876	0.412676	0.275534	0.0918205	0.440118	0.117661	0.107294	0.0976212	0.107485	0.0796165	0.0542251	0.201582	0.302376	3.02888	1.66838	0.186636	0.176517	0.255573	4.0785	0.563056
ENSGALG00010000628	1.00512	77.3849	0.209449	0.147887	1.32508	0.335926	0.835166	0.321937	0.372806	0.605855	0.588099	0.471204	0	0.795532	0.197321	1.00342	0.9014	0.58589	0.876777	0.388895	0.453369	1.31526	0.66431	1.83899	1.05904	18.5542	3.14526	14.4114	0.0716821	1.80143	16.9019	0.490595
ENSGALG00010000629	7.6588	1.69765	1.52186	0.277476	0.700024	0.454511	0	0	0.212074	1.06107	0.867874	0.975131	1.92111	3.60157	0.3477	0.672945	0.375034	0.650479	0.955268	1.57211	0.721697	0.110725	0.0399515	1.12323	0.0927461	0.543552	1.56127	0.44508	0.23894	0.511336	1.00216	0
ENSGALG00010000630	6.18004	5.74407	5.5011	1.91261	3.37062	6.47106	1.5934	2.4172	1.39538	12.2093	3.87616	1.33224	1.25728	6.27848	3.11782	1.43474	8.12171	4.65395	1.18187	5.03276	2.72885	1.79149	2.13126	2.80251	3.27542	3.06821	0.852584	3.07099	1.61404	4.15239	3.86111	1.27766
ENSGALG00010000631	0.0884361	0	0	0	0	0.117069	0.25371	0	0.308471	0	0	0.632344	0	0	0	0	0	0	0	0	0.103542	0	0.475846	0.155206	0.138972	0	0	0	0	0	0	0
ENSGALG00010000632	0.547729	12.0715	0.591065	0.492955	0.463212	0.200761	0.202968	0.19201	0.587744	0.317199	0.440491	0.537594	0.289228	0.528269	0.268526	0.102862	0.182694	0.416253	0.219194	0.403468	0.155875	0.116504	0.175149	0.29642	0.0678121	3.0001	1.77658	3.6914	0.534928	0.17058	3.3744	0
ENSGALG00010000633_VWC2	0.0786427	6.32523	1.07974	0	0.128086	17.2881	19.5933	1.25445	0.0414229	5.4455	0.566785	18.4163	0.48247	2.96756	0.902722	0.07782	11.9593	0.18093	9.40345	0.54884	0.303688	0.00889857	0.437849	44.8424	0	13.3417	2.43658	0.326614	0.136047	2.00415	9.2689	0.080074
ENSGALG00010000634	7.53069	13.5457	6.27826	1.19097	6.54608	2.35436	1.02214	5.29202	1.67389	4.13229	4.52148	1.44866	1.10283	4.06858	4.1459	1.27513	3.62582	5.33094	0.995094	5.79714	1.53957	1.56133	4.1606	3.04941	1.85686	8.47903	1.52448	5.32253	1.95976	4.16277	9.36598	1.27766
ENSGALG00010000635	14.4272	90.0342	2.7785	1.22095	8.42968	7.82344	2.88663	6.17702	1.5754	10.675	5.49986	3.40888	3.23686	4.48339	4.48827	4.15025	8.25206	6.29283	4.98287	6.42084	2.49531	4.04844	1.15098	0.594957	13.7055	32.2588	2.56858	12.7555	2.51858	2.17779	38.1203	0.968502
ENSGALG00010000636	14.3742	38.0732	6.45522	19.556	9.29165	21.5391	5.27604	7.93747	2.31088	21.0683	11.5965	4.71713	4.14177	16.1289	6.13076	2.62672	24.7888	11.0784	5.81242	11.6674	5.65216	14.0991	2.97459	16.6772	14.0089	40.476	11.2848	8.1087	4.67681	8.45379	34.7374	5.25557
ENSGALG00010000637	0	3.31042	0	0	0	0	0	0	0	0	0	0	0	0.738549	0	0	0	0	0	0	0	0	0	0	0	0.622026	0	0	0	0	0	0
ENSGALG00010000638	0.0438127	2.75697	0	0.079279	0.0417073	0	0	0.0278997	0.22353	0.0206245	0.150062	0.0975131	0.0359587	0.176861	0.049187	0.0370747	0	0.0335131	0.0582539	0	0	0.0162125	0.0154048	0.473193	0	0.91418	0.791997	0.543747	0.0882587	0.0481199	0.834413	0
ENSGALG00010000639_SCN1B	86.8442	13.2934	23.9778	179.613	24.3039	54.3713	45.8255	22.4469	10.2877	160.96	19.0954	30.8974	59.478	26.2401	49.5226	27.7834	145.66	26.5777	17.6408	20.2523	37.6751	22.1162	16.8282	37.3686	288.336	9.4691	21.333	57.7083	22.1812	12.3407	8.83553	10.61
ENSGALG00010000640	0.127935	4.36912	0.0418898	0	0	0.0984019	0	0.00557994	0	0	0.156032	0	0	1.1496	0.0251693	0.119026	0	0.0670262	0	0.225171	0.153727	0	0	0	0.0927461	1.90582	4.08331	8.46785	0.191152	0.131251	1.8858	0
ENSGALG00010000641	1.70562	1.19795	83.2977	0.0492955	0.370389	4.80871	3.59899	0.37985	4.26327	0.448778	0.30183	1.11162	0.994953	2.25421	0.329481	0.164355	5.87368	0.547279	1.41028	0.413579	0.164215	0.304107	0.608911	1.78282	0.258746	3.01356	0.504194	0.947517	1.51847	1.09969	2.35954	0.080074
ENSGALG00010000642_ZPBP1	0.212572	0.284348	1.21939	0.133402	0.78893	1.33729	1.90029	0.66701	0.176379	0.0657895	0.255363	1.96113	0.0869242	0.336756	0.18139	0.023473	0.459411	0.164417	0.0924827	0.109294	0.0271056	0.0279772	0.368067	3.24338	0	0.372201	0.120097	0.159662	0.231623	2.69354	0.238657	0.120111
ENSGALG00010000643_VKORC1	59.7994	36.1764	30.6848	4.67468	22.3253	3.31467	2.43562	14.4592	9.17785	2.74239	18.0866	2.52756	8.17878	17.1559	29.0829	1.13369	0.590525	17.115	14.0064	17.7459	4.32501	12.659	1.17293	16.425	3.44625	38.0247	17.4682	40.6958	12.8786	2.71241	37.3954	22.7294
ENSGALG00010000645	0.851548	135.841	0.121009	0.523446	0.191644	0.228718	0.0787782	0.0878702	0.904807	0.389806	0.326451	0.455061	0.187297	1.21018	0.498702	0.0617567	0.378105	0.101636	1.40205	0.180013	0.391805	0.628658	0.262411	1.29993	0.50845	33.4077	4.92076	6.62458	0.0882587	0.352855	36.4633	0.101361
ENSGALG00010000646	3.69771	12.0285	10.1134	0.396395	0.136037	0.6048	0.49294	0.0278997	2.19157	0.807169	0.276999	0.823225	0.737297	1.54282	0.413584	0.392591	0.249392	0.230956	1.68871	0.0450033	1.2014	1.85829	0.513953	2.67426	0.131636	8.73421	1.28429	0.292349	1.75203	0.75296	6.99558	0.360333
ENSGALG00010000647	4.7562	44.7109	0.125669	0.0492955	3.46502	1.6894	0.185592	2.31617	2.09825	2.87327	3.12829	0.463605	1.0084	1.25482	2.40003	2.10453	1.68078	2.67374	0.858349	2.92271	2.48542	3.08698	1.65614	1.70429	2.39642	12.7053	1.92156	11.3946	1.45993	3.75223	12.3237	0.653281
ENSGALG00010000649_PAPD7	15.6033	41.5816	12.4496	44.2007	10.7093	12.5711	12.8565	10.1699	10.8747	16.0293	10.6833	10.326	19.3302	12.5996	13.9977	10.3134	12.8866	10.2095	27.4937	10.0053	15.176	18.2648	12.3729	29.569	24.0823	21.8434	19.0274	11.8881	12.2214	12.764	23.947	13.2317
ENSGALG00010000650_BCKDK	47.4186	59.2053	57.9153	48.4269	68.8644	26.9993	29.3962	55.4696	16.0821	23.1965	58.6634	23.6645	33.4972	35.5606	62.7073	43.5201	29.0627	63.5717	28.7985	61.7748	35.1583	25.2374	16.9026	35.9762	91.1027	98.0187	29.9779	88.0801	23.3729	27.6027	94.6598	15.7733
ENSGALG00010000651	76.9261	3.62453	4.18867	1.08221	8.33164	0.620373	0.616669	8.71941	3.85477	0.996705	10.0804	47.5715	2.41858	9.02128	4.65649	4.69801	0.805367	8.11276	2.89099	7.48866	11.9941	0.960565	21.3507	4.3504	264.519	0.725659	2.73736	7.70651	11.4568	0.789327	0.576999	0.72828
ENSGALG00010000652_SRD5A1	2.28933	7.39611	1.51256	4.03257	3.56281	4.80175	3.53377	2.57649	85.3587	6.88788	10.3921	3.93564	2.52646	1.66698	1.38692	0.534546	6.64052	3.90358	3.20727	7.71589	2.65117	13.0886	1.8589	1.85295	1.69146	4.35383	3.52936	8.23883	16.9537	0.963441	5.83292	0.848391
ENSGALG00010000653_NSUN2	30.4367	159.901	30.8472	45.106	24.8418	18.9138	15.6923	24.6351	32.192	22.2113	27.0031	15.4784	35.2982	23.4882	26.2425	12.9462	16.0971	23.2147	43.3225	22.2053	24.1325	40.7255	21.9625	21.9858	30.7992	37.3345	20.0595	25.8848	22.2494	37.1444	37.3589	20.6543
ENSGALG00010000654	3.07521	20.8515	20.6123	4.4625	4.21123	4.12127	6.01375	3.65622	8.74965	4.64579	3.72449	10.0625	8.13901	12.7312	8.14142	3.89662	3.09059	3.04142	17.4484	3.98643	2.74355	2.8763	3.75527	10.0899	1.20082	22.6255	6.51666	4.96384	10.0418	5.76206	24.6121	6.85296
ENSGALG00010000655	0.0917172	20.7995	0	0.3316	0.0695057	0.0230256	0.0927962	0.0920411	0.292055	0.0824979	0	0.195026	0.107876	0.37463	0.147767	0.151147	0.0326801	0	0.0804702	0	0.157286	0.2129	0.0154048	0.155206	0	3.86851	3.20477	5.76833	0	0.177055	3.84558	0
ENSGALG00010000656	9.95927	13.9898	46.1823	5.88114	11.3455	4.88714	6.29482	7.26911	8.95223	5.46827	9.42036	4.81511	6.59504	20.5003	13.7217	5.84394	2.80679	11.7685	17.3632	12.054	4.41717	4.19728	4.45771	17.4587	2.8698	6.4435	12.1136	16.2166	10.4752	5.32049	8.43022	10.54
ENSGALG00010000657	7.3525	2.05842	4.53756	0.198197	16.8309	1.48634	0.405936	8.50546	0.438468	2.8601	6.78137	0.589696	0.463076	1.44993	2.07487	0.638133	1.8407	6.35713	0.182167	4.56867	0.778281	0.743912	0.916892	0.259768	1.24155	1.03158	1.30809	4.83006	0.374987	22.6594	0.740401	0.38162
ENSGALG00010000658	1.53283	13.6606	4.44454	2.28105	2.97541	7.64767	15.2589	2.41778	2.08735	2.16476	3.08556	4.76134	0.671325	2.50682	2.78088	1.06446	2.29074	2.84083	4.49347	2.25746	10.2774	2.78388	0.792147	4.86977	2.74049	13.1452	2.78497	2.0773	1.94856	2.56332	11.8757	5.54696
ENSGALG00010000659	0.3955	12.7048	0.837744	0.800415	0.0804306	1.34167	1.38556	0.110425	0.942597	0.400626	2.268	0.914739	0.304235	1.94924	0.283447	2.0628	0.529988	0.433984	0.965472	1.55148	1.01256	1.50651	0.0725374	1.06709	1.22292	7.79118	7.44281	0.195019	0.65634	3.53012	4.16057	0.664417
ENSGALG00010000660	22.9534	62.9881	22.9401	12.2441	49.3123	7.51492	11.4481	51.3851	9.26797	3.95468	57.0846	5.98113	11.7996	17.3032	41.0464	6.37964	4.06409	61.6193	9.34339	54.5939	4.03665	5.63047	2.73505	7.01388	12.1728	46.8869	12.7974	56.2182	10.8374	3.58902	44.029	3.3211
ENSGALG00010000661	1.22839	19.5898	0.777213	0.361076	0.355984	0.23208	0.309782	0.222907	1.98026	0.265131	0.275825	1.2384	0.266718	2.58257	0.735881	0.281135	0.257562	0.293006	0.66219	0.267928	0.701274	0.287996	0.333828	1.12207	0.351404	3.29801	8.96729	4.11376	1.01475	0.810622	4.13558	0.325372
ENSGALG00010000662	1.68944	17.6346	5.57093	0.376575	5.135	1.28787	0.236796	2.51647	1.42975	2.45907	2.22077	2.14605	0	2.81358	1.63752	0.660937	3.42145	5.85173	0.582539	7.30129	1.25443	1.73837	2.14308	1.56619	0.925838	12.044	1.18799	2.09795	1.50189	8.92077	10.9646	0.440407
ENSGALG00010000663	0.215351	0	0	0.098591	0.0948255	0.0293399	0.219882	0	0	0	0.0650135	0	0	0	0	0.0844503	0.02451	0.0342443	0	0	0.0793856	0.222464	0.0523763	0.116405	0	0.0594906	0	0.166952	0	1.40107	0.0951514	0
ENSGALG00010000665	0.986522	30.4293	0	0	0	1.75762	0	0	0	0	0	5.09235	0	0	0	0	0	0	0	0	0	0	1.05229	0	0	1.59096	10.164	0	1.36196	0	9.6066	0
ENSGALG00010000666	3.41945	0.39571	3.02981	0.463987	0.655847	0.556317	0.455755	0.415097	0.34703	1.14592	0.916788	0.329661	0.179794	2.00588	0.596652	0.0895503	1.17745	0.725284	0.233016	0.5024	0.558104	1.25749	0.182332	0.454868	1.30058	0.206835	0	0.408874	0.926492	1.497	0.20067	0.600555
ENSGALG00010000668	13.3602	13.4233	24.7925	3.86816	10.6047	4.16271	5.95167	8.00956	7.43181	3.16596	9.51503	3.45499	5.82802	14.5245	12.3406	5.21748	1.65373	11.6269	18.1862	12.0083	4.60197	3.20904	2.46545	18.0722	1.81842	5.89818	10.6714	15.022	8.39055	4.90941	8.47651	7.76578
ENSGALG00010000670	0.400912	53.2455	0.0372296	0.212681	0.168307	0.0801437	0.050742	0.10508	0.697692	0.209146	0.0325067	0.170593	0.1948	0.41876	0.122875	0.0148098	0.143044	0.0335131	0.43559	0.0257162	0.274273	0.205967	0.0271905	0.513086	0.0387498	16.8258	3.66135	6.00709	0.136047	0.258863	19.7644	0.080074
ENSGALG00010000671	0.0334798	0.292138	0.125669	0	0	0.0780459	0.186054	0	0.314199	1.04492	0	0	0	0.326216	0	0.771066	0.393637	0	0	0.0578614	0	0	0.0424485	0.0733027	0.0193749	0.176721	0	0	0.0882587	0.0647434	0.068771	0
ENSGALG00010000673	8.7624	1.65768	9.51752	1.88517	2.17063	1.65424	0.51275	1.70954	3.68335	3.86702	2.28995	1.63285	2.52646	8.54057	2.09108	0.67604	4.01947	1.77069	3.25433	2.19947	1.2415	3.73281	1.27147	6.65808	1.25042	1.18976	1.81229	1.07644	5.09421	4.36333	1.26425	0.584343
ENSGALG00010000674_GRB10	49.0155	36.0239	49.1561	347.659	31.7744	37.3019	34.6003	41.3745	32.6699	15.1512	32.4518	74.1671	175.787	40.4771	124.02	106.402	29.0938	61.6178	51.619	28.8848	90.3611	62.4245	39.4299	76.5758	256.037	30.076	178.33	37.1501	41.6627	49.6379	30.2535	92.4073
ENSGALG00010000675	0	3.31042	0	0	0	0	0	0	0	0	0	0	0	0.738549	0	0	0	0	0	0	0	0	0	0	0	0.622026	0	0	0	0	0	0
ENSGALG00010000676	2.27498	0.0963828	2.28514	0.523446	0.143978	0.235498	0	0.0699562	0.502034	0.187071	0.143134	0.247818	0.260772	2.31316	0.163286	0.134874	0.383873	0.208126	0.0776719	0.122152	0.842973	0.394538	0.269062	0.232809	0	0.0281363	2.02868	0.0442291	1.26489	0.805122	0.0109016	0.120111
ENSGALG00010000679	0.141464	32.5716	0	0	0.06554	0	0	0	0	0.0549986	0	0	0	0	0	0.0895503	0	0.0399516	0	0	0	0	0	0	0	11.6178	0	1.72918	0	0.0333032	13.6544	0
ENSGALG00010000680	1.59236	11.3983	0	0.394364	1.12799	0.95208	0.649574	1.20241	0.284232	3.38567	0.656314	0.33566	0.539381	0.294769	0.541868	0.371622	1.98937	0.840285	1.2505	1.7798	0.351737	0.424262	0.598288	0.16384	1.49169	2.93838	0	2.35664	0.70607	1.25065	4.08823	0
ENSGALG00010000681	0.22596	21.4616	0.251339	0.297296	0.1276	0.0496987	0	0.125521	0.159964	0.0687482	0.0303746	0.188809	0	0.479855	0.236948	0.115758	0	0.0114148	0.0804702	0.0597024	0.186957	0.320872	0.0150782	0.0517354	0	3.45196	2.04058	1.96624	0	0.101472	4.2086	0
ENSGALG00010000684_COBL	230.004	0.736306	1.5312	68.0223	31.5168	17.5219	14.4169	34.8496	5.76518	14.1045	24.7003	43.81	30.5702	33.7284	28.7061	34.7555	30.0953	61.714	20.5399	64.8398	180.03	101.47	45.0014	15.9767	56.7417	4.67357	54.0342	61.6557	29.7485	15.8784	6.03066	31.9166
ENSGALG00010000685	0.411523	5.81816	0.567816	0.113583	0.245258	0.824886	0.551909	0.196651	0.639854	1.03694	0.326025	0.23422	0.187297	0.383027	0.214921	0	1.2057	0.140978	0.841559	0.254945	16.36	0.152996	0.178022	1.38723	0.0568862	1.92998	0.360292	0.369505	0.207729	0.184274	2.17334	0.120111
ENSGALG00010000686	42.8821	46.2918	22.6	12.8414	34.3454	22.9438	14.3448	27.8332	28.7764	41.0525	27.6192	16.4606	17.1536	20.7193	27.4025	15.3157	33.2152	30.5275	14.2196	35.3018	16.9145	20.4335	21.7267	12.9229	49.296	35.7911	9.30162	26.4784	19.6391	29.6126	37.3126	22.9562
ENSGALG00010000687_IKZF1	20.2539	0.0795993	217.391	5.6024	34.3329	2.1208	1.25269	16.3988	14.1589	1.52789	21.7159	6.56715	9.9123	28.1367	6.09062	8.66778	3.07764	16.2235	2.73926	18.3519	7.7914	12.1861	27.2721	4.84738	8.34052	0.493262	2.14877	12.9651	25.5701	173.296	0.55479	2.25378
ENSGALG00010000688	4.04462	2.70197	1.20538	0.361076	3.41424	0.441002	1.06709	2.93767	0.557008	0.177759	2.86962	0.682373	0.629421	2.55952	0.692288	1.08067	0.147198	2.24036	1.27896	3.47498	0.743292	1.73755	0.113839	1.58018	0.518571	2.84832	1.24858	4.0241	0.615869	0.503258	3.08131	0.605631
ENSGALG00010000690	0.230753	0.0684584	1.21936	0	0.0893727	0.59871	0	0	0	0.594542	0	0.130017	0.695393	0.26512	0	0	0.94786	0.114148	0	0	0	0	0.181517	0	0	0.272376	0	0.202309	0	0.113106	0.210262	0
ENSGALG00010000693	6.41401	17.7928	28.263	13.6609	1.03867	5.96131	12.4631	1.94132	11.8729	7.25776	1.65612	10.7023	14.3947	15.5758	6.06918	3.91203	3.36006	1.23395	19.3039	2.38196	3.39271	3.0134	5.24851	21.2353	1.4253	17.3914	6.93646	1.01143	11.7232	7.06636	20.9191	15.5984
ENSGALG00010000694	4.98644	3.46093	7.49796	1.86128	4.54928	2.36148	0.954026	5.33631	1.82966	7.57479	5.52886	2.05221	2.32854	7.24351	3.03854	1.5367	3.44163	5.4655	3.70607	5.33671	1.10747	1.39123	2.24774	6.05902	0.569482	5.03011	2.28185	3.89676	4.22671	3.14403	6.20513	2.41139
ENSGALG00010000695_FIGNL1	4.02264	15.2593	20.5709	1.6115	8.5288	3.64004	2.99252	5.08113	8.15814	5.83966	9.11299	4.29435	3.472	4.90215	3.78325	11.7189	6.07407	5.56114	20.3801	6.4262	2.52195	2.47276	5.24684	7.10448	2.24181	25.9064	1.72897	2.82407	5.09765	10.913	26.9153	2.03836
ENSGALG00010000696	13.013	6.04851	7.82339	0.515313	11.3015	16.5453	8.00708	7.84549	2.90491	71.4841	14.1086	1.87442	3.38098	5.14268	7.64894	1.47533	35.8717	11.0362	9.81928	7.83635	1.78556	3.54355	6.22776	13.3776	1.36009	24.2862	3.69598	8.76971	4.93233	16.4842	16.4918	2.10575
ENSGALG00010000697	24.7881	53.8899	59.0173	18.3887	15.8211	17.9774	8.86621	15.0649	10.8779	40.8895	15.712	10.7439	12.5575	41.4705	18.7562	6.17524	23.818	16.8253	14.8611	17.1336	6.15467	11.9921	15.1668	22.4094	9.90448	26.3575	17.5613	18.1353	16.6549	23.3603	26.5477	17.4832
ENSGALG00010000698	2.25718	5.01931	4.18419	0.962785	0.471649	1.55716	1.14054	0.309894	0.469203	1.43185	0.656098	1.0533	1.49243	1.1262	1.11268	1.02014	1.47759	0.33247	1.03591	0.312555	1.12866	0.757567	0.821499	1.62232	1.87555	5.57874	2.55667	0.784088	1.14348	1.60555	4.17991	0.200185
ENSGALG00010000699	7.54266	11.8366	5.19381	4.53847	9.23512	5.64827	2.61067	7.96231	1.32323	10.487	7.72545	1.96713	1.18975	3.15085	5.28352	1.2837	13.7894	7.86436	0.900802	9.57954	2.23578	3.35943	2.867	2.18493	12.2916	12.0748	1.83717	10.7367	1.21516	7.3601	10.2642	1.32883
ENSGALG00010000700	2.83764	3.00391	0	0.291453	0	1.34515	0.270624	0	0.201386	2.91658	0	0.0839149	0	0.62724	0	0.728561	3.67253	0	0.304272	0	0.367936	0.510773	0.847839	0.245743	1.65641	1.98129	0	0	0.353035	0.849421	1.86148	0.120111
ENSGALG00010000701	8.24959	1.18276	8.66116	3.28729	6.09239	5.13837	1.61275	7.74058	1.95526	14.6391	7.43749	2.54137	3.50796	5.91028	4.25923	1.28271	8.73578	7.9975	1.68131	10.7644	2.57568	2.15999	2.20582	2.93727	5.06032	2.78556	4.64594	9.16327	2.21528	4.25147	3.12459	2.0409
ENSGALG00010000702_DDC	0.350416	2.01341	11.2209	0.0396395	7.82415	0.347004	1.69199	13.3359	0.204251	0.0736506	129.618	9.94905	0	2.34675	0.245206	0.319918	164.613	44.5407	0.172953	104.993	77.5733	64.1074	2.49964	0.206942	0.350606	13.0526	20.554	0.9316	0.112153	3.43822	9.9352	0.0613244
ENSGALG00010000703	6.43915	0.677028	7.27888	0.612889	3.93868	4.87671	2.6035	5.56721	2.08525	12.3436	5.29813	2.12965	1.3561	5.75895	3.56328	3.53097	10.0462	5.812	1.96237	7.61483	3.44575	3.8127	3.23697	2.33689	2.29617	1.67984	3.68516	8.68562	1.22442	7.40919	1.45562	4.22828
ENSGALG00010000704	12.4684	19.0527	6.06421	1.33504	10.0498	4.03052	1.7345	8.91702	4.94951	9.46177	7.95001	2.69008	3.19934	5.6916	6.29288	4.96675	5.7021	7.74544	2.89379	9.63475	5.88962	10.4468	4.4966	2.80142	6.0133	10.8598	1.88478	8.36957	4.54808	13.0979	11.6535	3.33985
ENSGALG00010000705	0	3.02243	0.111689	0	0.0903545	0.0195115	0.278389	0	0	0	0.902939	0.0325044	0	0.151497	0	0.904049	0.0735301	0.0949538	0	0.746607	0.521949	0.261003	0	0.219875	0.0387498	2.10272	0	0	0	0.232026	1.22521	0
ENSGALG00010000706	18.2276	3.39138	11.556	2.08235	14.1609	19.3933	15.3414	12.3424	3.33346	58.2268	21.361	2.25527	3.36286	6.70135	9.85583	3.7742	35.8229	16.218	7.77036	14.5723	3.14671	4.36444	6.96568	13.4778	1.33558	18.1105	8.81041	9.15099	6.33476	15.5019	14.9801	5.4542
ENSGALG00010000707	20.7532	9.02857	22.0192	6.34792	59.829	41.0359	41.7552	48.4324	7.08289	122.007	86.5649	5.10053	7.41516	19.6758	38.2171	9.73278	74.1755	66.2045	24.9361	64.5604	8.96898	9.46446	15.3382	37.3971	2.8315	57.2088	18.3306	49.9836	12.8519	30.1579	45.3811	15.9887
ENSGALG00010000708	2.70571	71.4071	0.293228	0	1.8092	0.993882	0	1.71305	0.44706	2.11608	1.30761	0.45277	0.107876	0.722097	0.85433	1.10602	1.35331	1.85287	0.76027	1.33493	1.71308	2.3984	1.02153	0.861307	1.5521	22.1628	1.44117	14.9797	0.441293	2.66193	25.4947	0.367947
ENSGALG00010000710	18.4016	17.245	15.5872	5.12647	11.9197	5.89777	2.82061	10.3586	2.92307	14.8933	9.59047	3.1318	3.25441	11.1807	9.04153	6.52542	7.19222	10.7414	4.72536	12.7746	7.81557	6.41089	12.1218	6.07	8.44184	7.14305	5.7755	15.9388	6.54876	10.2918	7.865	5.53893
ENSGALG00010000711_SPRY2	56.9114	12.5011	9.57334	33.016	43.2395	22.1296	21.2704	44.4815	23.7317	56.3259	52.4991	18.3881	43.5883	30.3619	43.9681	35.2415	37.9367	49.5756	10.0092	39.9806	20.6841	15.0127	34.8748	14.7564	61.5292	19.718	18.7277	59.1294	33.3277	33.0487	21.4946	22.5478
ENSGALG00010000713	0.0766804	11.0601	0.0744592	0.158558	0.0238327	0.0523121	0	0	0.198522	0.0800323	0	0.193644	0	0.294769	0.0249134	0	0.0975088	0.0285369	0.223801	0.11232	0.0100112	0.0135405	0.0131777	0.895775	0.0185492	2.04807	1.53638	1.42929	0	0.137944	2.3403	0
ENSGALG00010000714_FBXL7	20.4966	7.08862	2.52713	3.30076	8.68224	2.5975	1.97663	6.75563	10.8468	1.90996	7.73961	8.0626	7.90145	9.83575	13.5786	15.0181	3.10388	8.38635	18.0218	6.19832	5.75092	2.43002	13.2897	14.7134	6.46501	28.8077	4.37004	8.86764	12.137	11.7483	30.5737	6.20532
ENSGALG00010000715_PCDH20	0.298387	0.284191	0.223404	0.272141	1.19505	7.13088	5.97392	4.18542	0.94623	2.03112	1.89795	9.36281	1.86858	0.326216	0.984518	1.69919	5.94357	3.97481	4.05443	2.77109	2.45882	2.2889	1.30405	8.27508	0.972081	14.7338	1.02029	2.24316	1.23174	0.597765	13.459	0.162686
ENSGALG00010000716	0.308808	59.3871	0.167559	0.147887	0.0238327	0.0614056	0	0	0.559872	0.0937819	0	0.184191	0.130386	0.448408	0	0	0.297074	0	0.843368	0.0404152	0.0631393	0.0857661	0.0249122	0.698461	0	14.2378	2.38897	7.37052	0.264776	0.0984572	16.5473	0
ENSGALG00010000717_NDFIP2	80.7093	60.9966	56.2206	155.526	89.0055	98.49	66.9434	45.6052	103.222	65.1523	87.6088	66.5957	80.0561	71.1634	27.4888	46.9865	79.7485	72.6943	27.1098	105.546	61.0827	129.677	47.0097	104.91	120.585	70.1361	56.3279	89.8722	53.2443	65.3222	82.9299	47.3954
ENSGALG00010000718_EEF1G	260.86	1310.72	292.189	235.736	625.656	118.04	110.773	491.464	229.031	150.725	556.484	117.022	259.877	218.71	520.094	258.025	132.015	576.382	259.542	527.615	200.473	177.952	123.564	186.434	465.568	808.409	604.654	852.136	227.426	258.628	767.46	183.418
ENSGALG00010000719	6.69909	8.99279	28.1242	12.1935	2.8781	1.47737	1.91964	1.81725	5.42521	6.11491	0.513606	5.78475	4.84594	16.0183	5.73871	5.99699	4.17295	4.26311	2.74503	8.51593	16.3581	4.6858	9.66372	22.4299	6.87895	6.96106	10.8293	1.36429	3.41924	8.53809	7.97756	5.39344
ENSGALG00010000720_RBM26	85.6419	118.3	183.44	143.309	86.9987	77.9606	83.1961	71.9427	71.7471	115.707	93.9834	70.0933	84.9951	103.549	93.9241	109.959	71.7089	83.0665	70.7157	83.8593	118.974	114.983	164.977	87.3802	111.885	90.2203	86.097	74.3156	88.2987	195.99	98.4424	104.349
ENSGALG00010000721	4.03601	164.634	2.22456	1.41915	3.03848	1.90017	1.10138	2.53714	2.71575	3.50518	2.84693	2.07246	1.29919	4.51236	2.20898	1.96671	2.05258	2.64774	3.58905	3.36974	2.57612	4.07688	1.6129	5.49404	1.09139	45.728	9.50719	11.6938	1.90271	3.96298	53.4033	1.57159
ENSGALG00010000722_ANKH	71.9285	11.5096	27.552	92.9096	47.2971	45.456	56.7019	46.3416	69.8613	35.7437	75.1434	108.592	82.8892	82.1262	87.0071	128.284	43.0549	44.4104	45.2791	63.8465	11.9093	151.262	14.7143	51.9099	150.668	45.4818	24.5843	16.245	42.7399	48.0493	50.188	26.5237
ENSGALG00010000724_OBI1	16.5401	11.4129	33.0672	4.99103	19.4951	57.6323	65.2115	22.2988	16.5427	61.6937	28.253	27.7438	21.641	32.1472	19.9199	18.5606	50.0869	20.4152	46.1847	20.6489	21.8238	14.9305	12.8289	43.3803	4.17212	37.9573	14.1412	17.4123	29.0039	53.5237	40.2257	48.8875
ENSGALG00010000725	0.161176	9.72552	0.0558444	0	0.0700014	0.0343473	0	0.0502195	0	0.0137496	0.0182247	0.169902	0	0.0589537	0.216525	0.0991879	0.118534	0.0684885	0.0536468	0.114942	0.0107853	0.0266957	0.020539	0.054977	0.0581247	3.35198	0.240195	0.354681	0	0.0853578	3.04448	0
ENSGALG00010000726_POU4F1	0.045592	1.08349	0	0	0	0	0.050742	0	0	0	0	7.46647	0.238262	0.0757486	0	0	0.157514	0	0	0	0	0	0	0	0	0.417307	0.263999	0	0.0716821	0.0170768	0.388019	0
ENSGALG00010000727	44.8642	13.3484	10.2529	17.5906	34.9075	27.4292	13.7236	37.7825	15.4741	48.2076	39.5539	9.95854	11.4026	18.2244	27.0425	46.1467	45.9023	36.0438	10.5308	38.051	47.8109	63.4236	51.3485	14.0721	59.2461	26.3389	14.0016	17.8291	19.3972	80.8802	23.4131	23.5453
ENSGALG00010000728_OTULIN	2.81738	3.45953	6.56678	1.67579	5.08553	1.66045	0.774687	6.03531	35.654	0.909334	6.70102	2.60915	2.624	6.28885	5.19804	2.28416	1.15949	5.26482	4.94503	5.50093	6.80865	9.31334	3.46152	4.86233	1.38345	5.45034	7.3833	3.19991	16.6188	10.8102	4.28236	25.8435
ENSGALG00010000729_EDNRB	12.8999	5.9283	2.45736	13.6612	51.4905	10.7861	7.12558	69.0801	11.9952	3.22232	100.572	11.6914	22.4636	9.14365	68.2108	60.4495	7.27865	61.2599	13.7862	58.1261	45.4248	85.4681	298.811	15.3429	22.8679	67.7514	10.1207	48.64	5.73203	88.0552	64.2457	5.98892
ENSGALG00010000730_INTS5	23.1994	47.8244	11.0394	18.9073	22.6334	7.08755	3.29697	16.6288	3.69844	13.0032	18.7717	5.0906	9.77314	9.36627	19.6991	3.38028	13.2315	24.2072	6.29787	19.205	2.41441	6.99479	7.18792	4.65549	42.2518	22.7906	4.86233	22.1991	4.58124	8.70197	24.5841	3.49239
ENSGALG00010000731	2.13372	238.194	0	0.0594592	1.06796	0.161612	0	0.806341	0.761259	0.420264	0.744984	0.430628	0.0719174	0.926293	1.2705	1.43625	0.557176	0.783231	1.0053	0.532859	1.94433	4.91701	0.59973	0.667234	0.327159	45.5178	6.25374	10.8697	0.11947	0.899446	52.2356	0.040037
ENSGALG00010000732	3.53085	22.3277	5.60357	4.05061	2.37861	3.34539	2.71229	3.57526	3.35295	2.18393	1.85553	3.48752	7.21015	10.3139	3.55488	6.85155	1.4192	2.65009	4.79709	1.88435	2.94694	1.98285	2.11679	8.71638	6.86125	26.9491	1.77658	1.31885	2.14554	3.21902	23.8665	4.6966
ENSGALG00010000733	0.038056	12.827	0	0	0.0297909	0	0	0	0.154235	0	0	0.0419575	0	0	0	0	0	0	0	0	0.0235492	0.0951536	0.00848619	0	0.0619051	1.07316	0	0.316649	0	0.0860923	1.49225	0
ENSGALG00010000734_SLAIN1	0.357982	3.56177	3.04382	0	0.352019	28.5864	26.4206	0.356826	0.0578383	52.5038	0.290638	14.5986	0.705726	0.366233	0.521951	0.0197464	80.7049	0.295931	9.14903	0.31805	0.0635562	0.0494494	0.782228	1.42715	0.808717	7.12238	0.75629	0.542654	0.343776	0.221755	6.98211	0
ENSGALG00010000735	17.4299	1.63272	59.4091	5.88393	10.4903	2.58883	2.72953	4.81883	35.1295	1.68358	6.76667	15.844	10.7743	38.8855	4.02665	3.02356	2.30989	7.34493	14.0556	7.05407	8.14732	5.86567	13.9353	53.7077	3.30131	5.47581	0.720584	1.85894	22.3099	70.028	55.6705	0.768317
ENSGALG00010000736	1.85531	1.72895	1.94073	1.64631	1.68205	0.755254	1.83368	1.64159	2.28091	0.114871	1.01451	3.60177	1.1538	5.58123	1.10141	0.831969	0.839917	1.58645	0.957077	2.17307	1.19312	0.636472	1.59134	0.52387	1.12557	2.31575	17.584	1.50134	0.749975	1.85281	1.32013	0.80074
ENSGALG00010000737	0.463932	33.0047	0	0.197182	0.0417073	0.0702413	0	0.00557994	0.281368	0.228813	0.0242997	0	0	0	0.0130137	0.204818	0.159384	0.10844	0.150737	0	0.0862826	0.53327	0.0389038	0	0.0239607	5.9217	0	3.19371	0.176517	0.0147174	6.41977	0
ENSGALG00010000738	2.36453	1.26951	2.87149	1.20748	1.52117	0.650889	0.628253	1.26032	2.07093	1.43124	1.08155	2.69073	0.750746	2.66885	0.872834	1.16008	1.37124	0.585646	1.15784	0.798136	0.75987	1.39696	2.23819	1.65133	0.478333	2.57329	8.84719	0.678864	1.34195	1.91993	1.46861	4.76088
ENSGALG00010000739	1.23793	4.14466	16.7773	3.59958	0.426977	1.7087	2.80739	0.136211	1.15621	0	0.261543	0.815154	158.93	133.209	2.8635	2.97611	0.552904	0.287055	2162.39	0.269895	3.79428	2.3266	11.3296	1184.34	0.268592	286.463	18.1748	0.42564	3.0111	3.8767	291.743	7.06837
ENSGALG00010000740	1.46519	4.59448	0.856281	0.542251	0.846062	3.24203	0.625818	0.352655	0	0.349079	0.900583	0.931792	0	1.49603	0.21586	0	1.39707	0.142684	1.55576	0.736246	0.268621	0.746156	2.30411	0	0.116249	49.4377	0	1.66818	0.334517	1.20806	4.32088	1.12104
ENSGALG00010000741_FAM105A	23.3443	5.24255	45.9869	4.89422	74.182	50.7694	62.0405	86.03	18.5943	16.0155	110.259	11.2059	12.9784	28.402	26.123	17.7625	26.2011	93.3332	12.3619	95.4549	40.7145	5.88037	40.3928	13.7616	5.11382	13.2446	9.30378	83.0739	31.9877	67.9888	15.1136	87.9667
ENSGALG00010000742	4.71784	15.1314	4.30944	7.87735	9.21751	5.19297	3.67789	7.91914	8.83621	16.534	8.33313	3.99578	1.59153	3.78812	2.75178	1.68398	15.3889	5.3675	1.07918	4.74852	5.45011	3.25094	5.11252	1.3819	3.70897	38.1804	27.0436	8.51999	1.38242	10.1222	15.1485	2.36218
ENSGALG00010000743	3.73856	1.49762	0.763207	1.0845	2.38806	0.531365	0.393891	2.98912	2.99293	1.26813	1.64695	0.880162	0	0.766398	0.670674	0.994003	1.94557	1.42798	0	2.11627	0.86737	0.420256	1.11497	0	0.66611	2.50225	5.40438	0.457719	0.191152	2.87135	1.25481	0
ENSGALG00010000744	0.211594	0.524905	0.204763	1.22882	0	0	0	0	14.4676	0	0	3.33711	0.347697	1.34454	0.481506	0	0	0	0	0	0	0.616897	0	0	0	0.100358	41.1513	0	0	0.0999097	0	0
ENSGALG00010000745	0.732883	0.0992163	0	0.634232	0	0.0537264	0	0.0820554	1.36696	0	0	0	0.173848	0.307279	0.0201355	0.0237996	0.02451	0	0	0.0963103	0.0983832	0.114493	0.196764	0	0.286418	0.228002	2.36516	0.328799	0.312564	0.0500959	0	37.2312
ENSGALG00010000746	0.191017	1.17084	0	0.178378	0.0839006	0.0640664	0.016914	0.0167398	0.220666	0	0.0910188	0.127945	0.173848	0.26512	0.192003	0.0836696	0.0817001	0	0.135926	0	0.0516895	0.0767891	0.101537	0	0.274966	0.276952	2.84555	0	0	0.0700518	0.161882	0.160148
ENSGALG00010000747	0.239733	0.432336	0.167559	0	0.0620604	0.0390229	0.0309321	0.0878702	1.2547	0.236152	0.0425244	0.195026	0	0.865025	0.0831621	0.07782	0.00750068	0.0781973	0.0388359	0.0257162	0.0362573	0	0.0683328	0.112104	0.072495	0.972087	3.88965	0.0674364	0	0.15869	0.90565	0.122649
ENSGALG00010000748	0	0.801937	0	0	0	1.58814	0	0.478355	0.538498	1.74159	0.728151	0.173357	0	0	0	0	1.59065	0	0	0	0	0	0.251098	0	0.12057	1.74974	1.18799	0	0	0	1.59384	0
ENSGALG00010000749	0.375561	1.4999	0.484011	0	0.359941	0.115904	0.118398	0.103906	0.367078	0.274993	0.547176	0.119183	0.412111	2.43964	0.264236	0	0.0825075	0.360763	0.426376	0.275947	0.147325	0.203666	0.10036	0.109954	0.0556477	0.617695	3.52828	0.606813	0.689493	0.159993	0.796225	0.183973
ENSGALG00010000751	0.250569	0	0	0	0.178745	0	0	0	0	0	0	0	0	0	0	0	0	0	0	0.681285	0	0	0	0	0	0	0	0	0	0	0	0
ENSGALG00010000753_TRIO	81.1241	20.4741	22.1999	114.943	41.3424	81.8455	76.691	42.4566	37.9148	103.401	34.1951	61.0985	54.2927	61.2194	75.7662	94.4372	63.3934	37.1942	40.1054	35.9491	34.0554	21.8696	75.3908	72.1234	79.9485	19.0399	57.7096	29.8524	84.3124	56.9407	26.3905	23.1372
ENSGALG00010000755	3.8375	0.0322665	1.12629	0.608569	1.16128	0.0695943	0	1.55929	1.03976	0.115393	0.551755	0.98022	1.79228	4.15718	1.96506	0.616692	0.123358	0.90524	0.853571	0.90022	0.13146	0.128527	0.7536	0.907618	2.08699	0.130071	2.17258	0.528074	1.00549	0.416914	0.130101	0.362871
ENSGALG00010000756	0.519054	0.575982	0.856281	0	0.178745	0.282057	0.202968	0.514831	0.621344	0.436015	0.194397	0.530904	0	1.4651	0.832875	0	0.480043	0.502249	0.0970898	0	0.294379	0.315945	0.0401524	0.245743	0.111295	0.38979	0	0.562095	0.286729	1.15546	0.456268	0
ENSGALG00010000757_SCEL	3.46823	1.67219	0.311817	0.153222	5.49233	2.87782	0.861691	0.453977	101.43	11.7067	0.245129	33.6048	2.22378	18.8043	0.658936	1.97733	2.2165	0.87914	113.019	0.75107	25.9507	0.312805	130.815	150.094	0.64226	90.0492	1.64458	24.5472	56.0759	0.577281	97.1866	23.4838
ENSGALG00010000758	2.07751	3.06724	2.04778	6.15709	1.52518	1.77891	0.439764	1.63218	1.75024	3.35851	1.44712	1.70615	0.765753	4.3019	2.88666	0.277657	2.36814	2.95098	0.496643	3.39231	0.558322	0.714701	0.840228	2.98355	3.65868	2.04498	1.58399	0.801098	0.310623	1.82919	2.33222	0.200185
ENSGALG00010000759	4.55466	5.24975	0.521214	1.09619	1.61712	1.32016	0.490506	1.34467	0.481986	0.536236	1.04958	0.84813	1.948	2.25438	6.04552	1.50901	0.349441	0.0627811	0.491046	0.740805	1.50566	1.41181	2.23003	2.72722	1.52266	1.83474	1.92156	1.24254	1.08643	3.80673	2.75616	0
ENSGALG00010000760_CDH10	0.328405	2.47125	0.684139	0.0198197	0.311799	85.8872	78.3995	0.447223	0.0414229	11.1407	0.152726	8.43906	0.340193	2.22276	1.10825	1.40048	24.1473	0.496034	0.602947	0.516849	6.40499	0.126157	0.508068	0.117496	0.37587	3.3809	0.252097	0.563432	0.255517	10.8816	3.66804	0
ENSGALG00010000762	4.0194	0.113039	17.4015	5.33711	0.193131	2.27415	3.56806	0.279176	4.43756	0.0991774	0.278383	4.5938	2.87104	5.16299	2.04226	2.91199	0.0708528	0.244077	2.20559	0.260718	4.45927	2.08169	3.63229	8.12516	1.48474	0.158932	3.28916	0.26513	5.03522	6.20037	0.0680048	2.66528
ENSGALG00010000763	4.5343	22.2594	0.414212	0.598405	1.67114	3.79536	3.27855	2.32622	0.586975	5.5059	1.70792	0.746219	1.10877	0.926121	0.944508	2.30928	4.88414	2.07921	0.705633	1.77173	0.779857	3.03499	1.70161	0.568031	2.11001	10.2538	0.516096	1.76928	0.814339	5.10721	9.71912	0.306622
ENSGALG00010000764	8.13285	18.2213	4.9753	8.11772	8.63233	3.41707	3.6086	10.5748	5.51015	4.17047	13.1913	1.68012	11.7749	2.35104	8.2948	4.39028	3.28037	9.27486	8.20694	9.57226	3.7364	7.47641	4.05542	5.34005	5.83986	8.31296	8.94564	11.9728	2.97108	15.0104	7.01626	4.54857
ENSGALG00010000765	0.13921	1.3605	0.0558444	0.218017	0.603196	0.0611478	0.033828	0.467195	0	0.0446719	0.196956	0.0758435	0	0.36409	0.13031	0.122609	0.0770148	0.140247	0	0.21453	0.0325363	0.176076	0.210199	0	0.118565	0.82276	0.263999	0	0.11947	0.0636115	0.489927	0
ENSGALG00010000767	1.2009	0.428685	1.97796	0.634232	0.533719	0.240547	0.55237	0.419089	2.35363	0.198355	0.494522	1.25684	0.933656	1.35953	0.489904	0.219089	0.205196	0.366471	0.410576	0.0964357	0.531249	0.0928994	0.733264	0.80084	0.125652	1.21955	11.0912	0.110573	0.255517	0.399919	0.647914	0.40037
ENSGALG00010000768	0.398794	23.5507	0.414186	0.395887	0.0804306	2.87267	3.32639	0.0776496	0.308471	1.15135	0.0823853	1.32693	0.281724	0.707101	0.205596	1.01625	1.04486	0.0228295	2.5357	0.0545842	0.181332	0.149439	0.267013	5.57485	0.100015	0.944585	1.16419	0.0650064	0.231623	1.50893	0.574317	0.365409
ENSGALG00010000769	0.533955	0.366176	0.167559	0.178378	0.624579	0.0468275	0.050742	0.437293	0.89831	0.148781	0.309821	0.151687	0.107876	2.24795	0.305528	0.299737	0.156707	0.487646	0	0.416326	0.0745789	0.0494329	0.459383	0	0	0.700136	8.16231	0.207414	0.231623	0.499469	0.430064	0
ENSGALG00010000770_CDH12	0.345158	3.65296	0	0.22183	0.216468	8.60007	12.9487	0.254273	0.0414229	7.72516	0.242787	11.53	0.0359587	1.01241	0.277497	5.39795	7.75381	0.193685	5.55258	0.148273	0.913256	0.0203314	0.0474815	0.994913	1.53651	0.555254	0.252097	0.100608	0.11947	0.0626473	0.450065	0
ENSGALG00010000771	3.52179	39.9814	2.31308	2.35779	20.8887	1.89432	0.948695	19.7183	3.05782	2.54717	11.5079	2.26611	1.78322	5.26376	2.06792	4.77998	2.88272	15.0898	0.671404	11.3612	4.23938	6.61506	4.83042	0.39129	7.08079	21.5387	13.1318	8.07564	1.73546	2.70765	13.9316	1.0724
ENSGALG00010000772	1.91338	24.3861	24.5645	0.271125	5.3373	8.89459	3.81551	2.31546	1.37687	1.54124	3.45346	0.798792	42.4057	54.6011	3.10867	1.28556	5.56798	1.07804	339.697	1.33175	4.71877	2.96844	25.8931	213.246	0.477743	283.893	18.2148	17.6886	1.11033	8.69032	245.937	5.76393
ENSGALG00010000773	1.18835	1.27466	1.98725	1.0629	1.46064	0.786233	0.529203	1.33479	2.65581	0.444369	1.30943	1.34744	1.58247	9.14313	2.23229	0.975102	0.425786	1.09527	0.505857	1.28846	0.443404	0.536189	1.59348	0.355697	0.143498	1.78569	23.7545	0.531108	2.02562	0.974589	0.98871	0.245298
ENSGALG00010000774	0.179119	0.24952	0.409552	1.07027	0	0	0	0	18.0965	0	0	3.94386	0.782317	2.90381	0.208219	0.0821745	0	0	0.0776719	0.0385743	0.0724344	0.30054	0.00998787	0	0.0340812	0.0454806	44.9663	0	0.374987	0.1881	0.102257	0
ENSGALG00010000775	0.728383	0.606126	0.567764	0.920349	0.0675228	0.177095	0.332488	0.12135	1.6296	0.158092	0.141855	1.04545	0.202304	1.51549	0.435423	0.221213	0.0490201	0.16915	0.756482	0.306907	0.427036	0.256131	0.906566	1.44436	0.0829792	2.19745	8.7628	0.0442291	0.406199	0.403866	0.858499	11.7259
ENSGALG00010000776	2.13823	6.34284	2.62021	2.23176	1.28537	0.701892	0.372108	1.05303	4.70174	2.3842	1.31838	2.63518	0.765753	7.70451	1.23483	0.752139	2.92491	0.968386	0.301473	1.00493	1.0676	0.56811	0.550911	0.465651	1.56293	9.71234	21.8599	0.39891	1.30148	2.0536	6.40751	0.981191
ENSGALG00010000777_MYCBP2	82.3646	27.765	239.093	64.2062	46.1908	74.6553	97.5022	40.3513	107.898	49.7629	37.127	61.6538	51.0439	70.6932	61.4448	55.2404	33.0152	41.1582	60.1488	46.8924	86.7155	52.3174	87.4452	108.032	45.292	27.6318	49.2454	40.0284	105.656	108.61	34.0306	50.9897
ENSGALG00010000778	1.41414	0.450882	0.344387	0.079279	0.252722	0.372058	0.202968	0.435359	1.7239	0.423194	0.246303	0.953461	0.657876	5.85064	0.34246	0.213075	0.372612	0.472474	0.0536468	0.520656	0.479375	0.440212	0.114559	0.421458	0.105111	0.425263	2.50907	0.758206	0.2482	0.248391	0.540123	0.160148
ENSGALG00010000779	1.5137	7.18315	3.1415	3.71062	0.823172	1.00946	0.985881	1.04399	8.19572	0.664306	1.45267	4.0437	1.60342	5.57104	1.54395	0.970581	0.705851	1.50876	22.0999	1.28496	1.49646	1.8117	2.88247	33.9574	0.46244	25.8896	27.7393	0.79782	1.92467	1.12312	15.4788	14.1885
ENSGALG00010000780	0.531938	3.03271	0.223378	0	0.335126	0.495859	0.247457	0.473893	0.366309	0.447763	0.578403	0.0758435	0.21731	0.412676	1.41749	0.439452	0.136351	0.535255	0.347715	0.840672	0.0846197	0.474298	0.397073	2.15257	0.396552	1.3538	0.876388	0.697701	0.0716821	0.341899	1.53583	0.367947
ENSGALG00010000782	0	47.1048	6.64548	14.2306	0	14.6136	30.8004	0	31.0206	0	0	0	156.898	5.62433	37.2972	19.4324	0	0	44.1953	0	5.11498	18.5227	0.801527	6.10478	0	21.0084	9.23996	0	45.8049	26.0859	11.5204	10.4897
ENSGALG00010000783_DAP	137.116	33.323	111.616	19.4859	267.722	52.2248	34.0766	325.427	255.296	48.3517	259.063	80.6681	136.799	117.581	139.079	117.098	70.1124	316.656	237.339	381.803	110.235	840.912	243.3	213.273	91.5243	131.342	1285.44	396.62	218.512	179.222	113.382	605.333
ENSGALG00010000784_FBXL3	57.4653	15.1698	28.7017	44.0978	48.6182	68.3122	59.3961	52.1689	68.8665	80.6024	69.6078	47.9448	51.157	28.7264	61.88	43.179	70.1449	85.998	34.1924	82.2584	36.2453	35.8706	69.0227	38.5716	35.3216	35.6439	40.144	50.8669	55.2816	42.2604	60.4035	60.6083
ENSGALG00010000785_CLN5	31.5632	8.05891	8.18634	4.16622	16.5881	9.84152	8.31049	10.7898	25.5468	11.2732	13.6963	13.5407	11.733	13.7341	12.156	13.8962	14.7562	13.3712	11.079	12.2094	21.6749	45.3155	22.2593	15.7125	9.65339	16.036	7.19071	21.881	14.2304	15.5601	24.6264	15.1296
ENSGALG00010000786_ANKRD33B	0.682017	1.45226	4.5889	0.325757	4.41728	3.41694	2.32024	1.36569	0.374901	0.22684	0.931706	65.3762	0.476525	0.686193	0.252258	0.60309	0.863503	0.855701	0.150737	0.560136	17.364	2.34238	1.94108	0.400982	0.94298	0.606772	1.10468	1.07207	0.534928	16.4788	0.837604	15.7171
ENSGALG00010000787_SNRNP48	6.94233	11.2552	10.7462	6.57992	6.21355	9.51778	10.8474	5.80325	6.4934	9.3404	6.10182	5.46058	6.4781	6.59613	7.52038	9.14183	8.29797	4.68669	14.6942	4.60552	10.8763	7.38449	11.7634	7.42783	7.34843	8.41789	7.47851	5.4416	7.84785	14.1297	7.49179	23.9348
ENSGALG00010000788_GATD3AL1	255.12	138.049	166.579	258.241	210.491	229.891	160.129	227.518	217.284	235.843	202.312	111.105	259.311	121.77	340.308	288.455	316.728	237.077	196.531	157.201	110.791	263.796	114.269	163.041	679.497	323.049	76.1018	164.943	181.092	277.619	296.043	72.7307
ENSGALG00010000789_ROPN1L	1.01498	4.09462	1.93143	3.02252	7.78974	4.40324	3.56378	4.6679	4.66891	3.66124	1.21744	10.1035	1.89109	1.12192	0.908705	2.01333	8.96027	1.9046	2.25381	0.972809	5.1134	1.80991	19.4612	2.74432	0.90622	4.82	1.35678	2.54133	1.57163	2.55248	4.53861	109.725
ENSGALG00010000790_MARCH6	42.8639	30.4494	58.6087	106.304	53.7478	81.5638	77.9233	49.7156	70.9988	76.2658	48.7678	50.0094	69.5293	35.9783	53.5504	63.7302	68.8866	54.8881	52.3513	54.2599	68.1606	80.3093	84.0597	38.0296	98.0297	23.4981	54.4799	55.0583	53.4467	68.6529	25.4737	73.1676
ENSGALG00010000791_ACOD1	8.29349	0.282466	9.53166	0.444675	4.33638	4.68304	3.64591	1.43512	10.1128	1.18227	0.718126	1.01734	2.6778	9.84201	0.729	1.31269	2.65855	0.563548	1.62207	0.204293	0.847562	9.60672	11.4219	3.25959	2.70201	1.41999	0.384096	0.503041	4.07558	9.17341	1.11758	0.346659
ENSGALG00010000792	0	0.284531	0	0	0	0.0936651	0	0	26.9483	0	0	4.38241	0	0	0	0	0	0	0	0	0	0	0	0	0	0	0	0.341438	1.44873	0	0	0
ENSGALG00010000793	0.152224	0.0452367	0.279222	0.311272	0.166829	1.71848	1.82776	0.131805	0.899079	0.0456582	0	0.349258	0	0.301024	0	0.290842	0.175193	0.128467	0.104495	0.184881	0.167911	0.0340664	0.16281	0.0776031	0.094993	0.11418	0.252097	0	0.207729	0.581087	0.0416372	0
ENSGALG00010000795	12.0894	0.740702	30.9067	3.59653	4.64454	30.8754	48.0446	5.15536	15.7201	11.4873	9.56254	7.44658	16.643	11.9807	7.68573	2.75269	7.60814	4.48413	10.4974	8.37813	0.568331	0.347993	1.26547	3.08057	0.106562	15.2366	1.80146	9.64917	31.5539	6.36086	29.5389	1.12104
ENSGALG00010000796	27.9228	1.37282	76.2658	6.59059	14.3479	35.9716	60.3473	19.2494	23.7069	7.45414	14.0829	14.5692	15.3295	31.5347	9.89905	7.67136	5.72112	14.3965	9.99817	13.3369	4.34591	2.25595	4.94808	8.61698	6.24895	23.4688	0	18.4796	34.7647	15.1689	44.5421	2.05711
ENSGALG00010000797	3.27607	0.38939	0.0744592	1.43414	58.8771	0.21992	0	33.4259	5.85222	0.698622	25.4427	1.03901	1.16286	33.083	0.774332	0.74153	0.126704	32.0698	0.270043	22.3058	553.208	377.328	4.78551	0.330921	6.26464	4.85849	0.263999	36.4802	3.57186	0.486984	7.8069	0.384158
ENSGALG00010000798	0.474425	5.19905	0.265267	0.0739433	0.809283	51.9489	45.7077	0.668252	0.317063	38.6993	0.227757	14.4724	1.14473	11.223	0.858462	0.83671	39.0953	0.583595	5.27152	0.134229	14.4509	27.3799	2.04559	4.24157	0.362871	4.61638	2.24507	0.757603	0.65634	0.527982	5.66137	11.7249
ENSGALG00010000799	3.43125	18.2245	1.17747	0.336936	2.75006	122.881	92.0743	2.41127	0.771946	99.658	1.06163	18.3307	2.79318	11.4584	1.52846	1.65474	129.3	1.95552	19.7271	0.745547	19.7342	37.7666	12.1594	31.8789	0.847746	29.6197	2.66487	2.59552	2.2777	1.01976	24.4248	10.9029
ENSGALG00010000800_LMO7	21.143	4.59951	5.98514	151.019	195.424	118.955	139.499	215.871	106.16	3.09858	128.237	100.045	71.8015	37.737	29.1745	574.158	4.83252	172.814	37.7125	178.252	93.7326	80.6452	148.496	62.1044	187.55	11.7049	29.7831	75.4205	86.7096	6.8645	21.2074	125.204
ENSGALG00010000801	0.539189	5.95053	0	0.0396395	0.260654	0.30419	0	0.135507	7.20828	0.176251	0.072899	0.254508	0	0.677796	0.0247854	0	0.499592	0.0678792	0.471628	0.0128581	0	0	0.11656	0.340613	0.00968744	0.272951	0.372194	0.819086	0.928434	0.0285269	0.217446	0
ENSGALG00010000802_SEMA5A	12.3443	14.5658	6.98109	2.56946	240.143	37.7202	28.5148	155.814	63.7283	104.223	125.585	60.1828	6.72514	70.5377	40.1716	14.2458	69.9229	182.328	38.5886	201.984	171.096	6.17077	229.348	31.3389	7.5319	112.469	3.85394	136.814	40.6519	83.6763	178.197	22.6933
ENSGALG00010000803_MTRR	10.1456	30.3301	18.0949	26.6871	12.783	22.408	20.4639	10.188	13.9283	20.5468	11.6498	12.7613	19.1686	14.6936	12.0848	13.0202	22.3095	9.89999	16.8251	11.2757	17.1498	17.991	10.6773	22.9777	23.2468	19.236	11.788	12.9587	12.7782	19.4486	20.5552	11.357
ENSGALG00010000804	0.551811	0.169057	1.83828	1.62751	0.0357491	1.0782	1.47106	0.0427609	0.901174	0.319114	0.0585121	1.76931	0.491531	1.09424	0.409339	0.465302	0.0796921	0.0279276	0.398563	0.111665	1.01647	0.554292	0.864674	2.36378	0.224438	0.13804	1.52448	0.0552863	1.1157	0.485791	0.144065	1.00346
ENSGALG00010000805_FASTKD3	14.9834	24.2016	9.42903	24.3982	16.8462	10.3435	7.76588	13.5934	5.76001	18.8852	16.0965	9.34874	14.4499	9.38306	16.2377	13.1288	16.488	14.9802	9.89828	13.6525	10.2899	16.6865	9.58237	9.76568	20.0547	12.6461	6.17042	19.5424	8.7285	15.3559	12.6092	6.93867
ENSGALG00010000806_C5orf49	2.19399	4.36286	1.3311	3.49362	2.90843	2.68714	3.05728	2.83964	1.29326	2.10196	2.35207	1.7592	3.41354	1.31737	2.79383	1.84339	2.83787	1.57893	2.75571	1.74657	0.574515	3.59564	3.21497	2.66239	3.60212	1.49588	0.252097	3.58375	0.630504	1.15046	1.65603	9.21628
ENSGALG00010000807	1.32567	4.74422	0	0	0.541174	8.02808	3.46276	0.580907	198.701	12.4647	0.276146	0.714186	0.260772	0.309421	0.604731	0.0818499	9.27189	0.202907	0.107294	0.0321452	0.0325363	0	0.0416232	0.0733027	0.291975	0.0209974	0.624291	1.99152	31.9399	0.0376511	0.082076	0
ENSGALG00010000808_ADCY2	4.13984	0.165102	0.781873	0.953129	3.19945	55.3734	53.7551	4.37221	16.1092	63.3478	5.74446	10.5593	10.1387	6.03247	3.86338	2.915	41.4896	5.86662	10.652	3.55755	5.3951	0.317638	20.4648	20.7043	1.67202	3.35861	3.88965	8.46107	4.71534	1.05393	3.64544	1.06986
ENSGALG00010000810_UCHL3	46.6227	260.669	94.7706	82.6158	95.9342	106.416	105.525	67.8708	143.652	68.216	96.6429	58.0859	91.7553	76.6293	72.0474	87.658	91.8351	65.0594	154.987	62.9704	70.9541	88.7843	59.0046	111.025	86.1772	137.664	57.675	40.6119	67.5303	78.6752	139.195	53.106
ENSGALG00010000811	0.0619537	13.1166	0.712126	0.394872	0	0.595558	1.17055	0	1.33105	0.959372	0.779833	0.989201	0	1.65413	0.125437	0.531914	0.412793	0.205466	0.16094	0.948433	0.300517	0.719415	0.0652144	0.517387	4.10142	2.9769	1.81229	0	0.53687	0.177933	1.65524	0.240222
ENSGALG00010000812	30.5853	34.1021	38.494	32.7586	38.3987	48.8451	41.7926	41.4907	29.1227	54.3175	46.8414	24.7134	32.5876	27.7606	26.0098	28.3887	57.8728	48.0259	39.2525	47.8318	28.0368	41.5217	34.9665	28.8877	31.3329	66.8987	22.8943	32.5896	29.6915	42.2162	63.7684	41.5444
ENSGALG00010000813	3.40954	57.718	0.223378	0.964816	4.00952	5.32962	5.32191	2.15616	8.87644	3.33693	1.47739	1.93648	2.90544	6.0598	2.14828	1.49774	2.66042	0.723496	2.41278	1.19402	0.631987	0	0.65762	4.99818	1.3866	11.5701	0.395998	12.7805	1.42289	1.79117	10.7607	0.120111
ENSGALG00010000814_CDH18	0.065876	0.82666	0	0.394872	0.503948	21.0253	32.0114	1.52199	2.52868	9.36981	1.77038	40.1566	0.461518	0.0378743	0.0247854	0.0422252	8.21921	0.848064	0.138724	1.13432	0.134629	0.00889857	0.554359	0.0517354	0.0188589	19.492	2.90506	0.935367	0.751916	1.34203	36.0585	0.584343
ENSGALG00010000815	11.0049	97.1953	16.2428	4.15046	9.10641	7.09982	4.79271	4.79621	10.6952	8.13666	6.8465	4.29755	11.9134	10.4911	12.6044	2.06854	7.64929	6.94166	18.1338	6.08188	2.7134	5.69782	4.7139	7.57992	8.5628	44.9663	3.51745	8.54395	6.64972	9.69424	41.3447	4.79993
ENSGALG00010000816_TBC1D4	136.968	14.2964	43.4269	204.822	29.6503	17.6962	18.2436	25.6163	56.9606	40.087	19.5476	43.2335	74.1017	51.4942	87.5568	137.522	26.0768	20.6584	36.6144	14.8818	42.375	11.0862	46.8351	88.3824	112.852	14.2428	174.506	85.6714	96.6367	35.5073	17.6718	97.8252
ENSGALG00010000817	312.08	549.482	250.488	324.281	293.348	334.72	241.237	293.544	201.682	323.223	344.726	239.989	459.46	270.148	460.661	960.355	445.619	261.38	297.62	263.518	242.778	628.421	144.555	210.94	1108.28	526.704	158.543	469.434	196.382	204.411	470.018	242.439
ENSGALG00010000818_KLF12	20.1534	13.8764	21.4368	21.9438	7.27809	15.1067	22.6063	6.50812	11.2561	14.3475	6.60307	29.1938	14.8348	30.331	23.8165	35.9855	11.237	6.24073	14.1054	6.98444	43.2313	57.6507	23.1005	16.9556	19.1385	15.2706	17.0961	30.9254	13.9461	64.1046	18.9507	25.6966
ENSGALG00010000819	0.312306	0.261017	0.176854	0.237329	0.0774467	0.0749525	0	0.135741	0.0963971	0.0947682	0.202073	0.0975131	0	0.13256	0.155441	0.163981	0.265732	0.130417	0.0582539	0.192871	0.0762153	1.29289	0.211162	0	0.0185492	0.136001	0.263999	2.3999	0.0882587	0.165213	0.173243	0
ENSGALG00010000820_KLF5	16.2814	195.878	0.539855	37.3004	129.553	3.89369	3.37819	127.656	60.6495	0.8852	24.7175	20.4673	13.5594	21.9496	38.8701	1.16676	1.32037	118.38	6.77066	63.055	4.78755	0.520574	7.61126	18.6295	10.3809	5.63869	1.36868	51.3623	88.8872	1.32174	4.02795	0.46677
ENSGALG00010000821	104.309	0.0473448	2.35031	44.391	17.9783	0.0549314	0.0647601	10.6789	18.8942	0.173814	10.3065	40.3361	166.252	158.778	48.4452	57.0471	0.207873	9.82277	1.26234	7.19027	1.45202	0.758149	7.92771	0.514145	63.6164	1.47944	4.40574	29.3849	152	2.87923	1.25602	0.973577
ENSGALG00010000822_BASP1	111.091	110.962	119.596	9.14302	175.587	987.833	742.775	84.7702	101.551	361.824	94.2941	129.633	36.7487	93.4007	491.244	25.4655	598.232	154.436	227.138	70.6534	17.0941	254.03	369.276	354.13	30.091	669.795	89.2791	187.759	81.4929	446.869	897.713	79.2223
ENSGALG00010000823_PIBF1	8.40864	11.7392	10.1878	7.34196	7.49299	11.0448	13.156	7.03191	8.6073	6.02467	6.76452	9.33583	7.54625	13.7634	6.40005	12.831	8.17896	6.97224	9.126	5.59814	16.1358	11.0355	8.68438	13.92	10.029	13.4624	6.01462	5.26274	12.749	13.1096	13.318	6.94629
ENSGALG00010000824	0	1.31318	0	0	0	0.594413	0.416597	0	0	0	0	0	0	0	0	0	0.0375034	0	0.134117	0	0	0	0	0	0	0	0	0	0	0	0.0338526	0
ENSGALG00010000825	10.7432	473.088	28.8373	29.935	5.93867	14.7886	31.9333	17.3814	13.8824	9.43447	7.25098	29.9523	11.7042	27.8737	7.47288	14.0439	6.47184	8.42746	8.8089	7.35422	11.4786	8.89888	9.59928	22.5103	15.4392	18.1771	156.957	4.57501	16.1935	26.8572	12.0414	25.9475
ENSGALG00010000826	0.15039	63.3759	0.0372296	0.138738	0	0.0502607	0.101484	0.0534512	0.157099	0.0274993	0	0.192954	0.0794208	0.0673511	0.0309332	0	0.0388421	0.0114148	0.0388359	0	0.0485477	0.0158179	0.0174788	0.140122	0	0.255618	6.18017	0	0	0.0372809	0.291444	0.0613244
ENSGALG00010000827	0.0457162	6.00365	0	0	0	0.0728517	0.0927962	0	0	0	0	0.0325044	0	0	0	0	0	0	0.0388359	0	0	0	0	0.0388015	0	0	0	0	0	0.00727829	0.0397699	0
ENSGALG00010000829	0.0514929	0.0322086	0.0558444	0.197182	0	1.2303	0.554805	0	0.0385589	0.0206245	0	0.887543	0	0	0	1.11505	0.0571901	0	0	0	0	0	0	0.0905369	0.0193749	0.0375575	0.395998	0	0	0.120425	0.0340472	0
ENSGALG00010000830	9.62084	204.62	10.3414	2.00358	18.3358	15.0142	8.16393	14.8763	12.179	15.9288	18.3317	18.73	2.69719	13.1602	1.63843	14.0326	13.0418	33.0683	10.5088	54.6943	6.25574	6.14307	4.0506	12.7202	0.878795	6.93464	152.408	0.335241	8.04587	7.83412	4.90032	15.4706
ENSGALG00010000831	22.5805	2758.05	1.0052	2.45257	4.49267	4.38008	8.37466	4.12494	19.7682	12.1192	2.85267	7.24025	5.5007	24.3101	14.5116	3.61265	7.80331	5.03005	6.21774	4.83424	2.33297	3.59576	13.6398	8.08498	9.70567	34.4269	100.199	20.2702	4.63589	17.4103	11.9156	5.30223
ENSGALG00010000832	0	1.66216	0	0	0	0.920845	1.2309	0	0.0963971	0	0	0.27825	0	0.235815	0	0	0.0300027	0	0.0970898	0	0	0	0	0.0905369	0	0.0771455	0	0	0	0	0.0746393	0
ENSGALG00010000835	0	34.0981	0	0.218017	0	0	0	0	0	0	0	0.444226	0	0	0	0	0	0	0	0	0	0.855533	0	0	0	0.627133	0	0	0	0	0.310773	0.560518
ENSGALG00010000837	0	0.365102	0	0	0.0714982	1.48192	1.26045	0	0	0.405615	0	0	0	0	0	0	0.758217	0	0	0	0	0	0	0	0	0	0	0	0	0	0	0
ENSGALG00010000838	0.0589574	0.369022	0.241992	0.271633	0	0.0690767	0	0	0.201386	0	0	0.151687	0	0	0.130137	0.0602464	0	0	1.45389	0	0.0278594	0	0.0409141	8.18563	0.0409169	0	0.48039	0	0	0	0	0.120111
ENSGALG00010000841	0.835247	4.79444	15.2649	0.933817	17.8182	0.5954	0.768433	11.2417	2.35076	0.123747	5.40468	2.58035	1.60498	12.8767	2.96208	2.89228	0.156038	6.21207	37.6868	7.7122	3.93569	3.83612	1.75326	50.2688	0.995633	15.1904	11.2729	6.62484	1.8164	4.97814	31.8749	7.57927
ENSGALG00010000843_DIS3	18.1096	116.676	27.8175	19.2918	22.9741	17.7847	21.518	17.2884	31.8026	18.6478	21.8481	14.991	19.7558	21.9578	25.9756	23.43	16.1791	18.5338	32.4275	15.792	19.227	25.9979	22.9816	20.6181	17.566	40.1544	15.9308	17.4077	19.7586	31.2691	44.4964	19.2206
ENSGALG00010000844	0.382393	0.720386	0.56779	0.093763	0	0.488231	0.785347	0	0.601295	0.0446719	0.0121498	0.570099	0.404607	0.50719	0.228006	0.344565	0.0381727	0.0225858	0.0804702	0	0.855142	0.27611	0.372554	0.429	0.193585	0.083612	1.77658	0.0110573	0.255517	0.254183	0.0498987	0.813429
ENSGALG00010000845	0.0520463	0	0	0	0	0.440588	1.1541	0	0	0	0	0.370237	0	0	0	0.0793504	0	0	0.155344	0	1.10091	0	0	0.792272	0	0	0.48039	0	0	0.0190304	0	0
ENSGALG00010000851	0.166331	0.0347583	2.54559	0.852249	0.0178745	0.376641	0.943827	0.0446396	0.865479	0.0255268	0	0.940554	0	1.1532	0.548822	0.443488	0	0	0.364334	0.0385743	0.466517	0.246254	0.297638	0.866568	0.06709	0.0968398	2.37599	0	0.56614	0.369677	0.0595219	0.880814
ENSGALG00010000853	264.907	0	214.052	13.107	321.223	1.45515	0.757311	453.789	12.9844	7.31056	1934.52	29.7467	44.4082	777.864	98.7448	95.0591	2.59317	236.146	35.3801	461.404	230.012	130.529	234.979	196.55	49.6676	27.099	200.087	600.624	98.4036	135.243	24.3693	2.55532
ENSGALG00010000855	7.39121	5.6638	25.7864	37.6832	1.39214	14.5952	14.395	0.986074	14.083	10.3726	1.53195	15.9143	8.33947	20.3728	8.9441	4.16063	4.25433	2.85395	8.10917	1.0199	5.51661	7.28365	11.7664	20.8441	1.6874	3.54706	28.6482	0.713977	18.0097	8.29789	4.27465	14.6135
ENSGALG00010000856	0.0914324	0.144176	5.89626	7.76934	0	2.52475	1.9282	0	2.04362	0.0481238	0	2.99825	1.62593	4.33035	0.897943	0.268305	0.13072	0	1.35926	0	4.27622	3.99584	1.39144	4.81364	0.474685	0.129243	6.38573	0	2.46109	0.873687	0.0464107	3.16292
ENSGALG00010000857	70.6809	0.137961	305.627	0.761791	170.624	0.152114	0.242126	252.396	1.34614	0.0662826	882.063	1.85071	7.39802	1214.68	29.4495	10.0466	0.0463427	90.2023	16.6391	289.146	116.212	28.9454	44.7049	23.135	1.45864	6.98282	249.78	229.838	49.1287	61.0665	7.23337	0.608169
ENSGALG00010000858	0.105591	0.0189786	0.167559	0.346084	0	0	0	0	0	0	0	1.00258	0.323628	0.0946857	0	8.68342	0	0	0	0	0	0.149176	0.164101	3.13452	0.184862	0.0275388	0	0	0.0716821	0	0	0
ENSGALG00010000859_BORA	1.28597	35.6152	21.7858	0.888842	4.74797	1.37852	1.71759	2.66548	4.56546	1.85684	9.18086	1.48993	1.12534	4.68939	0.957984	1.13707	1.34916	2.54116	21.9327	2.82028	1.28766	1.01663	1.72917	4.57137	0.647384	19.6287	1.14039	0.967202	2.21334	5.15124	20.5829	0.931002
ENSGALG00010000861	0.59524	0.393902	0.0744592	0.246985	0.466702	0.876823	0.270624	0.999649	0.829784	0.43793	0.556655	0.354785	0.525932	0.189371	0.611162	0.421659	0.735184	0.710234	0.296866	0.644244	0.905306	0.544069	0.471875	0.303962	1.12555	0.599872	1.28429	0.41106	0.728022	1.1148	0.547858	1.52803
ENSGALG00010000863	0.225676	0	3.45316	0	0.328167	0.143107	0.270624	0	0	0.0382902	0.604192	0	0.403049	11.8314	0.0539649	0	0.165015	0	0	0.33431	0	0.470004	0.106926	0	0.0290623	0.0450335	1.68136	0	1.72037	0.128455	0.0344363	0.735893
ENSGALG00010000864_MZT1	8.26108	13.9092	15.8517	22.2797	9.36639	39.2159	36.0296	8.77634	6.49571	28.6641	12.2814	13.2708	21.2335	8.93911	14.9817	21.1593	40.1315	7.49137	17.9541	6.64039	15.3696	4.97091	8.03894	11.6026	26.4868	18.8995	5.24642	6.92582	9.43457	10.7812	17.3996	5.09288
ENSGALG00010000865	0.500996	1.82357	0	0.198197	0.94877	43.2878	28.2176	0.501848	0	20.3488	0.125336	4.91699	0.215752	0.0946857	0.408537	0.162361	31.8499	0.208492	1.88109	0.241306	1.13655	2.80383	1.39802	2.81872	0.105323	6.66731	0	0.424547	0.231623	0.113372	4.65337	0.848391
ENSGALG00010000866	0	0.0187808	1.30304	1.32792	0	0.41446	0.710388	0.0613794	0.928277	0.0191451	0	0.552574	0.289228	1.59072	0.39702	0.246263	0.01634	0.0335131	0.349523	0	0.323973	0.253086	0.232103	1.57687	0.0632937	0.00844379	0.636193	0	0.525669	0.151463	0.0237773	0.920851
ENSGALG00010000867	0.0464653	0.00925559	5.52885	2.12071	0.107247	1.15007	1.43769	0	2.22573	0.0510536	0.0789739	0.574244	0	2.53758	1.62671	0	0	0	0	0	2.06454	0.458718	0.067475	3.62148	0	0.0831511	1.93238	0	0.740715	0.931845	0.0161718	4.6894
ENSGALG00010000868	0.0673614	0	0.0605046	0.0492955	0.370885	0	0	0.0699562	0.118541	0	0.0880338	0.0209787	0	0.048414	0.0360951	0	0	0.23059	0.019418	0.0821413	3.76313	0.500226	0.149148	0	0.0185492	0	0.131999	0.13378	0.0716821	0.0871035	0	0
ENSGALG00010000869	2.33993	0.0412873	0.172193	1.1122	0.0372362	0.0963623	0.115502	0.016505	0.27564	0.0461513	0.0312274	0.533449	0.866125	0.503077	0.146024	0.502834	0.0470121	0.118027	0.0388359	0.0359525	7.21108	0.15336	1.90486	0.52602	5.42101	0.0952479	0.384096	0.144837	1.42289	0.343887	0.112809	0.080074
ENSGALG00010000870_DACH1	6.21422	2.15008	3.56503	1.59549	3.3787	9.62646	9.19501	4.98781	1.18331	4.72469	15.4298	8.15921	1.63782	6.11267	1.71978	26.3845	4.90343	7.53583	0.947044	8.68445	12.255	0.92527	5.87178	1.65891	2.35324	12.9471	7.37139	2.18228	2.5259	11.8137	16.5502	1.02983
ENSGALG00010000872	0.0446145	0.741593	0	0	0.00595818	0	0	0.0267256	0	0	0	0.16783	0	0	0	0	0.0150014	0	0	0	0.997813	0	0.0360699	0	0.00958428	0.0190425	0	0	0	0.00909787	0.00737921	0
ENSGALG00010000873	0.459557	0.221423	1.13561	2.33696	0.43244	0.981575	1.27539	0.545549	1.60823	0.704075	0.354267	1.36267	1.58686	0.772482	0.693365	0.662546	0.581016	0.478425	0.656593	0.403873	1.07104	0.923983	0.737409	2.20322	0.588587	0.117244	0.780094	0.256503	0.911857	1.39556	0.159459	1.51788
ENSGALG00010000874	0.206931	0	0	0	0.196115	1.37733	0.712361	0.611513	0.43274	1.20727	0.735708	0.405504	0.130386	1.15354	0.141827	0.137839	1.06011	0.49774	0.155344	0.67904	0.1549	0	1.05146	3.25962	0.118875	0.19077	0	0.528678	0.334517	0.0332308	0.270279	0
ENSGALG00010000876_KLHL1	0.0677631	0.320858	0.0372296	0.113583	0.139517	9.05937	8.54938	0.086696	0	0.147794	0.0789739	2.20135	0.533435	0.204196	0.241492	0.954279	3.04701	0.0393423	0.143331	0.0308343	0.714389	0.0121594	0.262405	0.0388015	0.23575	0.157503	0	0.289675	0.207729	0.100657	0.201756	0.122649
ENSGALG00010000878	0.979782	0.123365	0.809757	3.70376	0.226392	1.92662	2.54348	0.234067	1.68094	1.89661	0.3321	2.79356	2.059	1.84761	1.3991	0.52467	1.29141	0.1071	0.894216	0.138162	0.732166	0.604175	1.21746	2.3788	1.01849	0.231562	2.95267	1.37862	1.91541	1.09838	0.212528	2.92425
ENSGALG00010000879	0.0445981	0.0126904	0.093074	0.0594592	0	0.0230266	0.033828	0.0109251	0.0578383	2.22756	0	0.116419	0.0359587	0	0.0049059	0.0339994	0.620252	0	0.0462414	0	0.00829666	0.0275304	0.0331951	0.0883868	0	0.0219018	0	0.0110573	0	0.0260925	0.0153804	0
ENSGALG00010000880	1.17273	1.45101	0.195468	1.08323	0.317747	0.267232	0	0.666138	0.529906	0.760524	0.351814	0.608602	0	1.707	1.96213	0.107094	0.942388	0.450254	0.0970898	0.661439	0.665896	15.0769	1.08114	0	1.16506	0.651659	1.27239	6.53299	0.761175	1.41753	0.51927	2.80062
ENSGALG00010000883	0	0	0	0	0.566027	0	0	0	0	0	0	0	0	0	0	0	0	0	0	0	0	0	0	0.33628	0	0.367895	0	0	0	0	0	0
ENSGALG00010000885	0.420314	0.115824	0.297837	0	0.211997	0.132678	0	0.293982	0.134956	0.0549986	0.130027	0.184191	0.683216	0.549177	0	0.186087	0.109695	0.2652	0	0.926746	0.575651	10.1906	0.157445	0	0.35751	0.0967516	1.18799	2.9072	0.406199	0.10186	0.253206	1.56553
ENSGALG00010000887	0.0535444	0.0727155	0	0	0.058085	0.0156092	0	0.0374158	0	0.139933	0	0.0866783	0	0.176861	0.0201355	0.0231717	0.022502	0.0285369	0	0.115723	0.0858611	3.40029	0.119941	0	0.0463731	0.0560949	0	0.528923	0.0882587	0.0657458	0.0213625	0.69078
ENSGALG00010000888	0.331925	0.318813	0.125669	1.49258	0	0.155558	0.118398	0	1.12547	0.0191451	0.127042	0.774578	1.55996	1.07976	0.249486	0.428168	0	0.0446842	0.213598	0.122152	0.442596	0.332054	0.326517	3.89335	0.223189	0.230718	4.69355	0	0.215046	0.319945	0.250595	0.749567
ENSGALG00010000891	0.636791	0.117049	0.372296	0	0	24.7145	9.06734	0.272601	1.54312	58.8389	0	0.314209	0	0.227246	0.221766	0.132598	15.0131	0	0	0	0	0	0.116877	0	0.162933	0.0877189	4.23696	0	0.358411	0.294938	0.019159	0
ENSGALG00010000894	0.636766	1.55543	0.409526	1.10254	0.151423	0.139461	0.399683	0.870471	1.06687	0.944114	0.152621	0	0.539381	0.88182	0.659436	0.0926867	1.08813	0.844692	0	3.61312	0.217804	0.102175	0.06182	0.850458	0.0370984	1.74307	0	0.0539491	0.11947	1.06756	1.51537	0.160148
ENSGALG00010000895	0.081525	0.0416211	0	0.0246478	0	0.0252597	0	0	0.0607023	0.0191451	0.0390081	0.137398	0.0869242	0.136845	0.12051	0.166597	0	0.00570738	7.89393	0	0.019412	0	0.0515939	37.2102	0	0.113115	0.131999	0	0.207729	0.0355674	0.0712612	0.040037
ENSGALG00010000896	2.76205	0.123726	0.339752	0.499814	0.0178745	0.127191	0.27885	0.0334797	0.159964	0.0260199	0.170098	0.461751	0.845173	5.16316	0.23501	63.3214	0.0238407	0.135027	3.53738	0.412798	0.167785	0.146424	0.111884	18.9893	0.0233811	0.148852	1.42819	0.0650064	1.25563	0.138663	0.115539	0.424195
ENSGALG00010000897	0.559282	0.274358	1.41022	0.0594592	0.18519	0.152483	0	0.301731	0.182107	0.0859209	0.254084	0	0.0719174	0.229388	0.296135	0.127598	0.20238	0.21881	0	0.31805	0.184255	2.44656	0.206785	0.12828	0.132602	0.238155	0	3.95519	0.264776	0.140517	0.176433	1.37395
ENSGALG00010000899	0.3487	0.0190416	0	0	0	0.0307008	0	0	0.0771177	0	0	0	0	0.0884306	0	2.54338	0.0525048	0	0.158142	0	0	0	0	1.21585	0.0278238	0.0871262	0.263999	0	0.334517	0.0294347	0	0
ENSGALG00010000900	0.241409	0.0685275	0	0.138738	0	1.09806	2.43667	0	0.134956	0	0	0.689281	0	0.147384	0	2.06127	0	0	0.583529	0	0.0222875	0.0474536	0.00998787	1.53499	0	0.0142777	0.732486	0	0.11947	0.088238	0.0335368	0
ENSGALG00010000901_PCDH9	2.21211	0.385049	1.13555	3.4705	1.15979	74.1032	110.84	0.573683	7.76892	25.93	4.85549	28.83	2.42609	7.2028	1.10313	1.68005	32.8244	0.929795	2.07066	3.31338	38.5523	0.213037	1.06871	5.29249	2.89398	1.77023	7.57588	0.697456	1.7023	0.505576	1.90792	0.504269
ENSGALG00010000903	0.283539	0.0626899	3.04822	2.62866	0.20009	0.755169	1.18398	0.0320707	0.785497	0.123225	0.0242997	2.02589	0.803269	2.10862	1.09205	0.492527	0.0326801	0.169881	0.330105	0.214404	0.623438	1.0987	0.983595	2.0102	0.0387498	0.189125	2.05248	0.243015	1.56969	0.464419	0.218055	3.49083
ENSGALG00010000905	1.33602	1.04563	5.62183	7.07718	0.454299	2.76447	3.0151	0.212038	3.27771	0.791476	0.346165	5.49167	1.89421	5.56427	2.0409	1.85551	1.18668	0.140613	2.65944	0.78175	2.3633	1.98478	2.25015	8.20985	1.35489	0.457977	2.84448	0.48652	3.62309	2.53556	0.363497	3.79393
ENSGALG00010000908	29.049	3.35219	41.9148	25.0952	7.42388	16.0382	21.8809	6.2244	25.8372	10.2972	8.0255	33.7887	17.946	28.8571	15.8791	20.4228	7.61986	9.05089	10.2634	8.26895	18.9411	15.9326	20.6552	33.1219	7.35912	3.24011	39.2687	5.13214	24.172	22.2906	1.85048	27.0594
ENSGALG00010000909	0.260747	0.30599	1.01452	2.11004	0.031278	0.559108	1.24295	0.0271952	1.14894	0.0795392	0.019504	2.05377	0.767311	1.46245	0.639363	0.598444	0.267602	0.0281713	0.825758	0.0468443	4.26216	0.366001	1.72409	2.42405	0.182901	0.152525	2.08819	0.0846909	1.43364	0.516189	0.0773577	30.3698
ENSGALG00010000910	0.806458	0	0	0	0.073481	0.0562134	0.112606	0.0481061	0.0192794	0.0206245	0.252057	0	0.0719174	0.1431	0.0586539	0.0198376	0.121881	0.244442	0	0.0964357	0	0	0	0.0517354	0.0146062	0.0471105	0	0	0.023894	0.0368892	0.0324688	0
ENSGALG00010000911	0	1.32177	1.54977	3.98377	0	1.29117	3.00885	0.0160354	1.77657	0	0.0364495	4.94299	0.467463	11.1316	0.351369	2.55922	0	0	13.9877	0.0192871	3.90548	3.80304	0.950913	34.9743	0.135865	0.570981	5.04086	0.0134873	1.91929	2.895	2.03958	3.39708
ENSGALG00010000912	0.172957	0.0386137	1.76843	1.61785	0.00645389	0.554714	1.01484	0	1.01112	0.12569	0.0303746	0.874854	1.12846	1.10478	0.416437	0.253495	0.0898702	0	0.216396	0.265586	0.336161	0.458718	0.26068	1.48739	0.296004	0.0725579	1.58399	0	1.02013	0.408622	0.104369	1.76163
ENSGALG00010000914	1.54733	0.037271	0.502626	1.99824	0.463718	0.558106	0.355194	0.473188	0.592703	0.556281	1.33063	0.319517	0.418056	0.717813	0.476639	0.384819	0.495438	0.908773	0.0536468	1.17854	0.747821	0.761266	0.377292	1.34413	0.567284	0.0807232	0.527998	0.371935	0.439352	0.966805	0.0997414	0.322834
ENSGALG00010000916	3.16865	0.0835746	2.17343	8.99818	0.603235	1.05613	1.8485	0.600767	0.510626	0.269047	1.46034	1.19023	3.39853	1.71308	0.802092	1.50263	0.233584	1.11666	0.700036	1.11369	1.73487	3.40612	1.4217	6.49107	0.990684	0.0197022	0.263999	0.37704	0.919174	2.3799	0.0812409	0.603093
ENSGALG00010000924	0	0	0	0	0	0.237931	0.270624	0	0.0963971	0	0	0.238365	0	0.235815	0	0.0991879	0	0	2.22863	0	0	0.488387	0.106377	2.90704	0	0.322893	1.20097	0	0	0.047576	0.288139	0
ENSGALG00010000925	0.044218	0.232852	0	0	0	0	0	0	0.165692	0	0	2.70571	0	0	0	0	0.292526	0	0	0	0	0	0	0	0	0.118499	0	0	0	0	0.278165	0
ENSGALG00010000926	0.802043	0.00326201	0.400257	0.178378	0.136037	0.188539	0	0.313126	0.207115	0.431577	0.261969	0.242983	0.0869242	0.113623	0.0294354	0.0821085	0.329892	0.0726118	0.0536468	0.230944	0.024523	0.128425	0.426535	0	0	0.0273521	0	0.0442291	0.176517	0.421088	0.0326501	0
ENSGALG00010000927	0.816399	0.495871	6.9668	5.42121	0.241282	3.57765	5.54641	0.15436	3.56691	0.999664	0.226799	4.28876	3.36442	4.47003	2.0971	2.04926	0.572984	0.4154	2.25364	0.592812	2.76702	2.00681	2.69312	5.47436	0.763561	0.579578	7.80094	0.107898	3.37489	1.86199	0.534001	6.07449
ENSGALG00010000935	9.68492	2.86519	5.63578	7.67483	5.09586	8.57497	6.07922	3.16886	5.92703	12.3461	4.04688	6.32598	3.98137	6.6574	4.64076	7.2802	6.31527	4.71822	4.11251	3.0912	10.0658	13.2096	9.71319	11.8749	6.82116	1.77011	7.64514	5.50405	4.92262	7.42624	1.82596	4.99504
ENSGALG00010000937	0.0294787	0.00326201	0.0558444	0.182698	0.00595818	0.356831	0.439764	0.0167398	0.173515	0.0981912	0	0.107657	0.0794208	0.151497	0.053748	0.0223876	0.0551821	0.0505134	0.0850773	0	0.10963	0.0397895	0.497893	0.116405	0	0	0.120097	0	0.0955762	0.0440274	0	5.90377
ENSGALG00010000939	1.46043	2.60494	4.99363	5.59019	0.257184	1.31191	2.32116	0.299383	1.96518	0.199834	0.366844	3.27836	1.53151	3.44725	1.81294	1.58364	0.175862	0.395129	3.50561	0.641622	2.32453	0.89552	1.35096	9.04873	0.372843	2.2814	3.72086	0.310696	2.86579	1.74519	0.948908	4.00525
ENSGALG00010000940	0.0604556	0	0.0186148	0.108755	0.0119164	1.36378	0.934677	0.0646111	0.0192794	0.0201314	0.0373024	0.39536	0	0.0673511	0.0130137	0	0.0613441	0.0960505	0.019418	0.0128581	0.0111437	0.042965	0.840396	0.0808447	0	0.0487319	0.120097	0.193926	0	2.28037	0.0265824	0.141398
ENSGALG00010000941	1.22485	1.00096	0.544567	0.098591	0.354002	0.389898	0	0.266428	0.355622	0.110955	0.247051	0.629362	0.425559	1.34899	0.188924	0.580507	0.12255	0.46179	0.241411	0.0173208	0.429489	0.443497	0.546149	0.330921	0.172559	1.07139	0.527998	0.0674364	0.696811	0.59248	0.858559	0.183973
ENSGALG00010000944	6.61436	3.62183	85.6724	98.8686	2.77928	44.0259	71.0491	1.84939	54.4717	14.3058	2.25509	69.6467	33.6636	53.8007	25.7706	19.1491	10.1545	2.45092	29.6431	3.47897	26.7247	22.8564	28.4423	94.1731	6.60726	3.85081	58.2042	3.34158	51.226	24.8054	4.69065	71.6199
ENSGALG00010000947	1.82545	0.459041	3.35085	6.88992	0.432411	2.524	2.84155	0.106019	3.99434	1.19007	0.585121	4.68648	3.44043	2.42841	1.87441	1.66998	0.611688	0.342443	2.54229	0.485205	1.87464	0.619818	1.51286	4.03328	1.23151	0.518018	6.05032	0.187974	5.1771	2.82371	0.469713	1.72159
ENSGALG00010000948	19.4737	10.8622	40.9828	46.7205	1.63293	26.5449	34.5898	2.92409	36.6269	14.4038	2.23975	42.4745	26.1467	36.6939	19.2186	10.3753	9.00271	3.17111	21.6914	3.69831	15.5377	38.8794	15.8673	66.9656	8.42262	7.30831	70.2181	1.86041	33.9048	16.4761	7.74506	36.056
ENSGALG00010000954	0.365317	0	0.125669	0.295773	0	0.0153504	0	0.0167398	0.27564	0	0	0.169902	0	0.117907	4.67332	0.19164	0	0.0171221	0	0	0.169209	0.206132	0.444658	0.215575	0.100635	0	0	2.58727	0.0882587	0.163249	0.00491947	0.202723
ENSGALG00010000955	0.618772	0.0162901	0.0372296	0.118918	0.0119164	0.287965	0.295764	0.0694865	0.0771177	0	0.0303746	0.609293	0	3.73628	0.0476002	0.0901123	0.0538434	0	0	0.167155	20.842	0.0135405	0.0857968	0.702826	0.0284432	0.117412	1.38058	0.0269746	0.68561	0.138829	0.0397585	0
ENSGALG00010000957	0.0619537	0	0.0372296	0.0396395	0.551098	0	0.050742	1.91986	0.0799818	0.0274993	0.10967	0.0216696	0	0.189371	0.174258	0.0299462	0.00750068	0.43569	0	0.406495	0.0222875	0	0.0111559	0.0366514	0	0.0103027	0.120097	0	0.0716821	0	0	0
ENSGALG00010000959	0.0906833	0.771897	0.432801	0.613904	0.00595818	0.198784	0.250814	0.00557994	0.253497	0.0270062	0	0.388671	0.253269	0.208309	0.13183	0.144199	0.114518	0.0114148	0.359727	0	14.7691	0.114778	0.177916	0.479644	0	0.0108234	0.516096	0.0110573	0.286729	0.139166	0.00994479	0.440407
ENSGALG00010000962	0.173409	0.107467	0.660864	0.564609	0.414069	0.465562	0.625357	0.10972	0.416324	0.145329	0.0893131	0.656086	0.245766	0.521843	0.259206	0.197695	0.252208	0.0114148	0.228409	0.0128581	2.42381	0.259617	0.176338	0.781423	0.0943737	0.102394	0.527998	0.13621	0.303305	1.60233	0.0886347	6.60569
ENSGALG00010000963	0.807084	0.166975	0.544541	0.463987	0.962679	5.08864	4.80152	0.828191	0.325655	2.92769	0.873089	1.32671	0.412111	0.896644	0.560611	1.15481	3.84643	0.64601	0.53367	0.985388	2.33428	0.810581	0.855907	2.69163	1.31475	0.99845	0	0.188822	0.255517	1.52162	0.768362	0.765779
ENSGALG00010000965	0.0329265	0	0.0372296	0.0396395	0.0297909	0.0387641	0	0.0325404	0	0	0.0945352	0.523996	0	0.0294769	0.0277207	0	0	0	0	0	1.16016	0	0.035963	0.103471	0.0143764	0.0250311	0.360292	0.0221145	0.023894	0.148571	0.00245974	0.304084
ENSGALG00010000966	0.850586	0.0535731	1.67538	0.984128	7.79409	0.403505	0.758234	7.20643	5.40879	2.08908	4.99183	5.3246	0.990566	6.88713	0.927728	2.60669	0.630844	10.081	1.76918	7.91312	22.6581	0.320969	2.3807	2.08357	1.84574	0.936235	1.16419	1.53306	2.19333	7.60015	1.51819	1.45148
ENSGALG00010000970	17.4896	4.06174	31.19	44.6924	6.15481	19.4811	31.4715	6.66863	22.1139	8.5115	3.45762	30.3416	24.6479	35.3109	19.9884	35.4458	7.83804	5.04971	16.5829	4.24509	51.7891	32.8566	34.2388	37.1053	32.2817	2.43872	23.5143	10.4356	28.9415	47.2956	3.10606	24.733
ENSGALG00010000971	0.921346	0.178297	0.842378	0.420535	14.6212	0.979021	0.624895	20.9396	5.29444	10.9824	14.2117	2.82031	0.720732	5.32288	1.26345	1.71884	6.95154	25.8071	1.49355	22.3263	18.7405	0.230079	2.52118	1.37324	1.04724	6.36393	0.240195	2.92724	2.74826	6.48237	6.68369	1.63546
ENSGALG00010000973	0.0604556	0.0218621	1.35888	1.32792	0	0.364895	0.693474	0.0223198	0.658365	0.0127634	0	1.62522	0.383655	1.71488	0.416437	0.0671627	0	0	0.19418	0	0.373316	0.173997	0.305988	1.03795	0	0.00237962	1.056	0.0221145	0.907974	0.242638	0.00806603	2.04189
ENSGALG00010000977	2.669	4.67163	6.86912	6.40611	1.20048	3.84572	3.88456	1.27865	3.87119	2.80096	1.90744	5.08711	2.51301	6.34566	2.92499	3.76796	1.53961	1.40274	5.44611	3.7416	4.01278	6.27107	2.64899	16.4486	1.3332	14.7869	11.1399	1.03731	4.82555	3.78188	1.37586	6.23267
ENSGALG00010000981	1.99301	0.413669	10.313	5.36836	0.0238327	1.49176	1.95241	0.0604401	2.86139	0.0446719	0	4.27657	2.42764	7.06904	2.57956	2.00708	0.0470121	0.0951975	4.24646	0.0192871	2.05674	1.22469	2.0892	15.0975	0.668657	1.19079	6.19315	0.110573	4.03123	2.59482	0.37092	6.67406
ENSGALG00010000982	0.0667917	3.5021	0	0.098591	0.0834145	5.13834	3.7445	0.153421	0.0192794	0.530783	0.0668241	1.10886	0.209807	0.153639	0.126411	0.394749	3.99221	0.0285369	0	0.0964357	0.759309	0.00889857	0.107117	0	0.1558	1.10421	0	0.432082	0.159941	0.0325937	1.0473	0
ENSGALG00010000984	0.339358	9.63159	0.577111	1.88186	0.0928427	1.15615	0.926913	0.355182	0.438468	1.89571	0.0425244	0.485493	0.824221	0.564002	0.265755	0.373422	1.44371	0.14171	0.116508	0.0552396	0.482178	0.339857	0.307581	0.848308	0.194733	0.351098	1.36868	0.217378	0.231623	0.47153	0.249907	1.081
ENSGALG00010000985	0.120911	1.02597	0	0.232501	0	0.207197	0.152226	0	0.414229	0.0412489	0.0242997	0.0975131	0	0	0.0302032	0.0671627	0.326269	0	0.0536468	0	2.97549	0.0474536	0.143423	0	0	0.038074	2.25697	0.12163	0.0882587	0.0891271	0.0220079	0
ENSGALG00010000987	1.0663	0.463933	2.98795	1.596	0.305335	1.56946	1.73694	0.213861	1.29899	1.02661	0.277957	1.82166	1.24228	2.39105	0.812538	0.921152	1.04444	0.259371	3.29136	0.339178	3.93003	1.01005	1.05063	4.71797	0.583162	4.92724	2.73736	0.231958	1.39168	2.01889	0.667518	2.12351
ENSGALG00010000988	0.555897	0.457875	0.553836	0.493463	0.214981	0.552378	0.621999	0.317062	0.518449	0.439931	0.286269	0.698516	0.403049	0.591508	0.341263	0.435353	0.555444	0.237151	0.2266	0.302444	1.48472	1.12807	0.484114	0.635974	0.816179	0.497139	0.768192	0.376795	0.439352	0.795664	0.447034	0.787066
ENSGALG00010000992	1.20212	4.19681	0.93074	0.356755	0	0.944065	1.93655	0	2.5993	0	0	1.89634	0.391159	2.13381	0.327568	0.526045	0	0.513868	0.29127	0.180013	2.17373	2.30025	1.15812	0.620825	1.34864	0.194005	10.1077	0.431593	0.716821	0.660811	0.154699	1.09623
ENSGALG00010000994	1.45068	0.528283	4.37937	4.14132	0.545645	3.95438	5.55917	0.638529	3.94467	2.12055	0.748927	5.98687	2.95358	6.90752	2.48212	2.8371	1.52876	0.644792	2.61798	0.662095	3.81632	2.0679	3.11932	8.50451	2.02516	0.811707	7.7912	0.612521	3.33441	3.52572	1.34369	3.20451
ENSGALG00010000996	0.280082	0.982635	2.27101	2.73512	0.238327	2.74045	1.04867	0	0.366309	1.58742	0	3.32628	3.99851	6.57119	1.87397	0.82834	0.490201	0	0.679629	0	0.52844	0.444896	1.29635	1.35805	0.213124	0.492992	0	0	3.08233	1.94398	0.130864	15.174
ENSGALG00010000998	41.0761	9.42146	51.0365	30.5733	12.5003	20.9547	24.3529	12.4483	27.4901	7.01914	17.4543	43.4836	25.3274	46.782	16.0683	16.2961	3.49486	13.942	16.3367	16.9846	20.2297	14.3898	22.6504	37.0531	6.85213	6.18128	45.4672	10.2854	24.669	24.9865	1.91632	31.3246
ENSGALG00010001001	0.242907	0.00652402	0.349047	1.27889	0.110222	1.74687	2.60686	0.208281	0.162828	0.250395	0.218592	1.7412	0.708842	0.355693	1.00688	0.297909	0.315284	0.560989	0.717646	0.225171	0.714725	0.24211	0.381789	1.10487	1.22791	0.0194019	3.72086	0.907659	0.702186	0.338761	0.0334958	3.04944
ENSGALG00010001002	13.5576	4.2917	39.5208	39.609	11.9046	26.6562	40.9554	25.7027	15.5761	8.90427	9.30318	43.8618	11.077	48.2111	11.3442	25.1895	4.89632	12.6361	11.2955	7.13151	25.2355	55.3874	12.0503	69.0576	5.51219	2.84576	40.3171	22.6347	29.7021	13.91	4.09363	50.3566
ENSGALG00010001005	0.189679	0.0697824	0.730637	1.38205	0.0546151	0.316273	0.862614	0.0539208	0.831879	6.06053	0.0823853	1.16601	0.651931	0.654403	0.181785	0.278236	2.13104	0.0227076	0.395765	0.0250607	0.271853	0.260559	0.440585	1.3516	0.126966	0.0579937	0.780094	0.0245445	0.931868	0.379694	0.0549033	1.42512
ENSGALG00010001006	3.74951	5.7183	4.76588	0.79279	0.184704	1.78858	3.08427	0.234358	1.60459	0.740857	0.534593	2.91994	0	3.18016	0.506654	0.268651	0.199034	0	1.2421	0	0	0	1.01887	1.41961	0	1.24069	2.63999	1.21385	0.928434	0.774644	0.531112	1.61065
ENSGALG00010001009	0	0	0.204763	0	0	0.0537264	0.08457	0	0	0	0	0.444226	0	0.39768	0.0650683	0	0	0	2.48007	0	0	0.189814	0.129842	0.181074	0	1.15929	0	0	0	0.0999097	1.98864	0
ENSGALG00010001012	0.0457162	0.101768	0	0	0	0.907703	0.934677	0.0111599	0.198522	0.555788	0	0.647796	0.130386	0.0589537	0.0260273	0	1.14103	0	0.331095	0.0192871	0.0278594	0.0158179	0.111988	1.31932	0	0.297617	0.131999	0.0490891	0.0477881	0.150297	0.221958	0
ENSGALG00010001013	1.27697	0.376751	2.45718	2.47112	0.418531	2.47474	2.05969	0.484225	2.10223	2.62624	0.306626	2.93717	2.16999	2.51684	1.75014	0.65012	1.61863	0.430105	1.39168	0.165844	1.85685	1.29295	1.00587	2.16217	0.607065	0.542363	14.4171	0.599034	2.23529	0.993305	0.55906	1.84424
ENSGALG00010001014	4.21181	0.0491322	1.28442	0.959988	0.0968084	0.320041	0.602651	0.0446396	1.25316	0.172335	0	1.82304	0.391159	0.959883	0.53356	1.44107	0.331624	0.343763	5.10549	0	0.128153	0.158179	0.160889	9.24399	0	0.657387	3.03599	0	1.14886	0.176031	0.402332	0.640592
ENSGALG00010001024	0	2.32795	0	0	0	0	0.050742	0	0.0414229	0	0.0260054	0.0433391	0	0.176861	0	0	0	0	0	0	0	0	0	0	0	0.0814136	0.131999	0	0	0.00951521	0.00718463	0
ENSGALG00010001025	0.0302278	2.09096	0.0186148	0.0198197	0	0.00364452	0	0	0.0192794	0	0	0	0	0.0862883	0	0	0.00750068	0	0	0	0	0	0	0.0129338	0	0.0376807	0.131999	0	0	0.0047576	0.00748505	0
ENSGALG00010001026	0	16.0787	0.0744592	0.079279	0	0.0273161	0.050742	0	0.231353	0.0574353	0	0.184191	0	0	0.0910957	0.119026	0.0715221	0	0	0	0.0222875	0	0.0224727	0.181074	0	0.100889	0	0	0.262835	0	0.0448045	0
ENSGALG00010001027	30.5154	17.3126	77.971	117.084	12.881	41.1666	59.858	11.4609	185.148	15.9766	11.5461	72.8765	50.9916	78.3146	35.0174	59.1528	11.1682	10.9548	31.6209	20.2225	75.0274	59.2751	69.0611	102.143	43.9635	9.29022	72.0261	24.5594	62.4352	69.2709	7.13472	83.249
ENSGALG00010001029	0	0.0275778	1.65672	2.71074	0	0.598665	2.08042	0	2.60349	0.0829621	0.175536	1.70106	2.89539	2.40519	1.40792	0.582077	0	0	1.24275	0.0692832	0.456868	0.887759	0.399515	3.50517	0	0	3.29999	0.187974	3.1579	0.45673	0	0.840777
ENSGALG00010001030	0.788908	0.50528	4.57018	5.49211	0	1.25325	2.29938	0.106902	2.51205	0.0701987	0	4.67605	1.4821	2.76962	1.05009	1.4888	0	0.0502697	2.30449	0	0.764401	0.408713	0.872882	8.29943	0.125215	1.57619	1.97999	0.156987	1.67647	0.98494	0.0716079	2.17215
ENSGALG00010001031	0.0604556	1.64072	0	0	0	0	0	0	0.0578383	0.0206245	0	0.0433391	0	0	0	0.0382837	0	0	0	0	0	0	0.0445445	0	0	0.0110868	0	0	0	0	0.00478976	0
ENSGALG00010001032	6.4579	0.6878	12.9935	17.0628	104.316	7.71223	30.482	40.6161	7.82745	1.44557	45.0376	10.4095	17.4368	9.42693	67.932	11.9529	3.5842	33.864	22.3715	29.9562	3.13381	8.60962	3.00858	38.1122	1.81521	1.74192	14.1401	447.311	16.1221	8.58797	0.691814	6.87015
ENSGALG00010001033	1.12536	89.6639	46.8104	1.68976	0.817224	2.66985	3.43518	1.42701	7.74237	0.249437	1.93355	3.32726	4.5914	55.6369	8.96553	7.44041	0.476421	0.641156	388.817	2.0923	3.70381	9.4088	15.449	343.554	2.20666	358.253	27.4483	0.972062	3.37683	3.90341	128.302	15.8072
ENSGALG00010001035	0.191612	0	0	0	0	0.17344	0	0	0.250633	2.00275	0	0.341186	0	0.47163	0.286301	0.282695	1.16457	0	0.252434	0	0.432706	0.245219	0	0.232809	0	0	0	0	0	0.0618489	0	0
ENSGALG00010001040	0	3.91877	0.111689	0.123239	0	0	0.135312	0	0.173515	0	0	0.373	0	0.0589537	0.0650683	0.0833124	0	0	0.0582539	0	0	0	3.08328	0	0	0.0478813	0	0	0	0.0380608	0.0483516	0
ENSGALG00010001041	0	0.103251	0	0	0	0	0	0	0	0	0	0	0	0	0	0	0	0	0	0	0	0	0.264679	0	0	0.0924921	0	0	0	0	0.0482048	0
ENSGALG00010001043	0.270173	10.8988	0.856281	2.13469	0.0238327	1.16141	2.55842	0.0481061	1.11325	0.128156	0	2.37653	0.499035	1.41206	0.856049	1.06086	0.0300027	0.0670262	0.5493	0	0.783257	0.578508	0.544757	1.00884	0.182235	0.286622	7.40602	0	0.310623	0.63926	0.230312	2.72407
ENSGALG00010001049	0.208648	0.304714	0.465396	0.376067	0.211501	0.509225	0.53256	0.137855	0.394181	0.183126	0.0693826	0.579552	0.173848	0.582939	0.274329	0.255736	0.228367	0.16393	0.562302	0.0789895	1.46916	0.329092	0.233805	1.75692	0.118641	0.331327	1.74087	0.153465	0.374987	0.205549	0.156333	0.520481
ENSGALG00010001050	1.03968	2.71521	2.57832	2.20838	0.460238	1.18692	1.74563	0.521585	1.62674	1.11306	0.70246	1.7216	1.03247	2.20776	1.07183	1.52696	0.672501	0.259127	1.05894	0.320421	1.86675	1.12268	1.13974	3.02354	0.867532	2.20707	5.04086	0.234388	1.50921	1.71454	0.847646	1.16615
ENSGALG00010001051	0	0	0	0	0	0.0546321	0.208298	0	0	0	0	0	0	0.0884306	0	0	0	0	0	0	1.39278	0.0597349	0	0.366514	0	0	0	0	0	0	0	0
ENSGALG00010001053	0.322856	0.0688612	0.842326	0.435527	0.132567	0.430912	0.560596	0.109485	0.567696	0.320593	0.226373	0.376454	0.542497	1.65841	0.707269	5.17236	0.297074	0.334664	4.46303	0.362272	0.408841	0.890294	1.55879	8.87311	0.079907	2.0474	0.636193	0.271327	0.310623	1.73454	1.17271	1.28372
ENSGALG00010001054	2.45723	0.758305	6.00362	4.29378	0.657354	2.95501	4.40704	0.758705	4.10827	2.08664	1.21361	4.46906	2.81724	5.30377	4.45275	2.60192	1.48724	1.01431	2.62818	0.640437	2.92401	2.18032	2.3904	7.82868	0.975558	0.717012	8.9186	0.556142	3.50556	3.00377	0.896642	4.25309
ENSGALG00010001055	0.21534	0.104287	0.111689	3.05783	0.238327	0.952519	1.43051	1.3711	0.979061	0.4198	0.753289	3.55115	2.5518	1.44796	2.44218	2.04164	0.0975088	1.5351	1.19388	1.34822	1.40492	0.0681138	0.570512	2.435	4.30517	0.282287	1.56127	0.499029	0.788504	2.61389	0.315063	3.35099
ENSGALG00010001056	0.20558	0.0122988	0	2.88937	0.233351	0.229803	0.444633	0.379615	0.245673	0.166939	0.382831	0.430628	1.30075	0.543094	0.339767	0.903249	0.384267	0.555789	0.393956	0.514352	0.319786	0.604441	0.251615	0.29857	1.97477	0.0388056	0.88829	0.0221145	0.2482	0.983399	0.0446184	0.322834
ENSGALG00010001057	1.74624	0.0913118	0.241992	2.13927	0.569974	0.354154	0.895981	0.153186	0.971237	0.614209	0.650659	0.636961	2.33166	1.18087	0.515026	0.460634	0.12255	0.52906	0.48463	0.527586	0.507877	0.671165	0.600593	0.632733	1.00862	0.0428332	1.20097	0	0.591975	1.02996	0.166975	1.06225
ENSGALG00010001058	18.1597	13.772	16.2468	4.81519	5.23732	3.71325	5.94471	5.40271	6.2756	0.141906	6.67597	7.2922	13.2651	9.06447	7.83815	5.07197	0.19488	5.41417	9.92412	7.97138	2.56123	5.0813	2.16783	3.84797	0.259704	5.21011	2.11199	7.0624	10.7492	4.61876	8.02645	7.99937
ENSGALG00010001059	4.65406	1.95394	3.35551	21.8516	1.57934	2.86947	3.5574	1.28952	10.2346	0.734011	2.72489	4.26527	4.23337	3.65161	1.78683	2.89625	1.17396	1.78805	1.36404	1.98681	5.23953	7.84196	7.86987	7.19479	3.32637	1.41054	6.68544	0.876558	4.77582	3.37916	1.40074	5.90476
ENSGALG00010001061	0.186948	0.0667991	0.614288	1.46997	0	0.176529	0.642732	0	0.314199	0.0328948	0	0.389361	0.122883	0.189371	0.195205	0.0772155	0	0	0.155344	0	0.0612906	3.3693	0.0998787	0.556155	0	0.013203	2.07628	0	0.382305	0.169562	0.0257659	0.240222
ENSGALG00010001065	3.72673	2.8291	5.57553	0.97498	1.68706	1.69046	0.743755	1.57227	1.96099	2.0125	2.47454	2.24236	0.686332	2.32139	0.897558	0.52732	3.61515	1.10961	4.94848	1.17211	0.472764	1.50316	4.43893	3.92994	0.141545	9.48649	3.12038	0.983608	1.6911	4.37976	5.5742	1.47023
ENSGALG00010001066_SLC33A1	31.6434	39.4254	22.5629	6.76363	40.6549	12.7194	9.93818	32.0003	20.0926	19.1858	29.7214	14.9993	16.675	25.3922	21.2622	9.60075	19.3405	46.3592	18.7092	35.7778	35.7983	63.3654	17.75	14.1582	7.73912	19.3007	20.7812	42.6421	14.0524	16.4915	23.3053	41.6244
ENSGALG00010001067	0.282096	0.680796	0	0.0594592	0.289949	0.131866	0	0.299148	0.0385589	0.133552	0.573069	0.0541739	0.391159	0	0.470506	0.220446	0.401945	0.45657	0.170155	0.437454	0.370712	0.377338	2.05769	0.119646	0.311083	0.652523	1.56127	0.163185	0	0.526287	0.85637	0.837254
ENSGALG00010001069	0.371776	0.206339	5.88248	2.58521	0.121146	1.10196	1.964	0.0502195	1.58951	0.374635	0.0754576	2.51414	0.99807	2.4327	1.1223	0.851075	1.07405	0.0848795	1.83829	0.161256	0.984153	0.661802	0.765277	5.03891	0.285226	0.360854	2.58048	0.154557	1.85642	0.680202	0.145257	2.2659
ENSGALG00010001070_C3orf33	12.8808	16.1181	9.08475	6.58602	23.7616	13.5072	12.422	20.5184	5.99367	34.399	16.7957	10.6948	8.56244	5.5126	16.9882	5.77313	37.388	27.4897	16.0127	19.0661	11.7107	16.6947	20.9589	10.7941	10.1349	18.0307	30.9008	10.6233	7.62011	10.8519	14.0177	31.7863
ENSGALG00010001071	0.69503	1.38827	0.800462	0.722151	0.0804306	0.360299	0.36342	0.0534512	0.352758	0.0589147	0.019504	0.579552	0.671325	0.690306	0.174084	0.231604	0.0538434	0.0114148	0.267244	0.0545842	0.250361	0.252732	0.256045	0.877384	0.125755	0.312714	0.612389	0.0760636	0.749975	0.312062	0.052969	0.661879
ENSGALG00010001072	10.7033	8.79534	67.078	71.4211	8.63442	38.8297	51.6716	6.96951	33.1326	14.8112	7.38801	61.6293	29.8866	56.3412	21.0345	27.639	10.6692	8.07501	24.928	12.9349	23.3289	25.8481	26.0938	91.5231	6.95116	6.34526	54.018	6.26117	37.6848	30.8467	5.32332	61.6572
ENSGALG00010001073	2.35112	1.81631	11.686	16.1752	2.11104	9.43538	12.3748	1.39395	7.03951	2.57858	1.44211	11.995	4.84934	7.75524	5.4873	4.42324	1.8403	1.77798	7.0262	3.02404	4.933	4.10594	5.19108	20.6151	2.55671	1.51572	4.69247	2.24521	7.4539	5.85721	1.49669	12.9934
ENSGALG00010001075	6.76662	0.20806	1.34027	9.33741	0.320245	0.832404	1.28546	0.158296	1.37897	0.391778	0.121498	1.78821	3.76874	2.31924	1.65892	2.59799	0.0770148	0.146442	0.432792	0.296015	1.11598	0.224563	1.23726	10.8869	2.20835	0.0862019	0.659997	0.838526	4.31109	0.54876	0.157316	2.99925
ENSGALG00010001077	0.132108	0.216273	1.438	2.03127	0	0.967253	1.60104	0.0216153	0.292055	0.0191451	0.0121498	0.72524	0.948662	1.25199	0.27498	0.0257875	0.0156707	0.0170003	0.298675	0.0230944	0.817674	0.268904	0.350682	2.51026	0.0481884	0.070377	0.780094	0.0356018	0.477881	0.308911	0.0301044	4.7644
ENSGALG00010001078	1.09078	0.106704	6.15702	4.1962	0.446835	2.06214	2.01277	0.54197	3.88474	0.713416	0.110523	4.40772	3.174	3.36559	1.07074	0.809873	0.670493	0.746408	2.25265	0.167155	2.29829	1.48748	1.94651	4.78777	0.179005	0.16043	1.89668	0	3.80498	1.7967	0.116856	1.52141
ENSGALG00010001081	0.69371	0.26482	2.93679	0.572742	0.0431944	1.85835	1.75431	0.118767	0.322791	0.854799	0.0624549	0.747382	0.230759	0.884134	0.38709	0.719239	1.86844	0.0677574	0.727849	0.0115472	0.69103	1.58521	0.307457	1.25905	0.220927	0.622857	0.780094	0.627345	0.608552	0.618283	0.270744	1.2888
ENSGALG00010001082_P2RY1	20.456	5.81003	37.6189	66.6453	101.807	197.896	189.422	31.2528	10.3226	25.7505	225.926	20.9687	28.3483	22.3557	3.40686	3.46519	48.6781	40.0464	3.17107	156.7	11.2641	10.9494	9.00229	3.17977	182.267	12.4477	2.16068	13.7043	10.8779	54.2523	12.8729	0.405446
ENSGALG00010001084	0	0.0423783	2.27101	2.33822	0.185685	0.416946	0.778044	0.321758	1.07965	0	0.0485993	1.05097	0.251711	1.87478	0.523933	0.246263	0.0975088	0.0564645	0.310687	0	0.419261	0.506172	0.300659	1.759	0.676645	0.0112584	0.791997	0.0331718	0.88408	0.378808	0.0845849	0.840777
ENSGALG00010001085	0.125066	0.0224804	0	1.17979	0.0417073	0.487643	0.362959	0.0929805	0.319927	0.271019	0.0425244	0.548901	0.455573	0.0294769	0.0151016	0.194032	0.170232	0.129076	0.019418	0	0.1197	0.00973327	0.0411154	0.103471	2.2892	0.00782033	0.720584	0.0331718	0.207729	0.0343611	0.0367186	0.120111
ENSGALG00010001086	2.07815	0.344694	3.76506	4.65307	0.45776	2.99619	4.0764	0.366107	3.05914	1.00111	0.30183	4.20164	2.80535	3.04545	1.74513	4.5335	0.600172	0.333445	1.67752	0.342985	2.81199	1.44056	1.96831	8.09907	1.51834	0.340904	4.52584	0.375703	2.54785	2.79441	0.360016	4.03669
ENSGALG00010001088	0.831892	0.536938	0.335118	0	0.329683	2.38096	2.42126	0.42402	0.317063	1.39782	1.31304	1.39241	0.0794208	0.688164	0.190864	2.58055	2.3056	0.779697	0.0776719	0.838831	1.49527	0.0870064	0.497325	0.0937786	0.380101	2.29341	1.11658	0.276187	0.183835	3.24396	2.17826	0.040037
ENSGALG00010001091	0.104842	0.112543	1.80564	2.77476	0.0238327	0.909704	2.21573	0	1.38889	0	0.0754576	2.14852	0.869242	0.79536	0.897943	0.187955	0.39913	0	1.67093	0.167155	1.29984	0.823213	0.794678	3.55681	0	0.0679598	2.22019	0	1.86568	0.720404	0.159123	2.56237
ENSGALG00010001092	0.829859	196.891	2.31779	0.703347	0.290425	0.864334	0.642732	0.478299	4.82524	1.2093	0.294476	3.30188	0.463076	5.56547	1.37424	2.39366	0.849288	0.219419	0.556705	0	0.906858	0.918111	0.456827	1.0143	0.849253	2.49463	46.3685	0	0.525669	3.25588	1.29115	1.54171
ENSGALG00010001093	0.0906833	0.0123408	0.241992	0.118918	0	0.038376	0.118398	0	0	0	0	0.162522	0.0869242	0	0	0.0857001	0	0	0	0	5.20952	0.0316357	0.0149818	0.155206	0	0.122753	1.97999	0	0.23894	0.0622779	0.050009	0
ENSGALG00010001094	3.19164	14.7492	7.49283	5.83489	0.493003	5.02484	4.35143	0.578089	3.70549	4.54844	0.56977	6.21236	3.04206	4.95682	2.42614	2.58212	3.08524	0.891042	2.71705	0.938698	12.1295	2.16814	3.33994	8.3719	1.59417	1.67452	9.66407	0.487124	3.11399	3.3372	1.80908	4.95148
ENSGALG00010001095	1.27098	0.92212	4.43061	4.33342	0.509391	2.5699	3.43657	0.355417	2.83925	1.20341	0.326556	3.57482	1.82073	3.67235	1.3614	2.24752	1.11128	0.542912	1.61927	0.53548	2.1995	1.40252	2.88442	4.60038	1.16894	0.61232	4.22506	0.452859	2.61759	2.03226	0.322827	3.3297
ENSGALG00010001096	0.285291	3.47737	0.111689	0.22183	0	0.301976	0.236796	0	0.482755	0.134045	0	0.50509	0.839228	1.09441	0.495053	0.233168	0.190864	0	0.320891	0	0.138663	0.0474536	0.0424485	1.21151	0	0.0602072	4.10496	0	0	0.125031	0	0
ENSGALG00010001098	0.294251	0.205152	2.23846	3.44864	0	2.58046	4.03909	0	2.94975	0.592657	0	5.08544	1.02653	4.5492	1.37321	1.15645	0.521563	0	1.27978	0	2.65019	0.508822	1.27836	4.78552	0.145862	0.685809	4.61998	0	3.11743	1.36838	0.695442	2.56237
ENSGALG00010001099	5.08447	1.28813	15.7218	18.9086	2.95007	6.82941	9.9433	1.86396	14.9477	4.11779	2.40653	14.0259	8.18698	13.1452	6.52659	8.1684	2.17114	2.62239	6.84502	2.29984	8.82135	9.6455	9.39937	19.0076	4.61102	1.1352	27.6452	3.92652	11.1119	12.3358	1.88663	10.607
ENSGALG00010001100	0.300367	0.363782	0	0.138738	0	0.0463099	0	0	0.0578383	0.0191451	0	0.0866783	0	0.113623	0	0	0.0300027	0	2.56812	0	3.49228	0	0.0349576	0	0	0	0.263999	0.0944109	0	0	0	0
ENSGALG00010001101	0.874725	46.5212	65.2952	0.628388	2.38017	0.903394	1.23288	2.70295	3.42071	0.864575	4.47257	0.96455	2.06806	5.44131	1.77528	7.17619	0.85425	5.20279	89.8036	3.44264	5.96122	23.6788	1.28467	201.445	1.96448	111.294	4.91101	0.990898	2.22991	1.74125	71.2108	0.464232
ENSGALG00010001102	0.899861	0.712687	1.22858	1.32792	0.06554	0.676517	1.03083	0.357295	1.50247	0.394215	0	1.62155	0.304235	1.16391	0.934664	0.860241	0.351587	0.0799033	0.174762	0	1.44239	0	2.61596	2.82183	0	0.89063	0	0.458567	1.557	0.512737	0.831273	1.87314
ENSGALG00010001103	0.0859278	6.31489	0.158239	0.400207	0	0.0614015	0.08457	0	0.262089	0.0132565	0	0.150996	0.0434621	0.0946857	0.0797754	0.0569437	0.00817001	0	0.0388359	0	0.0247903	0.0158179	0.0242978	0.103471	0.0233811	0.123866	0.648095	0.0442291	0.167258	0.0406178	0.177673	0.0613244
ENSGALG00010001104_MBNL1	295.793	25.6876	243.185	818.118	220.946	63.3602	35.1269	193.607	85.3209	91.6391	200.065	40.5996	206.446	106.11	486.315	107.557	80.7786	198.705	56.3035	186.681	68.6528	72.074	196.328	129.27	795.596	52.2832	42.1856	170.755	132.457	160.76	68.3806	27.7025
ENSGALG00010001105	0.141399	0.603567	1.26581	0.198197	0	0.79325	0.219882	0	0.383493	0.0618734	0	0.639252	0.260772	0.549177	0.208219	0.616569	0.0675061	0	0	0.186442	0.182037	0.0790894	0.079903	1.30632	0	0.0584468	0	0	0.286729	0.0903945	0	0.240222
ENSGALG00010001106	0.276231	1.36025	7.96253	5.12264	0.0297909	3.04409	4.1101	0.0320707	3.71024	0.997141	0	3.5854	1.91233	3.35402	2.5939	0.89874	0.920417	0	2.03889	0	1.62699	1.16065	1.47114	5.78143	0.0370984	0.253431	1.056	0.0674364	2.60445	1.45975	0.12833	5.12474
ENSGALG00010001107	0.857181	0.543583	1.07049	1.131	0.107247	9.92751	13.882	0.271718	0.157099	0.220952	0.28808	0.908522	0.448069	1.46082	3.37865	0.708724	0.63675	0.248322	0.598339	0.0951248	0.596426	0.309998	0.478099	2.0621	0.149549	0.22985	1.22478	0.137547	2.82921	0.344218	0.0791837	1.23255
ENSGALG00010001110_gga-mir-1743	0	0	0	0	0	0	0	0	0	0	0	11.084	0	0	0	0	0	0	0	0	0	0	0	0	0	0	0	0	0	0	0	0
ENSGALG00010001111_SUCNR1	32.1814	0.666583	25.4532	9.91549	11.9844	4.47081	1.65573	19.5835	9.01789	17.1688	15.1792	1.98418	4.44601	8.73954	3.21862	0.475208	15.5068	27.1202	2.69681	41.4301	8.14505	21.1846	2.6186	4.95836	20.7548	0.433003	0.984583	3.53358	4.51881	2.5739	0.3282	0.120111
ENSGALG00010001112_TSC22D2	54.5958	64.7584	30.8517	52.107	42.6144	21.1844	17.6263	44.0944	19.5997	28.9544	30.321	23.8342	30.4323	20.3432	67.7911	32.8077	25.9704	31.8748	21.894	27.4276	28.5828	23.1589	52.5421	22.3718	84.3993	44.4384	16.9154	46.144	22.5673	34.8863	50.4168	16.5766
ENSGALG00010001113_IGSF10	4.17197	0.094288	1.82438	1.14167	1.06101	0.836849	1.15699	0.429544	9.7028	7.16691	0.654602	5.40619	2.46799	7.05345	2.88039	1.40827	4.14157	0.401081	4.97086	0.379593	7.69507	0.92985	14.8711	21.3932	1.20663	0.065083	15.5348	2.89347	5.34779	2.51757	0.0712916	0.872216
ENSGALG00010001114_MED12L	7.83843	1.79732	8.84268	11.1557	4.79659	10.4993	9.12828	4.02629	7.47037	28.8433	3.65511	8.96236	8.8276	6.64489	9.20255	6.78647	17.606	3.55424	20.7857	3.33554	5.96634	3.43486	6.35988	15.3902	9.14572	8.82009	4.04545	4.7303	8.75239	13.5554	8.84127	6.29554
ENSGALG00010001115_PFN2	266.647	510.785	114.513	254.915	237.108	528.867	534.608	261.861	274.725	351.385	267.589	264.204	320.204	246.492	320.659	255.02	463.492	251.606	481.622	295.889	235.996	353.48	219.773	427.721	318.241	471.399	231.612	376.324	237.779	147.245	479.392	320.015
ENSGALG00010001116_RNF13	216.613	171.414	152.677	175.867	212.207	163.55	153.91	194.167	334.623	225.014	172.788	199.705	179.513	164.582	167.866	183.72	322.234	192.052	144.702	194.358	257.005	223.295	407.075	159.069	175.205	130.046	224.235	228.407	219.077	232.441	143.731	267.903
ENSGALG00010001117_P2RY13	33.2983	0.025191	9.69924	1.49309	6.16792	7.74116	5.3175	4.15298	29.8775	7.14274	5.5977	4.96887	6.65322	14.3951	3.83393	2.84589	14.3387	5.5362	4.48722	2.97429	2.11751	8.64449	5.73417	6.57204	4.18153	2.703	1.89668	3.07063	29.7515	14.0665	2.54891	1.93447
ENSGALG00010001118_P2RY12	12.1704	0.0345945	4.91943	1.58152	1.19356	9.08902	6.47311	0.82402	18.6316	7.40692	1.18078	3.39434	2.07089	9.09489	1.42429	3.81913	13.135	0.659111	2.39715	0.444944	2.05995	5.36581	3.10538	5.96187	2.02222	1.05531	1.64458	2.25056	11.0871	13.1232	1.56024	0.405446
ENSGALG00010001119_COMMD2	58.7696	142.767	43.0873	23.0814	63.6056	55.7767	43.601	57.5601	54.9631	75.2385	66.328	32.4762	38.4776	38.5644	61.0708	49.2316	76.8954	64.4783	58.6877	64.1372	33.4068	43.3036	56.9597	53.9169	33.9587	101.574	40.7704	60.2723	53.3789	66.7452	90.0249	39.3935
ENSGALG00010001120_GPR87	1.07906	0.0598144	1.89889	2.00053	0.158383	0.156918	0.462008	0.0320707	44.2528	0.0874002	0.0242997	3.93055	0.626305	0.755687	0.324576	0.693224	0.0620134	0.168419	1.23732	0	0.72767	0.463656	0.607343	2.62471	0.296074	0.0604192	1.52448	3.05228	13.6701	2.2937	0.0598236	0.563056
ENSGALG00010001121_WWTR1	65.5674	2.36382	11.812	81.8901	27.9403	17.3371	12.1764	30.3725	100.241	44.2193	29.639	32.8528	63.5321	49.6058	43.3285	27.0178	38.336	30.9104	21.601	26.774	45.7462	27.9525	120.531	49.3736	47.4589	12.8044	19.7241	40.4267	87.8242	15.3569	13.4554	14.5306
ENSGALG00010001122_P2RY14	10.3803	0.0389394	8.54018	5.51498	5.57958	4.56693	3.69758	2.30959	9.39852	3.48052	2.35772	8.63386	6.89899	11.1388	5.37228	6.76466	5.70053	3.82466	6.32568	2.64173	3.52469	5.51552	26.1187	9.99114	5.59886	0.669124	1.26048	32.8113	6.05192	12.0687	0.430638	29.6466
ENSGALG00010001123_CP	7.223	2.27755	10.1876	20.5371	8.36359	2.85711	4.04698	4.71369	8.92282	2.58401	9.93429	9.65117	38.7477	34.2813	11.0127	23.5894	3.17259	6.44765	53.3559	6.85973	9.71435	1390.3	78.6674	246.346	4.37137	7.26769	121.873	89.3893	7.78886	17.266	8.348	10.0955
ENSGALG00010001124_GPR171	4.2561	0.0195482	16.6105	3.54342	17.9671	0.895941	0.653393	9.34696	5.43303	0.32799	8.00597	2.8141	2.05588	5.04097	2.35256	2.41567	0.859742	9.40574	2.07527	11.492	4.41591	3.74534	13.5627	3.75002	1.71603	0.16977	0.75629	7.29192	5.57209	137.955	0.144875	1.45656
ENSGALG00010001125_CLRN1	0.916406	3.67079	0.535195	0.617717	0.468685	0.59322	0.281746	0.260793	0.799818	0.983971	0.282858	3.07322	0.454015	0.589365	0.544691	0.196957	0.724199	0.348861	0.870191	0.180013	1.92786	0.205442	0.307151	0.640275	1.0254	3.72756	0.659997	0.450429	0.613928	0.46593	3.85392	0
ENSGALG00010001126_MINDY4B	0.596612	0.0415101	1.09366	0	1.70443	0.139415	0.08457	0.85996	0.526273	0.698158	0.334763	0.409649	0.260772	0.839661	0.445896	0.188738	0.709335	0.389422	0.19418	0.0385743	12.4415	0.13188	0.235852	0.146605	0	0.243655	0	0.457964	0.89528	1.12887	0.440008	0.280259
ENSGALG00010001127_SIAH2	36.8206	18.7166	22.8422	28.6447	51.8043	13.7572	8.48693	39.7459	12.8043	20.5657	29.2811	11.3844	17.6865	19.3797	28.6992	13.6086	19.5542	33.3878	16.1907	24.7308	18.3356	16.208	23.6387	13.269	47.5653	22.1271	12.053	32.2677	15.3046	43.7987	19.8403	10.39
ENSGALG00010001128_ERICH6	0.834649	0.112925	1.03319	0.406051	0.241292	0.251993	0.08457	0.678584	0.857656	0.0392765	0.0559535	0.580243	0.0794208	0.585081	1.05469	0.498488	0.15403	0.130782	0.284854	0.190905	1.06545	0.335107	1.27761	0.307203	0.217024	0.0872053	0.395998	0.239493	0.398881	0.898032	0.0530452	2.24109
ENSGALG00010001129_TM4SF4	1.02998	0	0.888928	7.62045	29.9874	0.288591	0.050742	35.4511	0.700556	0.141906	2158.49	0.19019	2.51301	986.236	6.13224	0.819398	0.432617	528.907	1.2077	2718.93	0.413673	2134.12	2.45902	2.42624	1.10662	1.07758	20.0725	30.5794	0.781186	1.01018	0.807152	0.55192
ENSGALG00010001130	1.12492	0.101211	1.44742	0	0.739748	0.185819	0.537429	0.831244	1.36751	0	0.271029	1.25156	1.00401	1.52603	0.893265	0.805449	0.177063	0.186637	0.392147	0.254164	1.18908	0.660831	1.17837	0.573422	0.391845	0.05604	3.02516	1.07158	0.726081	1.14904	0.00983894	0.160148
ENSGALG00010001131_HPS3	30.7701	7.39118	37.9166	31.594	29.4944	17.2634	18.3755	24.5386	21.8728	23.8462	38.4965	24.0905	22.7316	29.8295	33.8937	58.1544	24.8526	30.6462	21.0339	36.4349	54.6865	33.2846	38.1113	28.0631	23.5131	15.8131	23.6257	32.8535	30.7428	41.8147	17.5063	36.0298
ENSGALG00010001132_SELENOT	89.6029	137.039	50.8316	49.0665	98.9905	108.466	87.8328	104.275	63.4633	124.436	96.1689	56.0683	58.5063	50.91	87.3603	100.207	146.332	99.6797	61.6662	85.3608	120.698	122.407	71.7279	44.3569	71.0039	60.737	56.8808	100.418	48.25	66.7747	57.4968	63.3943
ENSGALG00010001133_EIF2A	42.6689	134.52	35.2171	88.3142	44.9299	32.4589	23.8971	47.6943	37.9362	40.001	46.8074	21.1487	58.5304	33.6661	38.2334	48.148	43.2767	40.4035	43.6615	46.5467	52.3133	104.859	53.1967	25.6186	96.2118	65.2566	33.6728	43.1707	24.4705	53.2223	71.0721	29.5017
ENSGALG00010001134	0.390074	0.922056	3.86753	1.00344	0.323219	0.857764	0.678995	0.275944	0.529137	0.34467	0.901331	0.641797	0.548442	1.11566	0.22826	6.54978	0.401945	0.371203	2.78632	0.253104	0.712685	3.79806	2.55506	2.69259	1.16408	25.0497	0.395998	0.241923	0.422775	1.51419	12.5982	0
ENSGALG00010001135_GYG1	57.3664	36.1293	87.8596	762.751	72.3719	63.5872	63.1559	81.7668	88.4083	104.138	74.8018	94.0346	423.308	53.2796	146.093	257.658	115.919	77.5713	93.9081	65.918	51.2563	33.9502	88.665	69.022	700.401	42.7344	27.3357	48.3935	102.688	85.8977	37.8494	81.4279
ENSGALG00010001136_SERP1	194.891	235.646	60.2607	19.4788	119.769	114.38	77.9932	142.224	70.005	105.264	191.34	46.4155	117.85	86.7846	115.471	25.888	130.439	120.838	160.428	135.897	86.5275	266.816	66.6372	96.465	29.7915	297.428	102.515	393.446	114.863	78.0327	264.705	147.615
ENSGALG00010001138_SPTSSB	0.211887	1.81835	0.093074	0.098591	111.532	38.0456	34.6748	75.9935	71.4646	203.359	4.86797	9.33536	0	8.94125	0.212499	0.0818063	205.946	4.83498	4.05361	3.89208	21.3468	0.335535	0.123352	0	0.206828	1.09589	1.38058	22.1257	31.1349	0.0656002	1.6887	0.160148
ENSGALG00010001139	0	0.714469	0	0	0	0	0.08457	0	0	0	0	0.0758435	0	0.151497	0	0	0	0	0	0	0	0	0.0568589	0	0	0	0	0	0	0	0.117972	0.840777
ENSGALG00010001140_NMD3	25.2263	72.8334	23.1353	59.3163	33.5289	19.3408	17.9033	28.236	35.7612	26.9518	32.244	13.3715	41.5634	26.251	36.3473	15.0574	22.8401	32.4791	27.4496	30.5077	17.6089	28.373	15.511	22.9992	35.088	34.3007	33.531	34.3527	28.6324	22.0645	33.7577	11.9702
ENSGALG00010001141_MTAP	27.1874	48.1082	39.2148	20.6835	61.225	27.1467	14.4087	75.5383	58.2563	58.1374	88.435	17.7117	31.8568	33.5126	39.3648	47.3174	76.9418	69.914	66.6754	64.533	20.4105	22.0546	47.0382	47.2278	45.6363	81.4211	18.1293	36.4952	36.9177	105.773	153.785	10.4625
ENSGALG00010001142_PPM1L	14.2958	6.80482	6.15743	201.782	18.6575	23.3603	37.0334	12.8031	24.6359	16.2704	9.37485	30.7599	66.7646	13.0861	46.261	73.185	12.7938	9.66274	11.0403	10.1961	23.3374	17.6925	24.6902	15.0711	132.801	4.39663	36.289	23.9443	23.8327	16.9566	5.52693	58.1276
ENSGALG00010001143_CDKN2A	4.9154	0.111967	2.25257	0.740956	6.63893	0.0343473	0	3.53291	3.1443	0.134045	11.767	0.794647	0.885519	2.43535	1.54712	0.694719	0.190726	3.21722	0.495653	3.08265	0.171078	1.9655	2.98441	3.18626	0.538951	0.322438	0.263999	1.59916	2.39911	5.10681	0.425967	0.122649
ENSGALG00010001144_CDKN2B	0.750394	0.189084	0.148918	0.133402	119.486	0.0791659	0.033828	109.493	9.49227	0.0520399	208.203	1.03094	0.431505	1.76381	0.199377	0.145697	0.0490201	113.775	0.134117	233	0.0930265	1.41716	8.68942	0.167081	0.383797	0.0095185	0.48039	1.38653	0.926492	0.486129	0.0363671	0.202723
ENSGALG00010001145_TRIM36	1.68827	3.03521	5.02638	0.474151	27.5919	1.71282	1.85244	46.7054	5.24024	1.43072	29.2615	1.96528	0.866125	2.71727	0.992563	1.32255	11.0333	52.2571	25.0457	56.4831	23.0254	3.89735	4.00848	20.3551	0.790172	4.20226	10.5037	8.04234	3.12519	6.11392	4.01937	11.5536
ENSGALG00010001146_FAM69C	10.6194	0.559051	0.0837796	2.28868	0.269586	2.37536	1.49527	1.76181	1.21691	4.32639	0.0121498	2.59417	7.24045	0.271547	0.302687	0.151896	3.46011	0.612741	1.33721	0.0192871	1.10693	0.0580763	0.611349	0.473193	8.76882	2.11768	0.120097	0.12649	13.0103	1.11684	1.78282	0.040037
ENSGALG00010001147_PGGT1B	20.0947	38.7694	22.4464	20.8997	20.408	6.00623	4.84878	24.5552	17.3154	12.6157	23.6297	7.13379	20.646	12.0248	23.4585	12.05	11.3667	21.3938	20.8333	21.3277	16.5851	23.605	23.3528	13.4857	32.3947	16.0339	7.17881	15.2348	14.9623	35.4296	18.8051	100.836
ENSGALG00010001149_CIDEA	1248.43	4.98164	11.5002	16.9078	87.7799	10.81	9.85663	70.3145	96.2324	5.82487	167.139	30.4087	42.4668	55.4583	51.7669	6.81868	11.1605	159.597	7.37081	236.823	213.489	649.541	53.8512	4.51642	8.44929	7.85392	4.65784	54.296	130.765	4.13859	9.73763	23.7028
ENSGALG00010001150	0.121471	1.26727	0.167559	7.63875	0.0953309	0.898762	1.08493	0.0760058	3.15939	0.0127634	0.350325	1.6755	2.35261	0.113623	0.172542	0.027806	0.230375	0.129807	2.60334	0.0900067	0.00750839	0.0279772	0.227352	0.213425	1.93047	1.85227	0.120097	0	2.47811	0.0277109	1.80559	0.181435
ENSGALG00010001151_CCDC112	4.32588	3.98596	3.83962	32.2778	6.02194	12.1113	9.40482	13.8257	17.676	7.49568	10.0624	10.3456	19.6404	5.03094	11.8373	20.7532	12.4595	7.98306	6.11308	8.39431	16.8961	10.4966	10.5247	5.73985	43.9653	10.0995	6.15852	4.93358	8.42325	6.8915	14.7322	20.5348
ENSGALG00010001152_FEM1C	10.5327	10.386	10.7322	115.645	19.6236	11.9644	11.4718	24.4233	23.4404	14.5277	20.3303	15.5805	32.8703	8.68239	35.6847	18.3318	10.2703	19.5285	14.2226	20.9835	15.5826	19.0031	12.3978	12.8766	97.1469	6.01748	7.19179	15.1998	19.7332	10.6943	10.7548	9.31002
ENSGALG00010001153_TSHZ1	7.49809	3.6918	5.30563	3.38156	12.7599	7.11512	7.77364	15.8643	4.11686	12.8971	19.7362	6.78432	2.72126	9.8361	33.9424	6.44803	9.89149	21.6799	9.04092	25.0207	4.18389	2.87662	7.65555	24.2065	5.82904	22.7736	4.80174	15.871	9.47116	11.1671	23.5092	27.9514
ENSGALG00010001154_PTGR3	37.6338	33.0482	38.1171	31.5351	58.3397	23.157	22.2831	54.1315	41.9855	35.2754	100.713	27.6057	29.3445	27.8045	88.8559	40.9132	34.2851	77.7462	33.7769	96.591	39.252	48.602	28.6834	29.7575	31.815	68.332	41.9465	65.0355	34.1903	41.6	65.2476	123.2
ENSGALG00010001155_CYB5A	326.262	133.234	152.976	54.692	891.382	49.9006	43.8235	439.387	148.539	56.9848	2351.59	62.5486	88.8229	309.428	123.062	70.8842	72.337	789.842	150.677	1792.93	1128.04	2487.84	235.467	245.075	56.7201	171.202	98.4216	224.977	121.602	149.285	180.198	93.3943
ENSGALG00010001156_ALDH7A1	100.541	122.313	30.3818	98.389	131.036	72.449	27.0061	147.707	49.0021	143.593	182.245	41.7638	61.4286	48.8445	126.704	79.8833	155.803	134.185	83.3457	130.458	171.014	1094.46	48.805	64.6818	328.488	133.472	242.322	567.372	40.4622	91.4514	251.218	148.389
ENSGALG00010001157_TIMM21	16.0507	21.6953	14.8557	62.3068	22.9277	6.27331	7.15987	18.7638	15.103	8.07357	27.3615	15.1284	46.3847	15.2451	21.626	30.4798	12.1515	24.5385	15.1468	25.6519	28.9996	45.7559	14.6467	15.3471	84.8233	16.9002	20.3365	23.3057	15.6576	13.6564	16.347	13.552
ENSGALG00010001158_FRMPD1	1.4121	0.874975	0.451441	0.266805	0.900629	6.05912	2.70301	0.865193	0.504898	0.803717	0.982228	1.15012	0.563449	0.791419	0.689345	0.771454	2.84124	1.07914	0.639974	1.12776	1.42644	0.709646	0.964522	0.82029	0.496057	0.562515	2.86936	0.754684	0.823598	0.584097	0.828577	1.02983
ENSGALG00010001159_RTTN	5.63626	4.46848	26.4258	3.60339	3.37417	1.39021	2.34874	2.4209	6.46211	1.31628	4.4148	3.66568	4.65581	7.91402	4.17374	7.8914	1.20692	3.16881	13.7259	2.95357	3.30376	4.2974	4.75018	10.0159	1.98978	6.61746	2.97755	3.02894	6.69168	9.01247	7.02517	1.57921
ENSGALG00010001160_TRMT10B	51.9458	44.3142	19.361	23.9344	44.4837	52.7066	21.5477	43.1655	12.01	72.8552	47.0164	16.9669	17.955	17.7732	43.9946	28.7295	76.6366	46.886	25.0133	44.769	56.4414	55.9962	34.8517	23.4639	56.6528	36.8565	22.6552	48.7306	20.8377	45.002	57.1001	33.3215
ENSGALG00010001161_B3GALNT1	13.876	5.53855	11.6678	115.829	28.8078	25.7685	21.9963	21.5907	28.2484	38.5448	16.0711	19.6544	36.2976	9.62959	44.3553	32.2335	38.5594	16.4602	6.8972	15.6982	15.0105	12.1309	23.963	11.055	89.3157	8.56738	18.2116	30.6219	23.7737	18.5682	7.51745	27.8398
ENSGALG00010001162	5.27845	1.67776	16.0798	3.33176	6.62972	15.8736	15.5951	7.41049	3.322	8.54187	13.5366	6.6347	3.83159	5.72665	2.96583	2.18508	11.5302	21.965	5.36663	19.4986	2.73459	2.44976	7.7842	4.84619	2.3833	8.1081	1.24858	15.5979	4.38083	25.0022	10.7153	6.7836
ENSGALG00010001163_ARL14	0.0675347	0	0.781822	0	1.67156	0	0	1.33196	0	0	0	0	0	0	0	0.0203997	0.00817001	0.0228295	0	0.311775	0.0460223	0	0.00990253	0	0.0143764	0	0	0.0221145	0	0.629129	0	0
ENSGALG00010001164_KPNA4	151.962	260.902	228.324	1047.46	147.13	100.265	85.056	140.308	129.355	107.804	144.429	121.867	478.914	83.9817	191.273	243.747	95.4796	138.338	134.979	140.546	98.7952	149.635	270.795	106.031	842.992	124.054	159.165	163.915	129.163	167.713	129.257	186.858
ENSGALG00010001165	44.3622	57.1255	23.8054	111.453	41.9685	15.7593	12.2541	38.306	26.8981	11.6814	55.2853	15.5171	61.5262	19.5862	64.9949	69.8295	23.5347	55.8778	25.2037	49.8393	198.152	195.412	27.3354	23.1751	179.728	31.7956	56.5595	60.6867	18.0236	23.2038	50.734	53.3546
ENSGALG00010001166_TRIM59	33.9842	29.0184	175.399	32.7306	38.542	10.3817	9.55125	33.162	63.8759	22.0947	52.7373	20.6545	34.4018	29.9372	27.7549	31.8001	30.672	36.4391	45.7993	30.8145	30.0724	26.7556	83.7521	27.5639	28.5134	33.2621	25.9086	32.8994	50.0445	51.0852	39.8348	41.034
ENSGALG00010001167_SMC4	20.641	103.023	153.869	8.06259	47.4822	3.44155	3.07084	31.0532	38.2561	2.16911	56.0129	7.16284	12.1183	34.9171	17.5836	15.3805	3.38379	27.3611	90.4411	26.8988	8.71223	11.2316	37.4555	44.4947	11.4242	98.9765	31.933	14.7076	31.9561	122.57	98.6225	35.2691
ENSGALG00010001168_DOK6	4.95644	3.88389	6.72504	1.96012	2.13087	56.7676	93.9729	3.09932	3.32277	2.19217	3.39814	24.1304	6.87492	9.0206	2.26468	3.64174	3.12453	15.0759	23.5691	6.77945	4.51005	0.674957	5.66031	14.3542	0.723057	6.57848	4.51394	20.5681	6.6878	7.55051	16.0711	25.1117
ENSGALG00010001169	52.8966	32.3383	25.5133	40.3943	42.524	34.1289	23.2475	46.6758	25.929	36.9009	38.1937	16.5206	31.7408	19.3412	60.1548	49.178	40.008	41.2742	41.3246	40.1555	28.2036	23.6484	39.4156	27.0617	57.1437	32.8474	20.3246	53.0467	22.0636	39.0948	41.0389	29.1023
ENSGALG00010001170_DCAF10	29.6659	21.2116	14.8837	17.9852	33.5656	28.9601	12.8051	28.5135	13.5534	69.259	30.8171	9.96658	13.1476	11.2126	23.9942	19.1705	42.2854	31.8877	18.4824	36.7563	17.7344	27.5055	23.7819	14.2391	33.2	18.5825	10.6368	29.5547	12.9606	25.0107	32.0786	21.0902
ENSGALG00010001171_POLR1E	25.3103	99.541	15.2515	15.6493	21.912	23.9182	14.7988	23.8875	19.4947	34.2029	23.7367	9.86721	15.569	13.5574	30.8025	16.4089	31.6935	23.2734	24.293	20.6742	12.8009	23.3763	18.3589	11.4323	36.6006	30.8651	9.73656	25.5885	11.942	26.6191	55.0576	14.0512
ENSGALG00010001172_TMEM200C	1.96503	8.5261	0.544541	0.444675	1.61953	40.0686	28.1737	0.608572	0.262089	6.48784	0.703096	9.40153	6.80017	2.13219	4.15423	0.407476	30.0905	0.684256	8.61455	0.369761	1.65086	0.110855	2.48061	34.3377	0.461162	7.25325	1.47687	2.28422	1.0479	0.111482	7.95346	11.5161
ENSGALG00010001173_IFT80	40.6204	31.1239	23.5217	28.832	29.7721	63.6419	49.7651	35.2591	27.9298	93.0784	35.6459	32.7318	35.8614	25.6865	38.6713	27.886	85.1291	33.2854	26.2256	27.4583	23.6203	35.8772	43.5059	28.7434	39.7974	39.8212	25.4163	25.5486	32.3149	48.7571	36.7166	60.6737
ENSGALG00010001174	14.6826	27.7441	30.0421	2.99584	38.5794	16.004	13.8402	35.0668	12.7814	36.4583	57.8852	9.47298	6.3446	25.0519	22.2232	6.13052	27.7721	37.8656	12.215	40.0842	16.5904	17.006	21.5979	18.2715	3.987	30.3378	8.53559	22.3116	15.446	78.4094	26.282	59.3637
ENSGALG00010001175	0.0449671	0.0901668	0.0372296	0	0	0.0859345	0.016914	0.0167398	0.198522	0	0	0.0108348	0	0.0589537	0	0.00926867	0	0	4.43078	0	0.0422014	0.0455709	0.155624	0.150906	0.0116905	0.0414317	1.02029	0	0	0.0642206	0.0240785	0
ENSGALG00010001176_IL12A	0.0677027	1.08936	0.186148	0.118918	0.0893727	0.0145781	0.185592	0.232658	0.201386	0.151246	0.0425244	0.22753	0.143835	0.113623	0.5657	0.235866	0.100186	0	0.979464	0.444693	0.0612906	0.252876	0.117358	0.611165	0	0.0746366	0	0.13378	0.0955762	0.295229	0.219596	0.160148
ENSGALG00010001177_SEH1L	44.4071	150.326	35.6828	28.0455	40.7477	39.9176	31.7605	34.6605	32.6805	52.1711	34.3409	22.6368	26.9818	32.5034	44.0463	25.8957	42.3043	31.8978	48.6283	26.2464	23.0145	30.6769	29.4254	38.7031	30.2702	59.735	22.1012	33.6141	28.8825	37.66	59.5048	23.0622
ENSGALG00010001178_ZBTB5	16.6943	12.3247	14.0831	8.09029	16.8616	9.66507	5.27604	16.1233	9.49569	19.5527	15.942	7.74887	7.25546	8.71632	16.1819	8.69633	14.0905	15.9771	9.96213	17.7112	10.2719	13.8496	15.1703	9.75076	11.8939	16.0198	9.13607	17.1608	8.81138	17.7031	25.0293	11.3185
ENSGALG00010001179_GRHPR	2.20963	4.20827	1.52652	5.60214	4.72002	9.15414	7.14447	9.72092	1.05618	7.51912	20.064	1.92448	4.49541	6.75405	15.0747	5.34747	17.8963	14.3946	3.64928	15.0747	6.62349	88.1689	0.901041	1.49285	14.5908	4.08069	1.63268	7.02375	0.990857	1.4463	6.04523	4.6388
ENSGALG00010001180_SPIRE1	18.7527	9.56004	5.25453	5.9683	6.96273	126.07	82.4353	10.8978	32.8316	88.2735	5.08592	43.8423	5.95344	14.5589	56.3632	5.29272	75.9536	4.86153	4.53049	4.82511	61.0909	3.06855	7.39041	5.87993	12.2472	13.0413	4.65784	60.9971	12.0761	5.91697	9.58903	6.05025
ENSGALG00010001181_MFSD1	67.0217	88.493	60.2889	123.416	54.6061	60.2608	53.1025	44.7646	75.9204	79.0132	49.2361	45.4341	72.5979	58.4898	57.5725	51.0386	60.0492	56.1608	49.237	54.7763	60.9072	85.4037	78.4165	50.8197	76.0126	71.7099	55.5208	59.2061	63.6795	73.1588	65.0176	51.8234
ENSGALG00010001182_ZCCHC7	21.7698	31.8431	27.3799	17.2125	20.9839	12.553	9.586	19.2411	18.7772	18.8347	15.1746	11.4698	13.5432	16.0072	21.1747	13.8499	15.6103	17.1671	25.0569	16.3698	13.7895	12.4626	24.2408	14.5322	19.784	13.9511	10.3132	14.5123	16.6061	37.3156	24.4168	16.0501
ENSGALG00010001183_RARRES1	212.885	47.4151	57.5338	12.8984	243.431	14.5323	10.453	161.121	202.789	16.6409	246.837	81.0729	289.054	973.786	103.302	86.8842	25.8696	170.288	129.852	120.343	236.351	195.877	94.2168	156.002	45.9777	132.887	43.2795	101.028	234.8	169.765	192.924	43.4759
ENSGALG00010001185_PTPN2	79.1796	158.32	114.216	42.546	60.2702	33.5611	46.4111	61.0234	112.861	39.1974	64.5569	49.6288	55.847	73.6176	109.396	109.737	27.7055	57.0807	89.2497	54.2967	71.9905	94.5576	247.701	59.0066	54.9695	96.593	57.8438	63.4275	84.5869	195.711	101.666	103.48
ENSGALG00010001186	8.75174	9.46869	16.4567	13.5999	11.4906	5.32007	6.40743	11.2887	14.416	6.79865	9.69374	7.24836	17.8009	8.85531	12.0705	16.329	4.3133	12.4154	12.6124	13.3889	15.2835	13.9641	18.2675	6.44668	13.1881	7.07058	14.9289	9.22766	10.9735	15.4227	6.97373	6.01725
ENSGALG00010001187_GFM1	67.3875	191.689	46.0381	112.172	69.8937	69.0642	59.5048	59.1649	39.6324	66.6303	77.4141	47.2942	70.2078	47.597	62.1027	186.209	72.3581	52.3342	55.9484	59.8642	75.3106	145.454	36.6589	38.0532	129.104	85.1571	32.2229	82.8474	38.8135	52.6071	89.5292	30.6592
ENSGALG00010001188_PSMG2	26.1378	98.5666	42.785	31.5313	35.904	82.4269	72.8952	32.8109	57.7755	51.8707	48.3859	24.3988	27.6844	32.257	110.739	36.7002	63.3162	35.41	38.297	35.2862	29.6221	42.8909	31.1217	42.2193	52.3311	65.621	23.4558	30.885	35.5688	61.306	62.3205	65.0196
ENSGALG00010001190_LXN	5.82223	0.978961	7.53019	1.60235	28.7951	2.20979	3.81795	37.3539	23.7975	1.74888	30.8655	6.91939	4.58234	15.0159	8.12823	2.57441	2.19136	27.5115	4.80351	41.5604	6.00431	3.08635	7.64068	5.33033	0.676992	5.15434	14.2137	22.3429	12.5427	9.4831	5.88087	23.3692
ENSGALG00010001191_TOMM5	115.964	173.668	35.008	44.3811	142.187	109.861	44.5962	126.345	37.5729	114.213	142.968	26.6918	59.2704	22.5992	150.561	35.691	154.87	127.261	47.1166	114.255	28.1334	93.2762	44.6008	24.0007	140.289	110.067	40.3863	156.044	43.4561	79.1668	182.848	47.371
ENSGALG00010001192_MLF1	51.4218	33.2559	12.7243	352.088	68.4456	69.4277	51.2076	46.9826	10.5811	129.357	49.0219	108.701	215.43	38.7956	31.8431	1284.51	142.371	45.3971	38.8195	42.0814	14.3518	8.94508	40.3163	17.4942	434.745	53.7797	5.21072	24.5833	32.4436	10.0106	49.4599	54.886
ENSGALG00010001193_PRELID3A	8.85022	29.3107	2.51318	41.415	31.1773	40.8445	36.5975	18.4839	57.801	21.0034	4.21475	14.0193	25.2462	6.53572	7.55833	17.6818	30.702	16.4366	15.3186	14.7776	11.69	6.29283	7.19311	9.79485	22.5898	15.1393	4.16555	10.7392	7.02963	3.32282	13.5123	9.44536
ENSGALG00010001194_POT1	6.62982	13.5108	14.7767	7.63545	7.81236	17.0242	14.0414	6.84865	12.3071	18.2537	9.30312	10.9408	9.836	12.126	9.63043	10.4005	13.1403	7.55255	21.1252	7.96174	17.3761	12.1783	10.702	17.9266	6.54405	23.4357	10.8045	9.0138	12.9274	20.0013	22.6127	6.24028
ENSGALG00010001195_ZNF608	4.77523	6.34097	7.21845	5.18923	14.4234	16.5394	16.1688	13.2055	9.10074	8.13017	9.66954	23.3125	4.14772	7.3082	6.40568	19.4307	9.83498	9.87655	34.954	10.4215	28.1441	30.4296	12.3402	72.7671	13.5734	21.4008	3.12146	6.35097	9.92171	48.4718	37.0944	59.5689
ENSGALG00010001196_LSMEM1	5.49391	0.326294	0.986688	187.722	2.26997	0.402775	0.236796	14.8725	1.24688	0.0937819	2.64783	12.5407	95.7367	1.61214	108.424	437.541	0.332569	5.1573	1.91613	3.32711	0.294283	0.444008	4.73275	3.00406	377.708	0.340211	3.80526	7.21792	12.0283	1.38058	0.198189	0.784528
ENSGALG00010001197_CEP76	10.1825	16.3531	12.6451	5.39124	15.2228	8.48571	4.539	13.8817	6.41551	9.58235	19.5002	5.21785	4.92253	6.59433	23.8963	9.45816	8.97356	13.3581	11.2289	14.043	7.82014	14.8286	13.1623	5.73227	12.9763	15.5419	4.81364	13.7753	6.71707	19.8662	13.4593	11.6849
ENSGALG00010001198_IFRD1	387.886	183.726	351.927	468.142	108.243	92.3926	66.9617	160.917	132.8	88.7393	86.3446	54.0072	186.542	136.134	155.303	113.571	86.1335	98.6301	70.6877	78.3441	69.859	260.086	202.671	72.737	287.396	84.9329	248.736	120.494	99.7384	82.4379	90.3685	87.8294
ENSGALG00010001199_AFG3L2	85.8747	99.8275	65.4786	190.127	76.4714	73.9645	71.8543	60.9841	81.0395	70.9852	75.6021	54.0541	104.323	51.3009	104.874	158.145	78.2121	72.6358	70.4779	71.9059	133.249	106.999	91.5984	62.7869	188.753	67.311	62.8446	101.733	51.5941	67.3317	76.7696	90.0092
ENSGALG00010001200_CTTNBP2	7.6926	0.501111	14.4881	98.092	11.4478	76.573	67.9075	13.1458	10.3604	20.6053	23.7188	28.8141	42.4755	20.6759	68.9586	12.4009	25.5428	17.8208	18.4027	17.4452	3.52945	1.60764	14.3562	24.5698	54.0641	9.11466	3.24155	8.30457	16.5324	16.586	10.0187	16.6303
ENSGALG00010001201_TUBB6	137.874	81.3295	63.9009	24.2444	106.892	19.8009	16.2159	179.382	148.663	22.7365	72.4105	57.7712	143.54	181.59	699.634	170.932	55.0457	98.0008	340.589	57.7284	82.4381	25.052	91.2641	189.598	33.5294	198.478	23.7696	77.6377	215.665	93.4515	225.739	38.1295
ENSGALG00010001202_CFTR	9.84537	0.143533	0.176854	3.28475	20.6414	1.04036	0.923555	14.0462	2.17592	0.237167	30.0096	1.97727	16.6331	46.3864	3.88675	2.32414	0.278056	58.8274	3.43568	32.8961	16.399	1.08394	5.60368	4.05616	3.8734	0.497624	5.64242	0.819934	3.96537	0.84358	0.468428	69.7744
ENSGALG00010001203_TMX3	40.7678	81.4573	49.0912	36.3894	44.2794	67.8459	69.6125	42.1948	128.188	50.2003	49.3628	54.3984	56.3914	65.8248	56.3396	42.2744	49.1545	44.4131	84.462	41.9795	75.0547	37.8615	58.4603	79.4617	25.9627	59.6019	43.0014	49.7375	64.152	54.8213	67.9057	58.5213
ENSGALG00010001204_SNX2	181.576	119.02	108.496	171.168	193.208	130.379	103.215	186.357	108.28	248.944	185.721	84.4994	120.047	103.881	145.497	153.782	197.228	202.135	171.297	257.305	371.475	287.591	200.853	118.975	195.832	150.045	67.9969	111.53	127.888	183.549	235.071	87.1377
ENSGALG00010001205_CEP192	6.32497	29.8312	25.965	10.039	3.3871	2.02374	2.42126	2.8673	10.6532	2.60121	5.18919	8.98658	7.12224	8.13321	14.9906	19.8745	2.07603	2.62495	29.6298	2.26972	7.58981	5.22018	7.45896	13.2506	11.7338	10.3129	4.74223	3.23417	8.16236	7.59604	10.9213	26.1558
ENSGALG00010001206_RSRC1	46.788	37.6876	69.0383	91.3388	42.4929	43.9136	41.332	38.0367	42.1665	51.5852	42.2246	35.8899	81.1033	41.9362	70.6892	82.5256	44.9119	43.9959	57.6638	32.4406	58.3004	70.1769	67.3421	43.0418	171.117	71.7374	45.345	37.7432	54.9699	83.2488	65.9786	100.671
ENSGALG00010001207_ASZ1	0.052242	0.784126	0.726029	0	0.00595818	0.228352	0.101484	0	0.0385589	0.19148	0.395729	0.0433391	0	0.220991	0	0	0.172378	0	2.49604	0.0128581	13.9515	0.0187603	0.0268148	4.56488	0.0116905	11.3343	0.252097	0	0	0.0217335	7.09063	0.200185
ENSGALG00010001208_MOV10L1	0.0439042	1.1524	0.116349	0.0246478	0.164837	1.33613	0.867483	5.56926	0.201386	6.26677	0.271029	0.265343	0.11538	7.40057	4.97286	0.00493659	6.26987	0.312565	1.42608	0.100243	0.211535	0.410416	8.26061	0.967954	0.0238808	13.5403	0.516096	10.9429	0.599293	0.365364	8.44656	0.95229
ENSGALG00010001209_CDH7	0.208046	6.17162	0.456101	0.31178	0.405156	19.9259	19.6945	0.331688	0.799818	25.112	0.137912	11.8712	0.605353	0.578826	0.876494	0.330066	15.9113	0.698941	4.44822	0.24786	0.289747	0.24511	0.215666	5.21277	1.06013	6.65924	0.120097	0.484938	2.1436	0.182612	6.21438	0.24276
ENSGALG00010001210_PANX2	0.187864	7.6352	0.0372296	0.0492955	0.492517	34.4959	28.7705	2.97837	0.766987	52.9225	0.998852	7.12343	0.0359587	0.658859	14.1383	0.266949	65.1787	0.515228	1.32438	0.545061	0.518411	0.511842	1.42875	1.12425	0.304624	13.1239	2.37707	1.45566	0.343776	0.349242	14.6263	0.344121
ENSGALG00010001212_PAX5	0.409865	0.0577112	13.1336	0.218017	43.9665	0.0759796	0.185592	11.6343	0.457747	0.0918094	3.17134	0.521233	0	1.25037	0.177576	0.301655	6.11559	2.46864	0.107294	0.316613	0.176728	0.23321	4.12709	0.12828	1.04255	0	0	3.41655	0.704128	72.2527	0.0194833	0.240222
ENSGALG00010001213_PPIC	58.1115	14.0568	8.0329	12.5729	40.2743	15.003	8.29034	53.8594	81.7971	31.6294	57.1484	33.3098	59.6307	40.6409	60.0382	24.1714	22.4707	45.5823	118.636	33.5646	41.6436	18.6364	31.3323	114.663	24.772	40.7018	17.6132	46.6103	75.937	29.4934	57.9845	13.5449
ENSGALG00010001214_TES	56.9505	81.9591	36.1295	11.2833	197.5	4.77392	6.37604	292.446	45.3254	10.5351	113.871	37.208	73.3177	80.7417	60.7551	38.6974	8.69537	180.153	89.91	136.241	28.4705	10.5669	35	79.0513	29.377	91.2119	12.3765	121.598	57.0093	62.7249	80.5286	59.4093
ENSGALG00010001215_PRDM6	0.170507	0.311726	0	0.0396395	4.09416	0.191116	0.21409	6.13272	0.0607023	2.09688	0.434626	0.192263	0	2.25635	0.0505568	0.0495871	0.443741	0.375468	0.590934	0.314117	0.29547	0.0840272	6.02364	0.16384	0.0535562	1.64488	0.131999	4.27404	0.200411	0.0630769	1.46444	0
ENSGALG00010001216_SHOX2	0.103481	1.6787	0.200129	0.356755	0.0417073	0.138153	0.101484	0.0725393	2.12668	0	0	0.618746	0.434621	0.0946857	0.039041	0.426932	0.617064	0.0228295	0.486439	0	0.044575	0.525776	0.0948848	0.206942	0.169725	2.58125	0.527998	0.142407	0.391564	0.111648	1.64814	0.810891
ENSGALG00010001218	19.2201	17.5962	12.6869	15.1477	7.23241	20.7671	16.8416	6.80872	12.1231	40.7863	8.13523	14.3361	14.8123	13.852	18.1518	9.32501	27.9126	6.31458	11.0884	4.75404	22.6808	2.32645	17.3971	11.5681	13.433	32.9992	11.287	21.8734	19.2846	9.91266	27.6348	5.9651
ENSGALG00010001219_TFEC	24.5126	0	25.7462	0.68734	2.65424	1.93786	1.76833	2.45227	6.45352	1.11207	2.83178	3.75029	3.03738	14.2582	1.04853	1.71898	1.74898	1.53195	2.1197	1.32625	33.2354	7.47635	7.33418	4.75257	2.12736	0.52027	1.12848	1.15955	7.68254	25.192	1.01371	0.544306
ENSGALG00010001220_PLXNB2	103.592	37.3744	40.1414	163.377	124.838	36.2842	44.1856	105.534	140.414	42.8396	66.9806	73.0527	106.903	136.527	58.9504	61.8481	35.0501	93.6443	176.249	92.1065	242.976	225.413	99.7569	354.11	88.6115	35.0433	84.0954	69.3491	101.606	127.415	54.3111	107.547
ENSGALG00010001221_GRAMD2B	19.4475	7.13792	6.64126	5.89817	30.317	3.15086	1.39622	36.8022	24.5137	19.0476	87.1046	13.2789	12.1255	12.2922	19.6765	19.3935	11.5796	60.9166	41.696	152.797	21.3588	22.668	11.9517	115.963	13.3784	13.8331	23.6863	14.8137	24.7777	12.2629	25.0437	4.39096
ENSGALG00010001222_ZNF800	3.04584	3.00927	5.35682	10.3154	5.66994	5.90705	7.97036	3.67183	1.93311	9.84789	6.09596	6.31955	6.69357	5.29392	3.49698	9.38319	5.56294	4.01483	4.06364	4.38758	10.807	11.3905	7.83027	3.63901	3.7604	6.36312	12.1017	6.46518	2.27038	10.6298	7.30348	10.6728
ENSGALG00010001223_GRM8	0.187978	0.133101	1.37757	0.0246478	0.0794392	30.287	40.9808	0.161763	0.179243	99.5341	0.309506	28.6874	0.0359587	0.349438	0.0936351	0.11035	45.5428	0.169759	0.0656593	0.171493	0.852957	0.0569338	0.188382	0.0312595	0.142668	0.539003	0.252097	0.346054	0.207729	0.0335171	1.20632	0.101361
ENSGALG00010001224_DNAJB9	35.6828	27.8538	43.157	132.943	29.0712	25.0565	17.7362	51.636	27.8042	39.0941	34.8775	30.0657	102.412	25.2904	28.742	63.9745	34.4906	33.5466	40.8726	38.2261	29.5839	56.6125	76.4868	24.6557	135.453	24.1695	38.9322	59.0815	30.342	28.6689	25.4956	36.5077
ENSGALG00010001225_SOCS6	27.3321	17.3372	38.8941	40.4029	56.6233	20.5921	27.6804	38.0582	30.0168	17.3681	27.9102	22.824	31.1965	29.1435	58.4063	36.7086	13.8158	42.9748	32.7752	31.0734	24.6537	26.6006	29.7937	49.5869	22.7211	14.5446	24.7899	23.8305	32.9932	40.0557	16.9604	34.1618
ENSGALG00010001226_VEPH1	0.18696	0.758977	1.58236	0.0990987	0.2403	0.229128	0.275954	0.212452	0.901943	0.0667758	0.0433773	6.42284	0.122883	0.282087	12.6848	0.0203997	0.660708	0.0342443	0.247826	0.0128581	156.778	1.64977	4.08927	0.171382	0.0155828	2.45095	3.39736	36.8337	0.112153	0.350538	2.34986	2.75043
ENSGALG00010001227	0.0294787	0.00325803	0.0186148	0	0	0.00977995	0.016914	0.0111599	6.51499	0	0.0546742	0.0744618	0	0.0673511	0.0407344	0	0	0	0.019418	0	0	0.0253016	0.0111411	0	0	0.0102513	0.395998	0.115433	3.62697	0	0.0175291	0
ENSGALG00010001228_THAP5	12.874	42.91	23.0098	19.7624	7.40219	13.3008	12.263	8.42205	16.6456	16.3105	9.40255	10.4403	16.1162	8.59396	8.05454	27.0159	12.4733	7.08954	23.3283	7.29865	7.68309	11.9432	19.3058	15.5067	23.7673	33.1348	5.81013	10.6657	10.8282	15.3641	39.0034	8.81435
ENSGALG00010001229_ZNF407	24.0612	14.0788	71.4775	60.2075	14.4592	13.5439	21.1245	10.3101	34.697	11.4918	12.8819	22.0047	35.0959	29.7263	28.8623	34.5097	6.54966	12.6099	31.5563	13.1421	63.9695	34.9255	47.2082	31.934	26.4486	7.8514	24.5616	12.857	33.6881	48.0101	9.16568	44.0926
ENSGALG00010001230_PTX3	3.67337	0.878918	33.2395	0.33592	2.50079	1.87374	2.20474	4.50652	97.8948	5.80627	0.995762	9.84485	15.6009	4.83283	5.1226	0.544233	5.70713	0.46569	1.79782	0.310435	9.86868	1.79539	1.30846	0.0905369	0.313243	13.7501	1.10468	4.43977	2.97451	0.423398	10.0682	0.808354
ENSGALG00010001231_CNDP1	0.585563	0.294233	0.958727	0.0594592	0.102776	0.785256	0.506959	0.351246	0.711244	0.256747	3.901	1.11162	0.743242	7.86526	0.751958	1.78774	1.03401	4.73713	9.38205	6.15244	95.9342	1.14195	0.848954	2.33037	0.0824134	1.92782	1.27239	0.369261	0.551505	2.01952	1.56642	0.48552
ENSGALG00010001232_TSPAN12	23.9052	10.657	20.7619	26.0292	22.1113	17.0272	14.7606	30.9684	25.986	23.9074	25.2598	19.5516	24.7296	44.0586	53.4066	31.6173	18.0274	28.5781	38.743	21.5957	39.8213	493.186	72.5194	40.3892	25.553	25.3455	266.085	88.9044	24.4574	34.2443	28.4764	359.07
ENSGALG00010001233_CNDP2	156.877	284.999	86.8868	47.0995	109.298	35.6089	32.4105	84.9525	124.977	41.1347	239.996	58.5197	120.294	520.953	73.4555	56.5672	65.8753	282.877	199.501	234.313	455.417	210.369	73.4628	163.202	105.638	188.866	91.523	52.6617	95.7151	127.852	197.455	58.3561
ENSGALG00010001234_AASS	102.226	1.60896	6.94384	48.5036	8.22689	26.5913	21.0953	11.8808	23.9737	22.2731	9.40715	31.3564	46.9697	23.7905	30.8722	166.608	19.4707	14.4079	28.3509	9.27569	23.3788	232.742	100.375	34.5974	128.843	12.6815	89.2834	81.4211	26.8145	24.4397	12.3511	73.6059
ENSGALG00010001235_CCDC102B	4.81415	0	0.130304	0.416215	0.695581	0.255354	0.540325	0.330335	25.4149	0.236674	1.17183	4.99563	8.62841	70.1658	1.66074	16.9001	0.221398	0.89614	57.6264	0.649362	18.2044	1.03721	9.10567	21.6173	0.71591	1.07877	5.00623	1.27875	25.0201	1.28642	1.56033	1.88329
ENSGALG00010001236	0	0	0.558444	0	0	0	0.405936	0	0	0	0	0.346713	0	0	0.286301	0.447752	0	0	0.543703	0	0.183872	0.253086	1.38582	1.50033	0	0	0	0	0.549563	0.133213	0	2.52233
ENSGALG00010001237_MELK	1.49801	116.347	29.9722	0.0396395	10.8593	0.190059	0.0618642	5.99357	6.54495	0.25579	17.0458	0.364929	1.03842	6.15252	0.901875	0.635012	0.207735	7.55385	30.2736	5.93064	6.74066	1.16103	2.67159	4.44425	0.554517	50.4481	0	2.08872	1.91003	10.0466	82.1052	0.520481
ENSGALG00010001238_GOLIM4	123.856	95.0367	157.988	40.7055	212.114	53.4228	51.568	81.9866	106.71	85.1321	80.11	63.852	118.853	128.168	123.875	74.9178	93.6618	85.3464	126.739	70.8935	93.4266	703.781	110.799	164.557	39.3205	84.071	419.45	104.844	121.827	64.38	89.1302	236.822
ENSGALG00010001239	5.70612	8.20234	12.9427	13.6807	0.90163	8.93633	15.6075	0.733153	7.41043	2.37582	1.30804	14.2337	5.64794	10.8328	4.26039	13.1835	1.44775	1.17397	6.50966	1.08445	9.90774	4.8343	5.53242	20.5381	7.17351	2.48658	20.1288	1.67061	8.49493	8.55014	1.49034	9.44578
ENSGALG00010001242	0.399533	0.0740173	0.204763	0.172534	3.77139	5.86075	4.8913	1.38231	0.752667	1.75729	0.109348	10.1351	0.455573	0.574541	0.159551	0.0339994	2.88664	0.0285369	0.0536468	0	0.932526	0	1.70928	0.738321	4.4112	0.843969	0.240195	0.122723	0	0.500022	0.58618	6.26058
ENSGALG00010001243	0.829649	40.7253	0.186148	0.681496	0.142996	1.94691	1.67415	1.07077	2.00737	2.32854	0.351073	4.66543	0.28767	4.13987	1.18951	0	5.57022	0.189908	0	0	2.16598	0.375954	0.300395	0	0	4.70973	8.39168	21.1979	1.93198	0.245031	2.1728	0
ENSGALG00010001244	12.0097	5.99131	6.09693	1.64428	7.66861	2.01893	2.62562	6.24467	4.00978	1.35118	6.31051	2.90768	4.98256	9.18349	6.7083	2.32471	2.07082	5.50309	4.72583	5.81808	0.884342	4.67822	1.40638	5.99961	3.28231	14.9412	5.12633	9.72172	3.9249	3.1365	18.0233	3.10061
ENSGALG00010001245_SERPINI1	93.584	46.1314	60.9497	4.19011	8.74385	457.02	289.295	9.4056	62.864	42.6345	11.9303	94.4308	21.5193	57.0113	10.9993	29.641	364.054	8.6638	67.9573	7.00393	87.9231	5.69039	174.322	66.1712	16.1361	453.894	34.9603	52.1415	22.8472	71.6435	362.3	25.3454
ENSGALG00010001246	0.0707116	3.03866	0	0	0	0.323224	0	0	0	0.244042	0	0.455061	0	0.39768	0.0520547	0	0.918685	0	0	0	0.564185	0.0474536	0.0127758	0	0	0.136802	0.791997	12.3725	0.0955762	0.049487	0.170599	0
ENSGALG00010001247	0.975771	6.02415	0	0	0	0.170536	0	0	0.809736	0	0	1.56021	0	4.7911	0	0	0.17974	0.285369	0	0	0.456894	0.12458	0	0	0	0.952287	1.45199	28.8265	0.334517	0	0.099552	0.520481
ENSGALG00010001248_PTPRZ1	0.926433	0.295202	0.121009	1.06722	2.89708	189.564	129.84	4.47734	112.129	163.182	1.6607	37.9628	6.71608	2.8584	10.1399	3.01921	196.987	3.6306	2.29627	2.81135	0.118845	0.359145	2.0039	0.55513	1.52648	3.74787	0.768192	5.89459	52.0199	1.25108	6.36673	0.261509
ENSGALG00010001249_PDCD10	52.3408	69.7655	75.6659	85.3951	56.5646	43.8484	43.5618	63.8884	84.6335	44.9807	53.2393	35.2953	66.4397	41.8879	58.8096	67.6733	48.9608	61.2038	61.7633	57.4119	49.649	43.197	64.9033	47.9248	63.8127	32.5515	46.6509	47.4966	58.9398	58.6722	32.7677	56.8945
ENSGALG00010001250	1.05366	1.39027	0	7.96654	0.278528	0.464353	0	0.390194	0.58488	0.795421	0.0546742	1.2488	1.72475	1.39578	0.509318	0.933819	0.285951	0.265688	14.57	0	10.8499	0.764478	0.953976	17.0624	0.77462	4.88785	5.12633	0.110573	0.943069	0.923028	5.59588	0.674569
ENSGALG00010001251_ZNF277	26.3148	25.1042	14.451	21.4557	14.8376	16.0617	12.6998	12.4206	17.7674	22.2972	12.9716	11.3131	23.8022	15.4979	23.7264	23.5932	23.8601	15.4988	40.0596	10.9008	9.50615	12.5195	10.8513	27.1113	21.4181	20.4434	8.13959	11.7838	19.2807	17.705	22.1144	10.6525
ENSGALG00010001252_SNCAIP	7.55575	7.74628	8.01438	17.3903	8.00448	18.0648	10.8256	7.56572	6.93341	69.9703	7.15301	14.7308	15.4374	9.70731	2.86546	6.65331	45.2815	6.70548	18.7625	5.18157	5.31743	2.39608	10.3573	10.7488	20.6722	24.4323	1.88478	6.68463	5.69888	14.6028	36.4327	1.33899
ENSGALG00010001253	0.148666	5.30599	0.0372296	0	0.101289	6.43854	3.29743	0.136446	0.0414229	0.381016	0.0242997	1.57337	0	0.0378743	0.0839619	0.587669	4.58872	0.197687	5.31496	0.0346416	0.137525	0.0482674	2.58564	0.325529	0.194928	0.823948	0.120097	1.03816	0.112153	0.687177	0.679459	15.6116
ENSGALG00010001254_NETO1	0.111298	0.0130361	0.0744592	0	0.0595818	89.4758	122.908	0	0.0414229	4.80409	0.0303746	19.6092	0.0719174	1.01866	0.398931	0.383727	27.0344	0	0.347715	0.065476	0.10033	0.0652508	1.71098	0.444084	0.198951	0.102316	0.648095	0.0442291	0.0882587	0.0602435	0.100499	0.0613244
ENSGALG00010001255	0.778974	0.312834	0.186148	0.693691	0.719405	0.501734	0.405936	0	0.443427	0	0.297671	0.685827	0.304235	0.492537	0.632505	0.774734	0.15523	0.45984	1.36223	0.400596	0.245309	0.502579	0.366066	2.58055	0	1.42638	0.791997	0.460394	0.191152	0.445768	0.725484	0.560518
ENSGALG00010001257	0.197363	0.728072	0	0.271125	0.482574	0.486909	0.123728	0.530922	0.115677	0.592599	0.298845	0.0433391	0	0.147384	0.100677	0	0.813813	0.495425	0.0582539	0.4784	0.0222875	0.117132	0.0900116	0	0.132734	0.532367	0.263999	1.96648	0	0.423531	0.641008	0.183973
ENSGALG00010001258	4.57647	12.9977	1.93143	3.12441	2.43183	20.3104	25.3629	2.3553	12.535	27.8724	2.47997	12.217	10.452	8.73311	9.81505	8.43813	14.302	2.3578	15.35	1.6135	1.95043	0.525109	3.31745	13.4931	1.67466	7.07852	1.89668	2.81181	12.9733	2.63875	7.64978	1.8995
ENSGALG00010001259	5.23184	4.03397	10.8204	13.8347	0.673741	14.7811	15.5978	1.43812	9.09291	3.12413	0.727291	15.1541	6.44653	13.5962	7.40723	14.8709	3.207	0.583229	5.33666	2.31445	12.5722	7.19886	6.22184	15.5504	8.54844	2.37761	17.7885	1.51253	7.97957	8.6479	1.69078	13.3344
ENSGALG00010001260	0.127872	85.4069	0.0977342	0.0198197	0.0620604	1.16686	0.700777	0.0539208	0.0992612	0.304407	0.0455094	0.256581	0	0.113623	0.223367	0.180937	0.486461	0.0171221	1.49914	0.0128581	0.0167156	0.0244881	0.226025	0.0700611	0.00927461	1.42962	0.120097	0.0490891	0.159941	0.0415378	1.04479	0.0613244
ENSGALG00010001262	8.77182	14.7403	23.4467	8.05877	14.0276	3.70671	5.39582	12.3202	9.08278	2.17407	10.4474	8.1896	9.49765	32.5854	66.8139	5.24918	1.94907	11.4398	15.8876	10.9258	7.32201	3.24892	3.74177	35.0023	2.15884	18.7169	12.9164	16.8489	18.3811	6.46186	21.1721	10.9414
ENSGALG00010001264_FAM3C	127.458	86.6623	61.5737	166.412	183.489	172.456	147.135	136.974	143.77	139.553	84.4081	116.327	147.094	81.6359	84.9199	62.1919	124.028	115.967	130.138	112.209	56.9402	47.1054	103.017	148.289	131.278	65.802	93.1103	111.634	134.147	69.9704	59.0952	158.022
ENSGALG00010001265_OPN1LW	0.711073	1.08622	6.24543	1.86153	3.29427	0.837836	0.59199	3.86477	1.38966	0.51361	1.37177	343.495	2.92824	9.10209	11.0482	0.765153	0.354402	3.32486	1.01632	2.6843	1.85138	0.937272	0.304165	1.68788	1.11773	1.2073	4.58427	1.58616	2.17824	1.14044	1.06945	2.05711
ENSGALG00010001266	0.770925	48.5689	0	0	0.772532	1.94259	1.20727	0.67618	0.165692	1.51322	0.50923	0.98691	0.323628	0.115765	0.875829	0.626951	0.871397	0.535499	1.66107	0.767986	0.381014	0.351986	0.860838	0.0129338	0.957175	1.68046	0.263999	0.887126	0	0.570123	1.20544	0
ENSGALG00010001267_BCHE	1.62244	2.11664	0.726029	1.10635	390.329	57.3182	45.6784	259.964	267.109	111.83	279.033	72.3607	7.87738	244.009	91.9232	164.255	132.778	373.391	42.443	541.571	16.4578	139.365	15.2468	33.6414	4.63616	86.5158	216.079	196.898	6.43422	47.1253	85.2628	37.7403
ENSGALG00010001268_CBLN2	0.415363	29.6673	0	0.33592	0.884756	5.54453	14.43	0.245462	0.0578383	6.53718	0.194187	12.2081	1.45053	0.393567	1.24385	0.110747	43.7901	0.293737	1.35202	0.150239	0.193309	0.0158179	0.444133	0	0.240317	15.968	0	0.543747	0.0955762	0.0247296	16.7446	0.120111
ENSGALG00010001270_DRAP1	83.8324	202.598	72.8269	84.7446	109.942	73.3117	57.5952	89.2354	49.6981	75.0461	85.8544	38.2232	96.5785	53.652	85.6505	75.9766	77.2963	94.0469	100.554	76.9917	54.8421	54.2508	46.2629	56.838	210.195	275.27	30.9127	64.3224	49.0448	80.5723	260.509	41.5246
ENSGALG00010001271	9.65597	69.169	9.91283	7.4375	43.7125	4.58589	8.75768	52.9406	8.10582	3.04491	45.0744	4.90506	15.3536	7.33751	44.7431	11.6535	1.58636	50.8853	11.1252	40.98	7.60369	4.37984	2.01039	4.71463	7.41926	62.5167	4.03355	44.3633	10.2532	4.86585	50.2599	8.64364
ENSGALG00010001272	0.0612046	24.8434	0.125669	0	0.0297909	0.30622	0.157556	0	0.0771177	0	0	0.265343	0	0.0589537	0.0910957	0.197696	0.0545128	0.0171221	0	0	0	0.12261	0.131605	0	0	0.600897	0.240195	0	0.0882587	0.0363489	0.415235	0
ENSGALG00010001273	0.308291	0.292372	0	0.0246478	28.9726	0.793615	0.557701	252.575	0.176379	4.56115	1782.06	0.479275	0.81516	96.793	2.32573	0.344477	1.95037	1639.78	2.10949	7692.24	0.321714	0.116824	0.512731	0.956079	0.0437421	0.936681	0.360292	1.05651	0.856751	0.278409	0.366581	0
ENSGALG00010001274_DLGAP1	0.0776452	0.584737	0	0.128574	0.376338	108.656	78.2717	1.83759	0.744843	36.5414	1.4548	14.5595	0.0359587	0.336756	0.309985	0.0834089	22.903	1.52952	0.111901	1.66521	4.71252	0.0919682	0.210234	0.0258677	0.21474	0.369278	0.492292	0.303162	0.0955762	0.0715028	0.698361	0.586881
ENSGALG00010001276	0.782392	3.14458	0.214083	0.246478	75.053	1.13821	0.335384	53.265	0.979061	0.915716	30.9836	0.418412	0.107876	4.68528	1.80154	0.20887	0.64236	39.0648	0.447603	31.0933	1.59393	0.562058	6.57978	0.784697	0.158819	1.07066	6.5913	50.8354	3.71373	2.25135	1.44022	26.6479
ENSGALG00010001277	21.0556	61.7504	15.5865	11.22	17.5684	3.3125	2.88906	14.5231	8.07662	4.72939	11.0809	5.02883	13.9721	9.70499	17.734	10.8265	4.17053	16.0034	8.85135	14.0132	9.16317	10.013	10.1848	7.03763	22.979	28.6224	8.211	16.1904	8.50076	11.3061	29.0798	6.69084
ENSGALG00010001279_LPIN2	23.5334	15.9631	138.692	6.49607	45.2547	105.252	137.765	38.1719	26.8088	37.2431	89.0182	39.7667	12.3009	29.9221	19.5788	52.5309	48.61	58.0021	80.4815	95.5649	94.5521	651.581	138.297	112.82	7.72012	14.3433	40.5064	55.848	21.3423	163.431	24.0507	20.7385
ENSGALG00010001281_LRRN3	8.31179	1.20602	12.9899	6.68919	4.12576	32.7628	42.8198	2.8992	6.30885	74.5716	2.69132	18.3669	4.11459	9.11486	4.29084	6.95918	42.865	3.19382	7.09715	2.6868	8.39039	10.3986	8.37962	11.4616	3.44015	7.97448	11.7187	2.35458	7.00469	9.31314	8.59788	13.6225
ENSGALG00010001283	13.8157	50.6895	27.417	15.6182	29.204	7.88752	7.48611	23.6929	7.52401	6.09055	22.9075	8.67771	9.42516	15.9448	19.8516	13.9909	6.13793	26.9882	8.06607	26.3963	11.6272	7.12743	8.53651	9.39837	13.0372	29.783	15.5369	29.9447	8.30766	13.0007	27.5956	8.95984
ENSGALG00010001285	13.3447	22.5435	19.463	10.1401	9.74542	9.60485	8.2864	8.91943	4.93959	21.5784	7.36115	8.07271	6.51562	9.70679	8.70642	11.587	15.7374	9.1114	8.28854	8.47801	9.64286	8.15053	11.7649	9.08978	13.4144	16.9981	9.5548	7.46324	8.39547	17.7926	14.8148	6.44047
ENSGALG00010001286_SRFBP1	34.4238	120.477	23.5589	30.6445	32.454	26.0348	17.4515	37.3811	24.4458	34.4408	31.877	12.3069	25.5985	20.9352	33.915	39.8591	33.726	33.7202	31.3398	29.0215	21.8175	24.2313	40.5396	27.3443	39.8127	34.4326	16.5551	23.9199	20.371	43.9057	62.0331	15.3374
ENSGALG00010001287_PLPP4	1.21413	36.6948	0.283908	0.429683	4.17455	65.4389	56.2228	3.75623	2.18165	101.026	15.0578	28.1903	3.10336	7.04488	6.39485	10.8984	114.633	4.92953	16.0066	6.25551	0.536711	0.535241	1.70575	5.2041	0.484296	13.7067	0.996485	5.33152	7.79469	9.19449	19.2785	20.5748
ENSGALG00010001288_TGIF1	37.4557	128.628	17.0429	33.3074	80.6386	2.98629	1.67067	62.0594	34.19	5.06373	47.4008	18.3478	19.1017	40.1271	17.4081	16.1102	7.41824	46.6371	13.8502	45.7727	63.8051	48.1271	25.736	12.9242	24.7652	81.274	16.976	32.9019	33.8149	40.0724	50.1699	46.9388
ENSGALG00010001289	3.64141	3.23059	10.2013	0.856062	6.99235	2.76879	1.78571	4.86606	2.12304	3.21156	4.50912	1.75618	1.16286	5.35862	3.0695	0.456803	2.37498	6.08541	2.56631	6.68458	1.92957	1.0669	1.02479	2.12879	1.28047	8.02897	2.80877	5.74902	3.30171	1.23435	9.38227	2.43521
ENSGALG00010001291	11.5583	19.7397	15.9819	26.0046	17.3836	7.53691	10.0538	15.1922	7.46541	4.56486	16.4038	8.74272	24.961	11.8598	28.131	26.0533	3.78333	15.7543	18.3685	14.5338	11.8316	8.67266	6.42788	9.28726	33.3836	24.3206	7.61159	15.1501	10.4142	11.4015	22.3755	9.89183
ENSGALG00010001292_LOX	168.984	1.81881	2.89487	27.2146	14.9354	1.3188	0.588171	37.6356	74.5107	5.90763	31.5573	31.5227	59.8971	57.6789	19.3906	25.3672	1.39201	25.1665	27.6472	16.6977	4.8439	6.61936	37.9389	120.861	39.9857	15.9279	5.07872	25.7814	113.184	9.80388	20.9042	4.73255
ENSGALG00010001294	10.8707	8.3737	37.0502	27.8725	7.40619	27.2715	6.80514	7.10871	7.54748	47.0096	6.7769	8.5882	5.73798	27.4791	14.4101	4.747	31.759	8.57446	4.413	10.4996	6.18115	2.1898	5.1147	13.5135	8.41551	9.80866	10.4193	11.657	10.6844	7.57801	12.1443	7.10488
ENSGALG00010001295	39.7859	91.7323	24.6571	12.5162	55.5518	12.7396	7.70448	46.2358	10.7197	35.2671	43.3622	9.9064	15.8694	18.4888	38.4191	16.1397	25.4671	52.5928	11.1062	49.6428	12.9863	19.3202	19.7485	11.2122	29.5686	65.7576	10.9127	51.0821	16.6612	30.332	65.53	11.8562
ENSGALG00010001297_MYL12A	1216.12	698.077	864.263	348.357	524.957	306.466	265.752	727.277	890.925	280.916	432.765	397.539	726.943	599.439	402.292	820.624	325.554	450.465	935.932	451.809	576.784	514.821	1167.68	945.163	2721.43	602.962	281.574	310.775	841.309	1020.43	530.703	395.811
ENSGALG00010001298_DOCK4	56.6027	2.96715	13.1431	23.0931	7.50292	71.0286	73.4752	6.64438	18.1079	8.99271	8.83142	27.8346	14.3405	28.4657	9.01065	36.1824	12.6136	10.1854	20.0386	10.6096	7.31275	11.404	18.9306	45.7721	14.2202	4.68518	4.90994	4.2874	28.6602	28.3039	9.81848	10.5051
ENSGALG00010001300_MRPL49	32.0858	80.0247	26.5846	7.19941	32.4408	23.3683	26.453	33.8494	26.5328	32.5145	41.4301	11.5508	27.5977	18.7765	48.9464	19.0735	31.1373	44.6531	50.9532	35.5288	11.8108	22.0122	18.8443	29.3689	30.575	58.6131	16.4826	26.7869	27.918	22.6085	52.9594	25.0859
ENSGALG00010001301_GMPS	34.4213	117.894	41.8681	27.8204	33.8862	42.9311	34.6256	27.9044	27.6073	66.7382	30.5781	22.8927	21.7592	33.7489	56.4548	20.3162	49.7978	32.2801	29.0391	28.0695	35.0748	97.3541	27.2027	26.1769	27.2298	46.0049	27.5045	38.4344	26.5678	38.8719	54.1587	67.023
ENSGALG00010001302	1.69061	63.0802	0.432826	0.33592	1.13896	0.285874	0.520515	0.752241	0.457747	0.635849	0.72569	0.203788	0.230759	0.578826	0.774043	0.347231	0.404623	0.746306	0.642772	0.753817	0.287691	0.533909	0.302875	0.702761	0.422831	17.5839	1.15229	6.40004	0.255517	0.768786	19.2638	0.080074
ENSGALG00010001303	0.0884361	0.0948474	0.186148	0	0	0	0.101484	0	0.645582	0	0	0	0	0.684051	0.0721901	0.223975	0	0	0.0804702	0	0.0773947	0.0567437	0.538453	0	0	0	3.92643	0	0.0955762	0.145826	0	0
ENSGALG00010001304_SYVN1	27.9515	49.9618	29.2785	9.82757	55.0714	14.9301	6.17248	39.2104	7.39038	22.1366	34.5106	8.67742	7.83547	16.3713	21.2755	9.91107	17.5457	32.2637	10.6548	40.6141	11.3058	37.4499	14.3873	14.529	25.3331	47.0983	13.2043	52.4258	8.31498	21.2506	56.1165	8.73682
ENSGALG00010001305_WNT16	48.4745	2.70694	0.456076	2.31383	3.47487	0.479821	0.574615	1.6064	3.04504	24.6636	0.461484	2.60707	3.80314	25.0392	12.7646	12.1513	12.6651	3.51134	32.1233	1.59817	0.382109	0.29281	2.37116	59.3604	1.17456	39.6763	1.12848	1.78252	54.7594	0.429282	35.3574	2.57407
ENSGALG00010001306_CEP120	15.9463	19.5677	25.9837	15.3921	16.8498	11.7035	10.7212	17.5118	17.1268	19.854	17.5615	11.8297	11.6986	14.2139	20.1884	16.7943	13.192	17.3636	28.6055	18.1171	16.8241	17.0381	28.2956	36.2757	17.9007	10.5867	9.42388	14.4638	18.461	27.293	17.8025	15.5665
ENSGALG00010001307_CALU	142.316	458.185	45.8334	50.6939	140.453	35.9437	24.0923	120.039	64.0458	44.2233	117.846	44.749	79.5862	204.384	189.37	30.0816	32.3643	114.944	107.406	130.402	21.0971	91.5054	24.3839	172.451	46.0966	274.117	48.2717	177.601	81.6942	19.7544	318.261	51.4733
ENSGALG00010001308_MGMT	57.9514	28.8198	18.4579	9.90049	35.2712	15.9653	13.2838	49.735	30.759	12.7867	36.1407	20.9799	22.3788	27.0142	40.2349	50.7768	19.7217	34.9797	28.8998	26.5776	20.7792	44.0365	33.0323	23.6953	14.9995	38.5518	38.5957	35.0036	36.8991	43.4863	31.2088	30.2552
ENSGALG00010001310	0.576702	0.581846	1.72665	1.22578	0.439885	0.452756	0.490045	0.369104	1.91097	0.171349	0.361195	0.981602	0.843615	0.810356	2.01303	0.770935	0.233722	0.332714	0.296866	0.416982	0.585228	0.933605	1.29703	1.02508	0.428526	0.358566	0.864486	0.597696	0.847492	1.79496	0.573063	0.586881
ENSGALG00010001311	0.0474992	3.30987	0	0.0739433	0.160871	0	0.050742	0.0320707	0.124269	0	0	0.0975131	0	0	0	0	0	0	0.510464	0	0.0334312	0	0.0872468	0	0	1.27098	0	0.818108	0	0.0190304	1.52661	0
ENSGALG00010001313_EMILIN2	143.026	17.0302	11.0256	18.254	28.6948	5.42157	6.5205	27.1539	132.783	2.5908	5.92512	32.1714	91.1861	66.3461	53.6001	54.3879	3.55646	10.9911	42.3534	4.82734	7.21092	4.12162	73.6638	76.3082	35.525	186.197	3.13336	29.0901	245.771	35.6567	225.313	13.3918
ENSGALG00010001315	0	0	0.148918	0	0	0	0	0.122759	0.134956	0	0	0	0	0	0	5.01997	0	0	0.16094	0	0	0	0	0	0	0	0	0	0	0.0178997	0	0.240222
ENSGALG00010001318	35.6008	7.55667	12.7939	27.7678	12.7349	49.7477	46.0417	14.798	23.7288	39.0324	9.23033	42.0951	11.3944	28.1472	22.7485	11.6148	34.1836	9.62209	10.1979	11.4343	25.0587	10.497	12.48	18.7093	18.1135	15.1815	49.5798	31.4654	17.0542	15.2815	12.8531	7.83218
ENSGALG00010001320_CPED1	53.3144	0.0593899	10.6206	16.9525	23.5968	2.83977	3.82236	19.9536	18.2721	8.9919	35.88	56.5231	18.2468	27.4197	146.503	138.61	4.05442	35.5021	5.49433	31.0242	27.7084	27.0451	64.612	5.95	72.2703	1.10787	4.56262	25.6299	35.2987	8.36722	1.46322	4.12438
ENSGALG00010001321_HOXA13	1.55522	0.0843978	0.0744592	0.0739433	37.5461	0.0226394	0.135312	127.195	0.0578383	0	0.247051	0	0.166345	0.500935	0	0	0	29.7213	0.201585	0.130952	0.256729	0	0.0327313	0.145514	1.65111	0.031146	0.395998	0	1.36779	0.0285456	0.0538962	0
ENSGALG00010001322	0.117634	1.23109	0	0.396395	2.96897	0.937022	0	1.65557	0.537729	1.09144	1.42314	0.0975131	0.251711	0.349438	2.31944	0	0.316091	0.88048	0.155344	3.77439	0.168371	0.0800871	0.130454	0.973313	1.79559	0.645702	0.960779	1.28008	0	0.104289	0.721733	0.480444
ENSGALG00010001327	0.208995	2.64485	0.186148	0	0.644913	0.45337	0.228108	0.565811	11.0883	0	0.406383	0.224076	0.0719174	0.658859	0.164594	0.285675	0.01634	0.923337	0.328297	0.300854	0.0832177	0.161733	1.63018	2.39078	0.12276	0.363578	0	0.216041	3.58112	0.279412	0.660355	0
ENSGALG00010001328	1.13018	0.374688	0.623661	6.39036	1.70144	0.470212	0.284181	2.83601	1.70958	1.00256	2.13753	0.784503	1.45053	0.250467	1.92558	1.23469	0.9026	2.83377	0.316284	3.03584	1.33525	1.9135	1.59622	1.12101	9.16909	0.280614	0.791997	1.80852	1.11959	1.71399	0.420652	0.325372
ENSGALG00010001330	18.7199	23.263	11.002	1.75075	9.33352	5.57829	2.82523	10.0198	2.24235	10.057	10.6533	4.83515	3.96792	8.01282	10.9601	10.5384	13.2686	8.96564	5.46109	9.07129	12.9551	13.7101	5.58695	7.40189	10.6988	45.0106	13.3373	18.3884	3.60502	15.2671	41.8854	5.02042
ENSGALG00010001331	0.0677027	0.0253729	0	0	0.475129	0.131937	0.320905	1.36387	0.0771177	0	0.323466	0.104894	0	0	0.16877	0.101575	0.0926855	0.621597	0.158142	0.202076	0.657243	1.23481	0.16681	0	0	0.144731	0	0.12163	0.255517	0.0395008	0.210746	0
ENSGALG00010001332	0.445302	2.81961	0.167533	0.436034	0.273066	0.688565	0.185592	0.383261	0.93191	0.68641	0.274441	1.03116	1.23789	0.854486	0.519061	0.293026	0.471991	0.752603	0.523466	0.89117	0.0835781	0.0632303	4.1974	0.877384	0.0568862	0.480139	1.14039	1.24107	0.694869	0.246749	0.589334	29.498
ENSGALG00010001333_PLCH1	0.405275	22.0885	1.80113	0.474658	6.71749	1.72333	1.28072	7.6654	0	1.04036	12.8044	29.1486	0.484028	2.56577	1.41562	0.445363	10.3526	7.11233	5.2307	7.20188	5.49932	0.602515	0.982089	0.892501	0.560451	6.81129	16.303	1.9892	0.112153	0.227354	6.23784	13.1602
ENSGALG00010001334_EBF3	52.8643	0.120377	7.19515	18.6781	1.68608	0.46961	0.842343	1.77503	28.6546	6.58269	1.49732	19.0928	34.2267	35.6555	13.4856	35.863	16.9024	3.26726	0.649188	2.76928	1.01567	0.624551	5.79648	1.95423	25.6057	2.46089	4.77794	9.17919	44.7987	1.76609	2.28289	1.69678
ENSGALG00010001335	0.595786	0.295355	0.158239	0.972949	0.322724	1.47181	0.869456	0.332214	0.684141	1.88045	0.404572	0.621509	1.16286	0.559889	0.408654	0.641763	1.50224	0.402177	0.392147	0.233691	0.370496	0.300812	1.16573	1.18677	0.690268	0.812896	1.50068	0.235725	0.639763	0.677773	1.34524	0.631994
ENSGALG00010001343	2.65695	56.6786	1.29853	0.577062	2.46749	1.11665	0.450425	1.83547	1.30472	1.53883	2.05217	1.01687	1.02497	1.42294	1.50031	0.376486	1.23088	2.14821	1.60824	2.51322	0.555264	1.1883	0.423376	1.00355	0.840171	12.4171	2.66487	6.84489	1.08643	1.46718	11.6845	1.46417
ENSGALG00010001347_MYOM1	35.5018	0.138339	1.77322	1880.84	2.64133	3.3005	2.45753	21.4746	0.377765	0.575919	10.9894	130.437	747.552	1.35756	2.57763	2319.1	1.41842	6.47227	7.22089	11.0292	2.75454	13.736	11.1325	5.73224	2602.85	1.46151	0.75629	2.30415	31.1125	1.14851	1.47856	0.645668
ENSGALG00010001349_ING3	48.566	45.7796	65.4549	47.2702	40.5593	42.4701	42.3235	34.0323	68.4472	40.6392	37.7147	38.4176	48.7469	36.5691	69.2506	88.3258	36.2742	42.0165	51.6328	38.822	38.5039	43.8723	136.324	45.5705	69.0576	34.6271	40.026	38.003	57.5447	91.8631	35.2242	52.4717
ENSGALG00010001350_SPDYC	0.136787	0.497649	1.05644	0.207346	0.1127	0.922909	0.397248	0.0502195	0.201386	0.505721	0.0546742	0.0866783	0	0.265292	0.206048	0.0595128	0.756347	0.0513664	2.72626	0.0771486	0.278474	0.047516	0.255752	0.0776031	0.0350716	1.62182	0.636193	0.346054	0.11947	0.318726	1.05202	0.120111
ENSGALG00010001351_CAPN1	24.0479	13.4462	39.2943	15.2722	59.7486	5.02726	2.36183	48.8803	8.94573	6.6839	32.7445	5.09107	7.38302	21.5114	19.5908	2.91335	7.29437	43.2284	3.91751	38.7331	4.56802	4.20632	8.96819	8.73315	52.3415	26.9476	8.81149	34.4539	12.5763	16.8573	27.4858	6.1065
ENSGALG00010001352	2.21821	0.943709	1.7406	1.23111	2.03514	0.703042	0.433511	5.68945	1.01762	0.904896	2.5921	0.753599	0.353642	0.753545	0.903547	1.4607	1.25125	0.928333	0.196978	1.36801	1.86113	2.40919	1.63838	0.340613	0.732458	0.896618	1.59697	1.36611	0.575399	3.06142	1.55072	0.99994
ENSGALG00010001353_GLRX3	73.5363	188.539	48.8257	116.625	67.5835	92.6566	71.2585	53.7769	39.7055	80.2683	72.1996	32.8929	98.347	45.611	80.5199	64.8388	128.694	65.8018	71.7617	59.9581	40.3205	68.7363	40.598	55.0255	155.617	151.784	59.8184	74.3503	42.4654	62.0194	144.523	35.2731
ENSGALG00010001354	0.256068	38.5485	0	0	0.0714982	0	0.067656	0.0320707	0.527042	0	0	0	0	0.227246	0	0.26055	0.022502	0.0228295	0.471628	0.0321452	0.0814276	0.0177971	0.114154	1.52202	0	11.3093	0.923996	1.65833	0	0.147528	14.8063	0
ENSGALG00010001355	0.441763	60.5597	0.539829	0.578077	0.0774564	0.514023	0.600216	0	0.82692	0.170855	0.162534	0.430628	0.555946	2.26029	0.482537	0.68562	0.152553	0.0171221	2.26105	0	4.9355	1.6354	0.164597	3.28649	0.0193749	22.7007	5.31784	5.91876	0.573457	0.178796	26.5392	0.40037
ENSGALG00010001357	0.0154884	0.00652402	0.223378	0.227673	0.320731	0.0844271	0.152226	0.270599	0.214938	0	1.40802	0.151687	0	0.113623	0.154448	0.0223876	0	0.853264	0.0776719	0.983673	0.0835781	0.512399	0.0433027	0.582023	0.00584527	0	0.120097	0.0356018	0.0716821	0.0806346	0.00799061	0.080074
ENSGALG00010001358_TCERG1L	0.226132	0.552847	0.0837796	0.257657	1.52971	21.1489	11.0904	12.3663	0.300648	65.5138	7.53123	4.6194	0.166345	0.237785	0.446149	0.222095	41.7331	7.91175	0.408767	3.43853	2.83263	0.07321	1.6124	0.145514	0.439989	7.13598	82.6434	5.51037	0.159941	0.891176	3.56418	2.3526
ENSGALG00010001359	0.788831	0.246267	4.4536	6.12125	0.548124	1.43295	2.36658	0.372391	3.05551	0.523415	0.485252	2.91503	2.45766	3.26987	1.69931	1.45651	0.363103	0.520082	1.40468	0.79751	2.13356	1.38074	1.72881	5.4474	1.57132	0.430886	5.60456	0.543503	2.82338	1.77554	0.388916	3.96874
ENSGALG00010001363_HIBADH	78.7861	22.3469	18.812	178.939	53.3965	45.8312	37.0497	43.6714	23.9281	51.1088	54.9172	41.3152	90.0179	32.4903	99.1955	214.966	84.9177	38.9976	30.3832	44.807	85.5605	212.072	22.3044	23.9468	177.834	46.1855	51.0718	105.079	31.0003	16.3257	53.0812	57.1931
ENSGALG00010001364_SMCHD1	43.657	68.5297	106.55	29.1046	42.1133	21.8476	21.5735	45.6856	57.9175	30.1098	48.2051	30.1581	30.013	45.7294	29.09	45.8694	25.2518	40.6503	36.945	46.4695	44.5741	52.183	119.92	44.0398	32.3389	31.0948	24.237	27.4932	48.0199	168.971	28.2866	205.136
ENSGALG00010001365	15.0292	6.70412	7.62811	9.59989	41.8828	2.22733	2.77843	27.739	1.45818	2.96119	33.452	3.94993	2.98359	29.2655	16.2833	14.2767	3.22267	32.703	3.35784	38.7012	14.0185	20.9092	1.32187	8.00016	14.4413	25.9551	15.749	47.0598	3.30514	2.61015	26.0418	3.95056
ENSGALG00010001366	0.0736967	0.0228341	0	0	0.108725	0.232662	0.0927962	0.0725393	0	0.697229	0.152621	0.108348	0	0	0.234024	0.359037	0.310067	0.158344	0.150737	0.0450033	0.0215707	0.165123	0.00912555	0.240384	0.100635	0.241008	0	0.0269746	0.0955762	0.123506	0.795806	0.792142
ENSGALG00010001367_IMMP2L	7.44396	8.23365	20.1521	12.4961	6.81909	19.394	18.5439	6.74061	4.1726	13.5714	6.68181	8.10227	9.30794	8.09996	6.50735	8.4022	15.4171	7.82859	11.7828	2.50616	9.65004	31.7755	16.1954	17.0995	7.68873	5.71403	25.7204	20.0934	6.4396	22.9197	6.34108	54.4429
ENSGALG00010001368_WIPF3	25.3318	5.3862	0.321112	54.4983	31.0971	28.9729	14.9605	22.0962	0.444196	15.4777	16.7375	12.1817	15.2094	10.5093	7.23009	2.20563	8.31397	32.5321	2.10028	35.0357	12.7592	18.7489	2.09723	5.85724	38.5846	6.9886	2.40087	26.7137	14.1002	0.588666	7.86536	1.33137
ENSGALG00010001369_PPP2R2D	81.0446	47.8304	71.5748	121.912	64.498	70.9429	69.7406	74.5402	78.942	94.6475	78.8391	50.0166	81.4315	55.1584	133.794	97.5414	80.2914	74.0974	86.7906	79.0407	65.0626	65.7889	90.6277	73.4913	98.6803	56.6119	73.3396	63.7999	64.626	99.7988	54.1927	88.6407
ENSGALG00010001371	0.0256516	0.00617039	0.42814	0.46983	0.100288	1.73148	0.971863	0	0.29492	0.666278	0	0.980911	0	0.246183	0.0411289	0.0595849	0.678387	0	0.61315	0	0.142035	0.110725	0.106157	0.741562	0.0575057	0.103996	0	0.0774009	0.286729	0.0880799	0.196887	0.122649
ENSGALG00010001372	3.07675	1.44675	1.48924	0.232501	5.22237	1.45922	0.644705	6.58883	0.319927	2.96601	6.31872	0.285631	0.484028	3.46241	2.65364	0.217539	2.95158	7.88614	0.950661	8.55185	0.547345	2.18433	0.112444	0.420366	0.241612	9.36902	3.33785	5.28097	0.670975	0.851349	7.91554	0.890965
ENSGALG00010001373_IMPA2	35.7932	23.9055	48.556	285.647	15.663	42.5454	36.3203	19.1606	154.127	44.6486	22.3721	60.1409	107.166	19.8503	42.3013	33.4214	56.071	25.7891	12.5303	20.0466	10.021	16.3636	21.9945	9.71516	212.542	27.4064	6.20613	21.8357	36.1501	54.1691	30.2076	22.0263
ENSGALG00010001375	1.77167	0.885774	0.223404	0.360568	1.60313	10.3258	1.3595	1.42385	0.140684	24.8812	2.29751	0.620818	0.410553	1.44814	1.23679	0.591906	19.8595	3.03763	0.392147	3.77312	0.376319	1.09719	0.254547	0.593931	0.321529	3.96893	1.83717	3.11399	0.36767	0.928368	4.23034	0.712068
ENSGALG00010001378_POLA2	10.0309	87.4194	19.7796	1.24992	14.919	7.0431	5.6442	9.89004	6.11585	14.1957	15.8466	5.64619	3.42104	8.59001	6.11369	4.62827	12.2919	10.6793	14.1451	7.34	5.79459	3.85386	4.20833	6.4393	3.75565	81.151	8.41549	9.6024	6.62926	10.5195	77.0366	4.55717
ENSGALG00010001380_SCRN1	4.75368	32.4891	2.45741	4.14615	5.46522	243.201	189.026	6.38571	1.66816	292.415	4.03719	49.7009	2.82163	2.82249	2.71809	5.11648	274.265	6.82767	11.6433	6.06734	11.5162	2.58761	6.52648	12.4941	2.76266	26.6318	3.69706	18.0253	2.38254	4.48057	26.9004	24.0768
ENSGALG00010001381_MDFIC	94.9643	8.0447	177.366	22.5803	43.7008	11.179	9.23996	36.6345	100.351	12.3058	44.8508	48.5364	71.0292	84.9918	34.3739	55.6391	16.1926	41.938	69.6824	30.4332	37.0692	15.4294	177.329	81.4678	25.5724	46.1476	15.2827	29.0396	88.0451	39.4505	62.9861	25.7153
ENSGALG00010001382_BNIP3	434.044	39.9291	88.809	306.979	111.269	242.42	165.499	106.098	146.025	306.224	120.797	128.555	213.358	84.9385	371.592	549.005	417.656	125.834	71.0183	105.911	189.867	202.861	178.575	82.9067	945.718	66.5758	154.237	92.0886	134.88	177.224	53.0356	194.882
ENSGALG00010001384	0.25991	0.234345	0.190808	0.256641	0.115684	0.69815	0.42818	0.779202	0.44706	1.13565	0.272413	0.385216	0.0794208	0.261007	0.182954	0.158518	0.95859	0.136733	0.243219	0.15982	0.0993679	0.202357	0.261077	0.422549	0.304187	0.725578	0.131999	0.181776	0.279411	0.294891	0.863396	0.040037
ENSGALG00010001385_MME	1.84701	30.0873	16.5313	3.51496	5.89277	1.66992	1.75629	40.5978	3.8941	3.67876	583.697	52.1643	3.80908	2.39534	8.35204	0.575072	4.69327	266.907	94.1296	986.104	647.468	0.316787	9.73512	124.673	22.4787	115.262	3.51745	0.624671	5.26685	6.67035	72.092	5.63973
ENSGALG00010001386_FKBP14	23.1301	20.9568	31.6428	22.7778	17.9332	16.755	15.049	20.7596	21.2643	24.9347	36.2292	24.5931	48.5434	36.2527	35.4799	20.7007	20.3818	20.3014	260.431	14.874	17.1736	16.2394	30.5082	295.696	17.1632	93.5186	21.5494	14.8418	32.1872	30.5651	133.879	31.4447
ENSGALG00010001388_MPPE1	29.8105	4.41154	20.7338	3.7063	27.3605	42.5251	37.3433	28.5765	15.3685	40.2581	28.3868	24.8437	13.7967	20.7119	28.3103	34.0263	43.9498	30.0514	14.9282	26.2718	44.2692	48.8078	24.6543	18.722	17.5937	22.0901	29.4975	39.4735	21.615	37.5299	23.7137	48.15
ENSGALG00010001390	0.85072	0.858545	1.04711	4.52832	0.391238	0.806971	1.13139	1.47419	0.333478	4.3196	0.773122	0.72364	1.1538	0.595621	0.549157	0.529042	1.913	0.760016	0.111901	0.205729	1.00218	0.624027	1.93048	0.33198	11.6653	0.406958	0.659997	0.690526	0.176517	1.35431	0.583187	0.080074
ENSGALG00010001395_GNAL	40.6795	13.6569	17.3829	11.715	19.0936	119.75	129.252	28.4609	20.7002	96.5614	29.0474	31.2073	18.0911	24.0432	24.9702	43.3666	88.6986	37.4769	6.42458	40.719	76.4236	17.6046	27.9933	9.12659	13.3474	17.4802	8.96729	33.728	28.7928	23.3485	21.4281	43.7317
ENSGALG00010001397_KLHL7	39.3916	45.516	55.7136	38.9362	48.7983	110.667	92.2362	46.0234	67.6178	76.36	58.8253	47.6449	39.1045	34.681	48.7469	155.494	58.613	62.8009	59.427	61.8119	28.2351	35.1325	65.7452	68.7819	34.2012	46.18	39.6041	31.7047	55.0851	68.9675	58.1644	51.5867
ENSGALG00010001398_WDR11	33.8586	50.7621	32.7601	23.9266	25.2905	23.0112	23.1295	20.1565	24.8115	28.3356	25.4189	28.221	25.0936	31.5328	29.1843	34.5714	25.5467	24.4173	32.2868	27.112	51.3188	36.649	39.4949	35.089	24.2633	32.2553	27.6008	36.9816	28.5812	45.3489	41.8128	31.9556
ENSGALG00010001400_SNX24	42.5974	60.6857	6.6599	80.0425	33.9871	44.9911	23.1547	66.6917	10.654	86.5998	45.261	14.1267	45.4244	11.4234	18.4272	32.4203	95.0646	53.2601	9.20005	57.6956	112.192	56.5989	20.8398	6.7509	183.448	32.1781	17.7539	86.2188	13.1001	15.7954	54.4404	12.1253
ENSGALG00010001402_NUP42	12.8227	48.861	11.9562	18.3605	15.7729	39.9837	22.0463	10.7987	9.00071	24.0022	14.8664	6.31795	10.9226	5.65356	10.3474	19.6844	24.3699	11.6329	16.0788	11.3583	12.419	13.6926	28.4039	9.07158	34.5587	27.9383	7.03598	15.2984	5.67887	17.3653	27.7603	7.80934
ENSGALG00010001404	0	1.22016	0.0744592	0.118918	0.0238327	0.052954	0.118398	0.0557994	0.644813	0	0	0.758435	0	1.90443	0	0	0.0300027	0	0	0	0	0.0790894	0.193622	0.238234	0	3.02392	2.60428	0	0.286729	0.0458109	1.30954	0
ENSGALG00010001406_EML3	29.7651	58.9525	33.0066	3.49032	29.568	4.48894	4.23442	17.4816	17.0961	2.86155	22.9613	6.10402	11.3587	19.8795	13.3359	7.67133	3.28683	22.9106	15.0595	22.2003	5.50213	4.29577	8.13764	13.0178	5.89431	35.8337	3.28916	22.693	21.1249	32.5545	33.6192	3.37989
ENSGALG00010001407_FOXP2	1.58175	2.8354	0.800488	14.765	10.6629	5.36401	10.5883	19.6583	4.80959	5.89573	6.34387	16.4786	14.8364	11.6251	39.496	13.9159	12.1092	14.9324	8.69781	11.6004	3.47614	97.9443	13.488	12.8582	6.3721	25.6177	2.52097	26.5465	5.89198	2.22476	29.0772	6.36293
ENSGALG00010001408	0.0294787	0.0565244	0.372322	0.394872	0	0.10746	0	0	0.317063	0	0	0.108348	0.31018	1.88815	0.187271	0.0834181	0.20425	0	0.0804702	0	0.145476	0.158179	0.377755	0	0.0431293	0	10.8521	0	0.176517	0.14235	0	0
ENSGALG00010001409_GPNMB	57.9252	1.90706	7.21379	16.4705	0.0834145	4.32516	18.8075	0.0541557	749.162	0.263158	0.145798	632.493	205.533	221.484	14.2658	2.11081	0.362965	0.0171221	52.6363	0.109294	2.41731	0.324975	15.8158	28.5946	1.57688	0.0737377	5.25833	0.268897	151.277	2.56198	0.116976	19.4081
ENSGALG00010001410_MC2R	0.0527954	0.00651606	0	0.0691153	0	0.0364452	0	0	0.179243	0	0	0.0108348	0	0.1431	0.0130137	0.103668	0.0450041	0	0.0536468	0	0.0479361	0.102005	87.9371	0	0.095996	1.88718	0.612389	0	0	0.0309931	0.854321	0
ENSGALG00010001411_FGFR2	1.21497	31.3078	12.3984	0.518111	74.3125	32.9888	37.6877	90.3834	146.075	172.667	101.34	82.6009	10.1268	67.7158	75.5111	9.20848	196.211	85.4513	36.5797	89.9974	61.5371	54.1593	142.094	70.3537	1.10976	62.7827	56.7726	55.9944	116.06	9.09257	53.887	184.954
ENSGALG00010001412	5.99196	185.272	38.3943	1.03063	34.9701	1.04981	0.794958	13.4034	6.97329	1.20251	25.0606	2.66496	3.30283	14.2424	3.77952	0.497684	0.645431	9.58628	20.8166	13.9686	3.76909	2.04344	1.23111	3.41454	4.15338	105.214	1.056	11.5623	5.17515	8.67187	135.553	0.40037
ENSGALG00010001414_CCDC126	39.5742	39.6671	44.5026	71.3434	46.2012	46.3011	32.8863	44.8715	23.2098	430.534	48.6215	17.2502	35.1503	24.976	48.9746	25.4956	203.267	52.3738	15.7183	57.5775	23.4115	21.5437	47.2114	19.7204	35.9551	22.2556	16.422	40.489	25.8422	52.0918	20.8811	50.8696
ENSGALG00010001415_MC5R	5.43602	0.0445494	2.41076	1.46463	3.20184	0.824258	1.25025	1.80581	8.4145	2.35775	3.81209	4.476	3.0674	5.33574	4.28585	3.63279	14.8801	3.51463	3.82124	3.31725	6.61684	171.065	231.511	4.53362	1.69599	3.21992	4.05735	4.45217	4.15652	0.721169	2.4715	3.64394
ENSGALG00010001416_AP4M1	23.1483	13.5868	24.9409	6.71713	21.8546	10.2614	14.5011	22.9846	7.82543	5.91267	25.9458	8.84434	12.4344	21.4396	25.7313	12.5698	3.91391	27.103	16.5457	21.7695	12.2684	9.4236	5.16649	12.0898	9.09394	41.606	14.7309	20.9859	11.4402	13.1439	36.8428	13.5418
ENSGALG00010001417	1.3068	1.9231	0.367688	0.662692	0	0.0385054	0.126624	0	2.3523	0.210625	0	0.765125	0.143835	4.9252	0.721735	0.105764	0.149876	0	0.119306	0.0192871	0.186751	0.108025	0.117748	0.054977	0.104224	0.0166302	23.8789	0	0.511034	0.332764	0.0153804	0.384158
ENSGALG00010001418_RNMT	38.5802	122.916	46.6383	46.2302	31.1327	80.2889	84.4026	27.2616	62.724	72.9849	35.1063	47.5693	43.0628	39.8838	34.1531	37.2404	56.8024	31.5379	81.1341	33.1437	39.0064	39.6913	45.1936	53.1873	30.2064	57.8728	52.6644	31.2674	39.5981	41.6622	64.4604	41.0244
ENSGALG00010001419_KCND2	0.254067	0.745737	0.470056	0.326264	1.55057	11.52	7.88671	5.3622	0.176379	57.6017	1.05885	8.99119	1.524	0.435726	1.56206	0.925462	34.3733	1.41612	3.06394	1.02608	0.462781	0.159004	0.472568	10.3727	0.672254	2.36759	1.14039	1.1282	0.503717	0.915438	1.70448	0.829641
ENSGALG00010001420_FAM221A	0.223291	2.19358	0	0.192862	0.19662	6.70493	5.15231	0.149015	0.407732	65.0911	0.39157	0.171975	0.122883	0.13256	0.131562	0.139254	27.5709	0.107709	0.0804702	0.379342	4.65905	0.0996755	0.645729	0.232809	0.418501	2.89895	0.372194	0.197694	0	0.524421	2.30184	0.344121
ENSGALG00010001422_AP1S1	76.9553	100.825	45.5777	7.91597	88.4005	220.581	153.454	74.4095	46.5493	94.7402	75.4284	28.5784	27.2041	39.8297	38.7715	22.1274	150.44	74.6567	64.7305	72.8644	62.8516	88.1226	22.9679	29.3233	20.5017	220.777	45.5224	104.233	34.2469	60.6529	201.53	40.8054
ENSGALG00010001423_FAM210A	22.5297	27.3782	11.975	193.809	23.0737	23.2259	22.3272	19.0387	23.7046	16.4109	37.7185	35.8343	81.936	17.55	33.6978	82.0314	25.3663	27.05	40.394	31.9302	70.7159	80.5382	17.0654	23.9566	187.564	28.2829	31.6701	29.9531	20.9133	17.0465	24.8044	17.7189
ENSGALG00010001425	0.0623627	0.418602	0	0.079279	0.285468	56.9449	62.9062	0.87424	0.165692	10.6986	0.353841	2.49643	0	0.271547	0.255064	0	15.8397	0.362957	0	0.115723	0	0.0719149	0.0584935	0.16814	0.0678121	0.560175	0	0.603045	0	0.00795542	0.330936	0.120111
ENSGALG00010001426_ATE1	38.6176	35.4661	49.7892	109.524	61.4353	32.773	34.0046	49.4318	28.04	44.7442	50.2761	30.3195	53.151	40.5807	65.8659	50.0298	45.8534	51.3711	46.059	51.3791	48.6228	45.7357	44.5736	51.4289	90.5271	31.7131	32.1862	51.277	35.0871	36.0635	46.356	39.7001
ENSGALG00010001427_ASB11	2.83444	0.0288117	0.218743	60.4176	0	0.199555	0.270624	0	0.589839	0	0	9.12216	20.9768	0.113623	0.0260273	0.0856799	0	0.0446842	0.0776719	0.132793	0.224576	0	0.251827	0.232809	103.547	0.0142777	0.372194	0	0.749975	0.126035	0.0275141	0.280259
ENSGALG00010001429	0.603728	1.54089	0	0	0.559525	0.00728903	0.033828	1.9993	0.0385589	0	32.9591	0	0	0.0568114	0.0671563	0.0396752	0.01634	17.132	0	40.4195	0	14.6894	0	0	0	0.139447	0.263999	0	0.0477881	0.015389	0.119352	0
ENSGALG00010001430	15.6867	4.20763	4.62142	11.8029	0	0.456665	0.689655	0.0587963	93.2639	0.227827	0.309184	5.36834	3.83598	9.98442	6.89336	1.2283	0.201042	0.0399516	0.310687	0.522998	1.44467	1.67154	0.173603	1.09078	1.74782	1.82315	701.879	0.14836	3.70791	5.35657	2.01538	1.73682
ENSGALG00010001432_NSMCE4A	40.925	28.3807	45.4471	52.3283	55.3043	24.4881	28.7441	53.3793	22.3023	32.979	46.3046	35.1686	48.1809	28.9325	44.9005	35.9489	31.6813	55.1044	67.6922	47.4257	40.2938	32.3318	44.8145	36.1195	31.5478	28.1655	27.0728	77.8558	37.3077	49.6419	29.9132	55.6492
ENSGALG00010001434	4.15355	2.34108	4.66835	7.48781	0.993977	1.68452	1.31791	0.688335	33.2294	5.47274	1.54933	12.6804	0.831725	6.82723	3.10292	0.394252	4.81128	1.37223	0.677001	0.80497	1.8461	0.272238	0.314695	5.57505	0.0774995	1.70963	131.099	1.89296	3.50601	2.39008	2.15382	1.04858
ENSGALG00010001435	0.501772	1.16019	0.265267	0.153222	0	0.0255116	0.163348	0	0.93191	0.229306	0.0260054	0.364238	0.21731	0.210451	0.200573	0.0444791	0.126035	0.0114148	1.11983	0.0514324	0.283404	0.198366	0.0875105	0.0517354	0.0524772	0.212187	3.01326	0	0.0882587	0.213485	0.164634	0.120111
ENSGALG00010001436	0.222579	0.0293382	0.139624	0	0.775983	0.153245	0	0.479998	0.36135	0.0137496	1.0384	0.657468	0.166345	0.4736	0.192444	0.0309027	0.0395114	0.761356	0.0656593	0.825443	0.0766225	42.5671	0.118565	0.16599	0.0809172	0.105792	0.48039	0.675097	0.136047	0.155815	0.185394	0.931002
ENSGALG00010001437	0.758615	0.731971	0.251339	0.385723	0.237812	0.320082	0.0927962	0.250572	0.739115	1.42239	0.195998	0.606748	0.143835	1.55319	0.316037	0	1.33335	0.147051	0.616938	0.246019	0.425509	0.15854	0.112977	0.0183257	0.0387498	0.145068	7.07061	0.314464	0.207729	0.230351	0.0499846	0.183973
ENSGALG00010001439	1.92185	0.399082	0.335066	4.42693	0.0556065	0.52518	0.08457	0.223142	6.95743	7.7099	0.648107	5.27218	0.403049	0.837519	0.959122	0.0494095	8.5717	0.0845139	0.0970898	0.252448	0.611734	0.106121	0.123233	0.589598	0.0278238	0.251448	27.2124	0.478741	0.319882	0.402987	0.30967	0.120111
ENSGALG00010001440_CDCA7L	30.5613	301.72	48.6211	5.83058	89.8199	7.98229	6.27501	25.6335	31.0194	8.89702	59.9411	12.774	28.0787	53.0542	36.8053	10.5107	6.77443	30.6377	46.2017	23.8784	44.2488	98.6403	20.1636	31.9706	8.34168	114.423	13.7939	37.1061	30.6712	27.3446	121.236	13.0579
ENSGALG00010001441_HMGCLL1	3.41036	6.77119	2.12693	1.07205	2.59267	13.6566	12.8086	5.63134	1.84608	2.12688	5.55581	6.07842	5.57135	7.43648	2.69855	2.87619	49.0984	4.15605	19.6817	5.08015	2.55957	16.185	2.74518	10.6357	2.29757	16.7768	3.44604	2.7513	2.66001	3.09089	25.1454	0.79468
ENSGALG00010001442_LDLRAD4	93.8792	29.7048	58.45	41.212	52.0999	67.2091	84.6189	54.8757	79.6754	76.3244	45.7105	81.0124	58.0974	57.8699	173.144	111.639	63.7517	41.6458	71.4741	31.2704	29.6114	101.172	95.3318	130.083	92.2142	25.5495	17.2378	49.689	74.2995	181.197	26.7005	61.553
ENSGALG00010001443_ANKRD26	9.28181	3.49811	9.88524	14.6844	7.05909	29.2026	33.4638	6.2693	6.12136	31.221	8.78376	27.3841	11.5188	13.2096	11.5092	15.7116	19.3142	9.31615	14.5641	8.34437	16.8899	9.35104	12.6958	15.5746	9.05471	6.26529	10.3241	9.25561	12.4349	12.3694	6.12249	13.1395
ENSGALG00010001444	2.46079	0.593363	0.702754	2.9966	0.116675	0.669045	0.135312	0.2585	7.66239	8.31358	0.212091	5.82428	1.70691	0.454492	0.533008	0.0595128	8.08649	0.185541	0	0.107327	0.542234	0.261687	0.0903722	0.568096	0.0661608	0.281958	31.4158	1.51338	0.183835	0.465967	0.393717	0
ENSGALG00010001447_GFRAL	0.100458	0.0921919	0.0372296	0	1.14888	2.66679	3.18298	1.89309	0	3.26708	1.16266	2.7023	0	0.0568114	0.702099	0.0682787	9.4225	0.89616	0.0536468	1.48285	0.0555745	1.01652	0.18374	0.46241	0.0143764	0.174982	1.50068	8.52048	0.023894	0.0466434	0.330143	0.120111
ENSGALG00010001448_GPR37	1.24365	3.98481	0.0744592	0.168214	0.423012	30.453	26.6026	0.289632	0.918358	35.5067	0.167008	43.419	1.78322	2.89002	0.941047	0.264755	39.7212	0.63423	16.4744	0.405184	1.35475	0.0491778	0.253737	24.2204	0.682701	5.49626	5.44984	0.204984	2.99109	0.444451	9.35981	0.384158
ENSGALG00010001450_GPR149	0.28636	2.89815	2.12227	0.232501	0.353992	0.183202	0.780017	0.585078	0.7227	0.631875	1.13911	4.56868	0.563449	0.511475	0.509296	0.0464751	3.32101	0.490327	12.5599	0.986574	2.49324	0.028898	0.285672	8.04008	0.549629	17.8916	0.131999	0.139977	0.615869	0.61977	17.4608	0
ENSGALG00010001451_HCRTR2	0.0449671	0.132628	0	0.079279	0	2.25735	2.51452	0.0111599	0.0192794	0.0662826	0	1.14943	0	0.0378743	0.0260273	0	1.62349	0	0	0	0	0	0	0	0	0.558574	0	0.0221145	0	0	0.459541	0
ENSGALG00010001453_TAX1BP1	178.414	69.1519	146.17	463.733	102.812	195.144	168.291	125.408	155.316	191.358	123.377	173.145	238.883	104.556	164.025	518.63	246.354	127.494	83.5882	149.197	171.939	355.394	283.84	95.0906	615.474	90.1709	68.7878	115.215	132.975	188.613	97.5212	148.503
ENSGALG00010001454_VEGFD	46.1411	0.209425	2.28051	9.92921	23.6424	2.39287	2.90795	64.2215	14.4118	6.40789	22.7604	50.2335	41.6019	31.377	34.2967	16.0895	10.0708	71.6516	7.10619	26.7325	36.6826	3.25158	70.5799	2.63973	55.2008	9.20953	25.0312	21.4881	40.4904	12.3393	2.45983	28.373
ENSGALG00010001456_LSM8	10.6401	58.919	22.2789	6.66631	8.98836	9.18407	7.64412	9.76748	16.6467	9.41681	11.0037	8.50937	15.6803	23.758	13.0972	10.9907	9.93481	9.54032	27.9813	7.79583	8.09626	8.72951	10.4882	16.219	6.63212	34.1958	5.98974	5.65376	13.457	14.8819	31.4062	19.744
ENSGALG00010001457_NDC80	6.43869	55.0181	65.1391	0.637537	10.3385	1.20218	2.42324	6.57066	13.4262	1.28934	15.3822	1.65383	2.18782	13.5849	1.47133	1.71644	1.90875	5.98792	71.7422	4.82572	1.04474	2.39252	4.46612	12.2924	0.938735	48.067	2.26887	1.92796	5.12005	14.7624	60.8281	460.879
ENSGALG00010001458_JAZF1	19.0342	8.82412	28.4503	3.69512	11.1041	68.791	39.0921	17.4539	4.71473	83.405	10.7245	8.9248	9.54833	9.22762	25.8447	4.75714	48.328	12.5141	20.023	9.61749	4.06172	2.13034	10.6827	22.083	5.55117	14.0924	4.26184	11.6816	13.889	9.1088	13.815	7.09628
ENSGALG00010001460_MALSU1	13.7468	41.5939	9.40589	49.0675	11.2019	21.8344	21.8721	11.8949	21.9934	34.1516	13.3243	13.6362	25.061	6.65971	23.4377	35.5517	26.708	11.6536	16.688	9.86998	17.698	30.4476	16.9038	11.3319	60.4791	33.4736	16.0509	12.3135	12.8153	11.9294	32.0205	9.37389
ENSGALG00010001461_ASB9	10.0137	14.7458	36.562	1.29972	4.82396	0.701536	0.881501	2.78331	10.3533	2.3572	2.36699	20.1353	5.54289	9.79522	3.38246	1.83063	1.11543	1.94384	33.1596	1.39869	66.4041	116.369	4.7964	24.5675	2.22066	12.6212	3.27726	9.31213	4.46714	11.8081	12.2518	1.78193
ENSGALG00010001462_DHX36	64.4418	199.4	73.2458	85.3402	59.5208	95.8355	83.2581	51.333	58.2218	113.437	57.0746	44.4705	53.7523	56.9945	63.1885	49.6024	114.264	55.1639	70.4733	53.5348	55.5372	79.7372	58.5435	57.0038	87.7042	183.84	46.5427	57.6711	49.8221	89.9244	182.267	47.6858
ENSGALG00010001463_DSEL	4.87131	0.518973	1.13555	3.21868	1.627	6.01848	7.27537	2.48974	10.0605	0.185098	3.13342	4.04352	6.87053	5.43882	3.31856	1.97365	0.698764	5.68581	9.88248	3.45634	10.3912	1.09211	8.31699	16.9069	2.31334	3.30675	3.03706	1.79576	6.06655	0.886188	3.61924	0.928465
ENSGALG00010001465_TACC2	97.6609	24.0656	8.73568	213.538	40.9526	62.3138	70.2381	58.0928	79.5144	59.246	44.9824	81.7668	89.1337	29.1751	83.8937	287.259	35.0924	44.7268	32.4874	44.523	10.9692	8.7127	52.805	52.7355	223.601	28.3315	85.846	105.225	60.1784	22.3286	31.9326	114.875
ENSGALG00010001466_PRKX	32.8775	25.6194	40.4534	7.50967	28.9938	15.1056	16.2385	34.0076	85.3869	10.7204	28.8715	19.7144	13.0951	29.1478	15.0611	24.7221	12.314	31.1656	17.993	32.0988	21.9339	7.67515	32.4699	21.2692	6.41318	15.1984	13.5537	38.8863	44.8362	30.4196	15.7459	26.4897
ENSGALG00010001468_ANOS1	26.2482	1.24153	4.25383	7.33129	12.6582	16.3835	20.7412	3.66871	17.0497	26.1929	6.55328	42.0448	19.2224	7.92653	10.56	31.0762	36.1104	10.5424	7.89806	7.92182	2.5388	0.314257	3.49714	32.321	10.0194	7.75426	2.01677	5.53966	16.3579	0.349109	10.683	4.89523
ENSGALG00010001469_ARHGEF26	3.99766	7.84064	5.51037	1.85417	59.6263	19.0452	14.4386	74.9194	9.78565	18.7182	46.7849	8.88099	7.17477	14.1462	90.3942	36.8786	34.2995	71.2441	41.7503	62.2706	21.3151	82.7674	41.3412	35.683	2.30855	13.465	36.8927	31.035	15.8761	20.122	18.9484	19.2003
ENSGALG00010001470_GPR85	0.336583	2.68193	0.288542	0.538946	13.1391	59.0716	71.6425	28.9585	0.457747	75.3256	1.95176	26.2507	1.04592	0.757829	0.449005	0.471836	49.8204	7.4437	0.990487	2.47848	3.64833	0.126679	0.740179	1.45306	0.423817	5.28585	1.12848	0.200124	2.46691	0.720235	5.08722	3.88416
ENSGALG00010001471_BMP5	13.9772	2.89795	6.48779	3.11755	15.0182	0.241156	0.388561	14.2697	1.78174	0.505721	11.3118	6.06966	9.17374	2.00802	6.77854	18.3538	0.746307	17.0135	33.0477	11.3677	3.08164	32.2307	30.0502	41.2738	8.30236	42.8379	0.744388	16.3212	8.65876	0.454207	47.6872	0.122649
ENSGALG00010001472	1.82448	1.10149	10.2617	12.9593	8.64552	5.34739	8.2017	4.25308	5.42632	2.39256	7.18383	9.58496	6.41554	8.07485	3.469	3.75254	2.39238	7.47437	3.92376	11.9762	4.51616	7.41903	3.51867	12.0763	2.44035	1.4649	9.52992	2.71606	5.93543	4.66888	1.3625	8.59485
ENSGALG00010001473	0	0.587263	0	0	0	0	0	0	0.165692	0.117829	0	0.223385	0	0.0189371	0.138604	0.139398	0.0675061	0	0.107294	0	0.105232	0.166178	0.308918	0	0	0.112048	0	0	0.176517	0.0903945	0.0586701	0
ENSGALG00010001475_BMT2	27.2499	11.6371	18.6816	20.2515	26.3603	12.3605	12.5863	23.7314	47.9036	19.2889	15.8903	25.6151	28.5081	28.0368	22.4527	16.8954	16.4389	22.8882	31.9957	18.4678	25.425	16.8006	30.6786	32.6368	10.7518	20.9473	15.9914	11.3197	34.4975	27.799	20.3992	39.24
ENSGALG00010001476_IGF2BP3	3.96905	485.234	5.73385	1.43262	5.5706	3.1378	2.25258	3.03547	4.91745	16.3211	3.50397	3.13707	1.76665	4.16986	0.869105	6.24002	6.16854	1.99096	2.95566	2.15359	2.4632	1.53308	4.44831	1.81841	3.50748	167.201	0.636193	3.16188	3.02962	21.3255	186.359	0.261509
ENSGALG00010001477_NLGN4Y	0.647516	1.02819	0.535221	1.66461	1.66326	77.8349	85.2775	2.35365	3.62419	31.3833	2.08606	26.0519	2.94451	2.53664	2.27368	96.1313	37.8405	2.33582	6.64756	2.02411	1.12941	1.13044	0.648545	21.6454	4.36747	5.39887	1.77658	1.77632	5.08495	1.04795	11.2646	1.65928
ENSGALG00010001479_TMEM168	24.6601	25.6178	36.1947	30.9433	32.2684	13.4122	13.839	22.683	52.1367	18.1679	20.5565	19.9272	23.5577	27.3061	31.4466	18.7502	12.4151	20.273	27.2549	20.5565	18.3192	33.5903	33.1789	21.7683	22.3112	24.8816	20.0487	17.8707	34.44	41.0045	29.4536	23.344
ENSGALG00010001480_JAKMIP3	0.133986	0.221925	0.339752	0.128574	0.180719	27.6972	31.9003	0.0976211	0.940502	29.5015	0.14793	8.64539	0.158842	0.155782	0.260237	0.0197464	20.3157	0.208736	0.705633	0.141969	1.55058	0.0537948	0.113246	0.361089	0.195289	0.258987	3.82906	0.52297	0.327199	0.116081	0.202802	0.0613244
ENSGALG00010001482_TRA2A	181.227	292.524	258.748	164.501	293.851	162.139	115.514	293.465	83.4477	429.739	346.35	110.77	130.386	159.66	240.856	156.635	293.958	322.16	125.487	349.019	160.875	182.237	231.19	166.652	162.969	298.945	126.054	225.602	162.792	348.45	277.608	147.759
ENSGALG00010001483	0.917509	2.19823	0.726029	3.29974	0.76361	1.9806	2.07476	0.970922	0.854792	2.32625	0.74072	13.8579	1.29168	0.966138	0.99956	1.98379	2.46752	0.869431	0.934042	0.508704	1.92128	1.6673	2.97058	1.10378	1.74412	0.324028	0.504194	0.633298	0.77581	1.77719	0.383933	1.05111
ENSGALG00010001484_BMX	0.00730757	0.00326201	0.432852	0	2.43178	0.00754681	0.0618642	10.0824	0.0607023	0.00687482	10.745	0.193644	0	7.36484	3.63965	0.0297108	0.0238407	10.3054	0.111901	10.7329	0.240581	0.171559	8.90099	0.278094	0.0340812	0.0386105	0.504194	3.8716	0.0716821	0.0433345	0.041542	0.040037
ENSGALG00010001486_WNT2	9.33033	1.12625	0.372322	0.317116	0.189661	0.0984166	0.067656	0.325169	0.77481	0	0.105406	1.98211	2.72126	1.49424	1.01032	0.736052	0.143714	0.344129	1.52777	0.0964357	0.106262	0	0.262263	1.35164	1.20933	0.535023	0	0.633787	10.6551	0.209655	0.368118	2.16863
ENSGALG00010001487_CDH19	1.64224	0.00652402	0.497991	1.87246	9.19609	14.932	18.6593	9.88742	13.3762	36.0665	5.09764	10.9025	7.11913	5.80291	23.7817	16.7451	153.949	9.12973	5.75137	6.71538	4.41464	0.431466	3.78658	0.562672	7.86166	0.376375	3.98594	10.5751	18.0109	2.92248	0.237099	0.70953
ENSGALG00010001488_GRPR	0.0367863	0.772761	0	0.286117	2.04855	2.09008	1.88673	3.45879	0.134956	0.328454	0.92073	0.339805	0.295173	0.0378743	0.506522	0.225541	2.29143	0.646741	4.62857	0.601612	0	2.25604	1.86967	0.220967	0.990093	0.898659	43.0404	3.34729	0.143364	4.92807	0.425875	0
ENSGALG00010001491_PHF3	77.7448	43.0562	151.713	131.711	71.7381	48.722	60.8247	71.4423	70.6529	52.5177	66.3822	58.0748	76.0043	70.9512	98.6565	164.607	42.0884	69.7677	57.1383	68.826	138.82	134.268	222.611	83.1366	99.6194	33.8407	61.3342	83.4434	78.4467	154.039	41.4296	86.0561
ENSGALG00010001492	4.23279	1.83269	3.23444	25.0293	5.47528	1.34786	1.07775	6.27086	1.75233	1.61106	2.69941	2.44386	7.00092	3.53945	11.0691	1.26981	0.596432	1.88914	5.23794	5.96552	6.99587	6.08312	1.13208	7.0987	14.0442	1.28837	3.20477	12.7991	2.6839	0.866382	2.40861	6.4891
ENSGALG00010001495_CCNL1	109.119	59.7005	97.9776	60.4982	96.1959	35.9778	25.5194	103.748	29.5545	122.365	93.9432	29.6731	37.3422	63.078	84.0159	81.9636	78.2822	99.6877	30.1313	104.589	66.36	113.944	215.475	50.9253	100.453	59.4128	44.8678	77.9558	55.4684	178.87	47.9384	59.9566
ENSGALG00010001496_PTP4A1	263.772	245.932	103.088	802.386	244.447	693.207	326.647	360.389	46.3407	671.723	148.37	84.9624	148.501	60.67	133.021	44.0655	1212.59	172.572	58.5391	142.621	77.5266	126.754	129.472	150.365	590.183	236.065	123.88	132.562	59.225	75.009	246.39	42.5656
ENSGALG00010001497_LEKR1	1.0936	1.94373	2.56902	0.459667	4.48668	8.23783	7.91093	8.30299	1.43681	11.5634	5.1276	5.42532	1.11939	4.8743	1.96973	2.89582	7.72496	3.79342	4.39655	5.03361	15.6557	4.66918	6.01507	3.55171	1.15718	3.25806	4.76604	2.78082	1.16006	5.45061	3.24197	8.31008
ENSGALG00010001499_TIPARP	31.2942	17.5822	64.1611	59.6169	85.5298	15.1838	10.4762	94.268	38.6369	51.9832	36.515	40.5335	37.0164	39.5609	67.7492	59.2806	34.876	53.5333	27.0573	44.352	44.4991	30.8351	180.979	53.0963	170.849	30.2872	16.3517	43.3826	49.3214	159.817	31.2319	38.7053
ENSGALG00010001501_CAPZA2	219.378	216.13	204.528	1021.29	256.662	220.85	215.522	266.582	217.291	173.381	272.959	167.807	666.791	186.74	357.805	306.359	181.862	230.698	273.838	230.465	234.628	227.688	244.5	244.902	1094.52	213.404	117.533	174.983	228.851	369.383	229.251	267.592
ENSGALG00010001502_LGSN	0.0302278	0.129481	0	0.0396395	0	0.358769	0.25371	0	0.13782	0	0	8.37728	0	0	0.0130137	0	0.181355	0	0.221003	0	0.0184075	0.0204349	0.00499394	0.156298	0.0467859	0.0224388	0.492292	0	0.159941	0.00397771	0.0194185	0.181435
ENSGALG00010001504_RBMS3	54.7503	0.829167	11.7561	24.2945	10.1206	8.13788	11.9942	10.2225	30.3879	7.63463	10.0993	33.6887	44.6696	49.7684	28.6092	175.553	6.40183	9.76441	37.4445	8.7521	47.1441	38.4557	175.541	62.5648	93.4221	22.1878	45.5224	51.9393	40.8942	105.52	24.8476	16.195
ENSGALG00010001505_SSR3	67.8671	181.794	64.0727	39.3649	57.9347	49.838	34.4302	61.5097	85.5356	47.9064	77.0125	44.5043	78.1305	66.8805	82.3476	52.2461	58.6028	59.2696	158.841	58.1052	66.1985	172.376	74.6358	92.4638	60.5531	108.057	175.397	102.946	62.0172	63.7849	109.341	117.224
ENSGALG00010001506_DPYSL4	0.163321	14.1789	0.861019	0.15805	2.49487	4.51135	4.873	0.722989	0.13782	1.33302	0.825874	22.3385	0.499035	0.536667	0.488332	4.6436	4.85394	0.323493	3.36821	0.114412	0.331931	0.0783753	0.443179	0.452717	0.090825	14.2324	0.252097	0.732814	0.935751	1.16549	17.399	2.47017
ENSGALG00010001507_METTL4	10.0031	11.1498	15.8703	9.95284	8.47562	4.99426	6.52919	6.57711	7.77388	7.04099	9.27349	6.06159	8.99239	7.22997	9.40744	10.8917	5.7703	7.8669	9.62807	9.12049	14.8786	15.09	15.5733	6.81236	9.8254	9.18128	4.95754	6.69083	8.49688	27.5655	10.7097	20.1338
ENSGALG00010001508_CD109	12.2114	0.719223	6.27839	6.45744	6.33086	6.16276	10.9431	9.01823	224.638	1.11645	10.2518	100.729	66.3747	24.5677	30.5697	6.41253	2.96688	9.31166	20.2386	7.03806	1.68267	0.444793	9.55214	22.9227	8.51842	7.79952	3.86584	18.8557	134.187	2.46514	12.7106	1.74189
ENSGALG00010001510_AP1S2	57.1115	70.5445	78.1234	53.639	69.434	23.4971	20.5821	76.6075	64.0039	27.7097	94.2894	102.454	49.805	49.7695	68.6432	31.4674	107.351	78.2745	84.9628	77.1925	22.3622	84.1388	75.6742	52.2544	53.9699	71.8903	26.8196	35.0099	65.9972	77.5217	66.7213	12.1142
ENSGALG00010001512_PLCL2	26.4147	6.3503	59.7909	95.4422	43.7787	31.0002	37.0842	52.5624	11.818	39.5165	19.7002	35.5392	36.1628	25.3738	10.103	58.1584	26.4529	33.476	27.9439	28.1279	16.7791	4.86987	47.6684	48.6415	64.0282	13.301	18.4279	8.19812	29.3951	64.5157	17.4409	14.8296
ENSGALG00010001513_ZRSR2	24.027	33.622	29.3766	33.4584	22.5302	28.5203	31.1459	22.8486	25.9633	38.3474	22.476	21.6278	27.2219	18.2571	35.9692	36.9143	30.8552	24.6633	29.7171	20.7433	27.8203	25.6144	40.5096	21.6163	38.4852	16.0975	25.4499	22.3609	27.2758	41.7919	15.4708	26.8977
ENSGALG00010001514_MET	38.8584	1.17978	0.228038	2.54481	20.3027	1.64227	2.01868	10.7975	13.736	2.27331	7.34869	16.2137	8.91141	16.5357	8.83288	1.85755	6.34809	6.73444	10.7204	6.1897	15.1887	91.9155	29.2686	6.19359	7.44793	6.55011	40.5411	14.1983	23.6669	0.512034	3.72467	29.7546
ENSGALG00010001516_TMEM27	0.127409	6.59317	0.125669	1.57669	0.129087	0.399673	0.633583	0.326868	0.0799818	0.107038	0.419281	28.8734	0.433063	7.76698	0.0736382	0.529456	0.207066	0.15349	8.99171	0.235002	353.1	4.08763	0.151564	0.340613	0.407257	4.29021	12.0044	0.214704	0	0.118877	5.24891	0
ENSGALG00010001517_CAV2	435.97	1.74081	12.8686	28.0857	31.9867	7.07898	7.46965	57.4121	194.047	4.57785	28.5087	50.4383	121.453	70.2214	141.984	110.08	8.35077	46.7082	32.338	25.2313	8.85356	4.25813	214.662	50.2919	52.537	4.02294	15.4861	31.5593	191.186	20.683	5.21047	37.3475
ENSGALG00010001518_SLC17A5	60.732	24.275	28.8367	4.41829	61.1998	16.8612	15.7696	76.3216	37.7264	27.2836	50.7564	28.4727	21.5615	42.1528	25.3769	8.08428	22.5474	127.009	48.8914	94.6043	27.3634	63.2955	37.5818	41.6945	7.66641	32.245	38.1175	32.367	22.2976	15.596	35.9982	69.7435
ENSGALG00010001519	0.0604556	0.00958424	0.190808	0.302124	0.00595818	0.0670224	0.166244	0	0.182107	0.0063817	0	0.321589	0.0794208	0.113623	3.19881	0.0273242	0.0306721	0	0.0388359	0.028868	0.0526497	0.0362528	21.1665	0.385865	0.0284432	0.00515133	0.263999	1.56659	0.143364	0.0536918	0.00748505	0.181435
ENSGALG00010001520_KCNAB1	0.730279	40.2753	0.716735	0.242157	0.646925	200.625	74.6827	0.335915	0.44706	23.7225	0.56849	10.3898	0.338635	0.724068	0.566716	0.980146	55.9881	0.641258	3.00289	0.431681	0.366573	0.156133	0.339993	3.55069	0.761952	19.1401	0.252097	0.950192	0.384246	0.81408	16.8925	0.994865
ENSGALG00010001521_TBC1D5	57.8932	30.3855	53.8752	44.2175	29.8113	34.4248	38.2488	23.2173	65.9693	22.4732	28.7591	39.4313	48.3415	59.3496	33.6911	41.833	21.7963	25.9846	44.3298	25.3701	95.8476	58.7913	53.4379	59.9769	46.8957	22.2107	33.4218	47.7701	69.9826	133.374	29.1078	26.4395
ENSGALG00010001524_ACE2	0.39103	0.136654	0.0558444	0.0396395	40.5617	0.658769	1.21932	568.213	0.0607023	1.98555	354.932	5.8041	0	0.618842	0.50353	0.151547	9.65219	1388.8	0.17756	1474.11	52.6992	10.8138	0.0259505	0.413916	0.0856759	0.113421	10.7449	0	0.654398	0.117609	0.0945284	0
ENSGALG00010001525_EEF1A1	6757.16	6648.97	3699.74	325.756	6127.86	1491.56	976.984	6105.29	3343.33	2456	5657.03	1863.95	2891.53	3070	7454.48	1470.95	1928.4	5447.65	3814.18	5170.49	3784.4	7019.38	3070.77	3034.37	1156.9	5664.77	6954.83	6838.54	3871.08	7061.06	5672.33	4427.01
ENSGALG00010001526_PPP1R3A	15.5972	0	0.237358	2331.5	0	0.0754681	0.256144	0	0.143548	0.120295	0	56.7023	632.153	0	0.0993883	0.091231	0.215236	0	0.019418	0	0.087829	0.18535	0.120901	0.054977	888.077	0.0190787	0.384096	0	5.49847	0.1371	0.0151752	0.040037
ENSGALG00010001527_STK32C	0.488347	0.465775	2.01053	0.271633	1.36882	65.724	48.9929	1.59647	1.56108	9.50699	1.49081	5.11296	0.627863	0.654574	6.55211	14.7058	19.339	1.59461	0.701026	1.18631	5.71623	0.388582	1.54156	0.354638	0.986803	3.28017	2.47336	2.4965	0.520293	0.821769	2.90267	5.70613
ENSGALG00010001528_NR1D2	112.169	26.2227	15.6098	78.5138	58.5107	58.4576	42.4061	69.0335	114.775	163.597	61.0688	66.3588	45.3481	31.2024	75.4733	74.2428	101.025	89.0513	14.6702	86.1473	51.2691	68.445	73.3057	34.0627	85.4724	9.20649	17.3839	63.8368	75.2625	41.6246	7.8932	15.3689
ENSGALG00010001529	0.238555	1.11219	0.572425	0.424855	0.567981	0.147546	0.033828	0.460966	0.220666	0.643652	0.656419	0.169902	0.130386	0.982933	0.172563	0.131186	0.525303	0.910338	0.0850773	0.735185	0.263536	0.530624	0.0913528	0.640275	0.102846	0.789382	0.732486	0.514343	0.112153	0.555395	0.677549	0.181435
ENSGALG00010001531	4.96877	14.4423	215.532	88.5883	35.3114	20.5414	532.908	26.3414	167.502	1.47113	33.723	89.7561	301.63	224.807	68.8852	200.973	2.78765	28.3488	170.057	22.9944	279.102	50.0338	123.275	57.4542	3.82794	10.5552	1528.97	52.8117	134.519	21.6803	7.17753	209.764
ENSGALG00010001532	10.9592	5.84673	12.2819	2.24955	7.52322	4.11551	4.51293	8.32732	10.2411	7.851	8.56966	4.91077	10.9601	11.9042	6.51535	4.35576	4.95792	7.47854	8.20018	8.66338	7.26909	9.6863	12.7784	7.68101	2.15133	3.72754	9.81987	5.16481	13.0391	12.1302	3.20883	11.6595
ENSGALG00010001533	2.76342	0.422567	4.36083	12.9914	1.5739	0.726514	0.912433	1.46149	2.68082	0.410459	5.05993	1.80137	6.21266	8.94536	1.05858	2.78912	0.540974	2.41861	5.15402	4.17699	3.33398	5.55569	2.08583	8.52839	1.64946	2.45208	3.63755	2.71874	2.11776	8.35982	2.6137	1.65674
ENSGALG00010001534_SLITRK3	0.671712	2.78364	0.293203	0.123239	4.17791	21.0256	13.8562	6.7793	1.39538	120.195	7.34656	3.55548	2.20722	1.47136	2.54512	0.540318	51.2099	9.52182	2.33691	13.9781	0.647045	1.43596	0.544014	5.9198	0.197692	25.5591	0.252097	2.33866	0.976222	1.11288	24.9811	0.426733
ENSGALG00010001535_RAP2B	11.5068	7.61203	6.89268	2.52016	8.5589	9.94401	9.15921	10.109	6.69919	4.18172	10.4707	4.07857	5.5729	10.1346	4.12778	2.72275	4.18488	10.6153	6.24801	10.2722	2.14371	4.47738	6.41757	6.08043	3.05045	14.8672	5.67813	5.07416	7.13835	5.64729	14.5274	1.13373
ENSGALG00010001536_ASMT	0.208698	0.126901	0.125669	0	0.105255	0.475562	0.050742	0.0320707	0.281368	0.0206245	0.0698091	63.6509	0.21731	0.0884306	0	0.042337	0.107018	0.0730992	0.380135	0.0707195	0.117783	0.0177971	0.41536	0.568063	0.0287528	0.07754	0	0	0.0716821	0.1818	0.063939	0.122649
ENSGALG00010001537	1.10339	0.141573	0.0791194	0.0444675	0.169308	1.37435	1.62433	0.362406	0.422052	0.346642	0.262291	1.39656	0.1948	0.347295	0.142477	0.258684	0.906499	0.270542	0.277448	0.320421	0.218886	0.0845991	0.100931	0.213425	2.68558	0.396787	0.252097	0.249213	0.391564	0.0609459	0.414177	0.0613244
ENSGALG00010001538	0.189944	0.031813	0	0	0.196601	0.181247	0.261936	0.320114	0.303512	0.0741437	0.6901	0.247818	0.0434621	0	0.0814687	0.0831977	0.0150014	0.633723	0.204383	1.20416	0.0823013	0.12212	0.0453467	0.112104	0.0681624	0.0275116	0.263999	0.0331718	0.183835	0.0277109	0.0147584	0.080074
ENSGALG00010001540_TRABD	32.9345	150.293	28.3482	24.3601	14.8773	10.725	9.42417	14.3488	31.3068	17.4419	17.2248	13.0451	20.5381	24.6689	17.5912	11.6198	11.3052	12.514	25.1151	13.0053	15.4502	58.1053	19.5535	20.7345	16.2441	33.9036	46.2073	14.816	19.1481	29.3348	39.8595	14.5367
ENSGALG00010001541	2.97051	2.5308	6.82247	2.97296	1.83106	3.80887	5.88343	2.30813	5.86325	10.8117	0.890041	3.49414	3.02578	2.9733	2.77178	0.976526	5.76486	2.96564	2.35551	2.35476	4.2845	3.44404	7.95456	6.79027	0.4724	1.97841	7.81285	3.3671	1.66915	6.6484	1.62239	4.91595
ENSGALG00010001542_MTO1	47.7323	74.9707	45.4142	128.18	43.5334	47.6952	38.3073	44.0584	33.1995	64.8238	50.7211	29.9956	67.6726	37.1776	58.697	32.2255	55.8055	48.5184	27.6258	48.7299	46.3866	72.4675	51.1438	23.5953	149.346	60.9866	29.7983	52.8436	28.1272	45.8531	61.2361	40.1071
ENSGALG00010001543	0.988398	1.62168	1.52178	30.7732	0.182711	4.43494	5.95293	0.289866	1.98522	2.81154	0.0823853	1.63307	18.9905	0.620813	1.17918	0.459416	2.18693	0.261443	1.21149	0.652012	1.10027	0.660125	1.07355	0.746954	19.1879	0.949209	1.38058	0.0944109	0.40814	0.811134	1.12364	0.584343
ENSGALG00010001545_SELENOO	18.2836	24.8639	35.4175	102.036	11.9781	10.935	14.4261	8.09008	32.2686	11.6567	8.56431	18.7865	43.6881	12.9636	20.0406	26.4499	8.60473	11.4428	25.3486	12.2691	32.0532	48.8774	68.9368	14.8483	41.108	3.7742	27.3238	32.6521	18.0436	18.7691	4.37263	33.2921
ENSGALG00010001546_CGAS	7.41608	23.5182	22.1675	1.87729	17.4669	1.02126	0.878143	23.5947	13.9603	2.88595	23.3863	2.39499	3.64585	13.2687	3.45588	1.77102	2.03103	23.9684	5.38785	21.9653	3.39477	4.04917	17.1799	3.52905	1.38653	17.6826	6.67461	9.68489	9.00253	9.55502	16.7276	3.93942
ENSGALG00010001547_PWWP2B	37.9616	67.8712	27.7337	51.2924	26.879	19.0368	22.9179	32.7588	31.265	16.466	17.9899	25.7421	39.0185	19.9457	57.1683	26.2078	13.9191	25.1794	26.522	17.5642	18.309	21.5581	42.7427	14.9796	61.0547	22.4843	23.3638	26.2321	32.7767	42.5802	21.9193	23.5061
ENSGALG00010001548_AKAP17A	44.0271	40.131	59.3673	52.6089	47.6427	29.0185	26.3803	39.8623	37.0016	46.6603	47.8874	29.5548	43.1368	36.1772	46.3904	41.9615	35.2463	56.3644	50.759	52.7375	37.9089	41.382	69.4385	34.6978	39.682	22.4737	43.8194	37.3485	38.5668	89.2574	23.5171	49.9275
ENSGALG00010001550	0.0606236	0.367777	0.0372296	0.416215	0	0.0965608	0.101484	0.0111599	0.134956	0.0255268	0	0.275487	0.130386	0.124163	0	0	0	0	3.64368	0	0	0	4.86395	0	0	6.10108	0.131999	0	0.023894	0.036327	3.4352	0
ENSGALG00010001551_FHIP1B	19.8719	29.3015	14.1575	31.8595	56.8191	9.6943	15.8512	57.6189	7.65534	3.86525	40.9951	10.0726	21.3189	12.936	34.852	14.3356	2.72068	49.4369	9.65308	52.5885	8.90766	6.71293	6.67957	6.0492	46.0579	21.676	11.5369	32.4638	12.3852	8.68159	22.1381	6.71466
ENSGALG00010001552_TUBGCP6	14.245	14.5948	13.9576	11.4335	11.5975	22.4127	21.2206	10.2667	12.2065	32.6872	10.4011	14.1733	11.2218	10.396	14.4391	15.6806	28.2759	11.49	12.9076	10.887	11.1497	14.895	14.5082	13.7078	13.9783	9.10013	11.7176	12.2666	12.3004	16.8522	10.1022	18.6839
ENSGALG00010001553_CNGA4	0.722119	0.594141	0.116349	0.376067	4.21158	1.69319	2.09503	3.0179	0.297784	0.465458	1.85425	0.35133	0.21731	0.772482	1.60103	0.414953	0.749792	3.11174	0.292259	3.20009	0.236286	0.208894	0.141169	0.334163	0.211692	1.04527	1.53638	2.68411	0.463246	0.153661	0.869345	0.040037
ENSGALG00010001554	48.0142	11.6703	36.214	10.6166	37.1416	21.7529	13.1593	35.2359	19.2115	35.3297	50.0131	16.5599	17.5227	26.3428	27.9404	30.0517	30.0282	47.8175	15.1257	52.4415	50.8818	41.4086	77.3193	13.1451	23.8629	31.5223	71.2503	36.3113	32.3325	58.7315	25.8776	36.3152
ENSGALG00010001556_EPB41L3	32.148	58.6887	12.9476	5.22506	93.0034	250.583	196.868	28.6223	16.162	73.7997	53.5545	82.7237	17.4513	24.0013	14.2827	213.772	232.634	82.6427	18.6219	100.873	64.8266	3.0773	12.9395	41.5067	14.959	72.3172	8.01949	9.82062	15.6225	6.57109	96.3023	2.81683
ENSGALG00010001557_THRB	5.27265	0.275525	3.69081	0.88935	5.40671	73.6335	99.3054	3.87294	21.3057	126.327	1.48773	45.3278	12.5979	8.98341	2.78584	6.25621	51.2036	1.44234	3.35142	1.14128	107.412	53.8936	17.4008	1.99519	2.43992	0.844681	0.88829	3.0157	18.3893	2.7363	1.10829	2.84926
ENSGALG00010001558_CCKBR	0.199882	1.5558	0	0	1.83303	3.16547	3.85224	0.869722	0.457747	0.457655	0.411179	0.160449	0	0.441981	3.08052	0.179465	2.34047	0.564645	0.627961	0.785683	0.139698	0.0729561	0.0541053	0.16384	0.0239607	1.85002	1.056	15.1156	0.303305	0.0667833	1.64015	0
ENSGALG00010001559_HDAC10	16.5599	63.6084	4.99845	2.4602	32.6312	6.11859	5.19239	38.8598	8.3538	14.5384	27.9663	7.68913	5.48442	6.83014	6.12327	3.51738	11.0469	43.2593	12.8011	35.8425	12.1684	38.8602	8.00459	13.3411	2.78286	22.1632	16.7466	9.20919	6.778	8.84302	21.9715	8.61417
ENSGALG00010001560	0.318398	0.0284071	0.628295	0.138738	0.648917	0.112941	0.135312	0.686691	0.319927	0.0127634	0.820442	0.462442	0.325187	0.987046	0.449814	0.171595	0.00750068	0.555545	0	0.55043	0.108978	0.166417	0.369788	0.0258677	0.178966	0.0753428	1.60887	0.365738	0.527611	1.44599	0.0301591	0
ENSGALG00010001561	0.458735	0.544239	0.204789	3.33506	0.139517	0.681627	0.639375	0.372157	0.0799818	0.570031	0.147399	0.585551	1.41613	0.60616	0.281123	0.87073	1.06842	0.230225	0.50125	0.0835776	1.32946	0.72981	0.185422	0.339522	2.28063	0.563242	2.05248	0.433419	0.0477881	0.0289915	0.662595	1.32883
ENSGALG00010001562	0	0	0	0	0	0	0	0	0	0	0	0	0	0	0	0	0	0	0	0	0	0	0.130925	0	0	0	1.44117	0	0	1.59661	0	0
ENSGALG00010001563	0	0.0277668	0	0	0.06554	0.405172	0.524334	0	0.655501	0.476249	0	0.216696	0	0	0.0910957	0	0	0	0	0.703291	0	0.0444929	0.0602478	0	0	0.0761699	0	2.2191	0	0	0	0
ENSGALG00010001565	0.0886429	0.021946	0.0977342	0.197182	0.557047	10.8369	5.68533	1.89879	0.217802	73.8666	2.96716	1.24833	0.540939	0.326216	0.459726	0.0925152	30.2129	2.75413	0.116508	7.25726	0.0902117	0.236016	0.117703	0.877384	0.0867131	0.745965	0.240195	0.173149	0.0716821	0.149934	0.712658	0.120111
ENSGALG00010001567_INPP5A	60.9264	67.0973	30.4052	54.4231	54.1314	55.6753	50.4412	71.3227	53.3763	402.537	76.7727	48.144	42.0731	39.8468	291.29	83.6571	195.13	73.2364	42.8519	76.3757	55.8624	32.4997	99.6948	57.8907	48.8004	57.0703	27.7198	82.5707	74.7427	58.5458	54.1005	20.7334
ENSGALG00010001568	0.0147393	0.09526	0	0	0.0714982	0	0.033828	0.245227	0	0.0137496	1.57182	0	0	0	0	0	0	1.25034	0.0804702	1.86423	0.647834	0	0.0517542	0.109954	0	0.14531	0.131999	0	0	0	0.122758	0.080074
ENSGALG00010001569	0	0.0188648	0	0	0	0	0	0.0111599	0.0414229	0	0.147399	0	0.0719174	0.204196	0	0	0	0	1.01731	0.0450033	0.427417	0	0.19631	0	0	0.0274808	0.131999	0	0	0.0222605	0.00478976	0.24276
ENSGALG00010001570_SMPD1	136.254	101.251	39.0897	40.3714	98.5879	10.2522	13.7978	60.766	42.7937	7.86103	62.4176	23.7876	50.9426	63.9085	45.744	43.601	8.89209	84.0957	24.4597	71.9246	50.1475	85.287	18.8217	28.5042	58.4323	31.9683	56.4232	106.498	38.143	41.6432	31.7136	19.6251
ENSGALG00010001572	0.0451351	0	0	0.475674	0	0.772059	0	0	0	0	0	0	0	0	0	0	0.142513	0	0	0	0	0	0	0	0	0.00544071	0.48039	0	0	0	0.0284466	0
ENSGALG00010001574	0.292353	0.264022	0.0744592	0.44366	0.0417073	0.0109335	0	0.130396	0.632031	0	0.539717	0.0839149	0.130386	0.448408	0	0.422758	0.0450041	0.192832	0.238612	0.167155	0.146575	0.250807	0.34769	0.109954	0.11858	1.05487	0	0.0539491	0	0.268612	0.97392	0.183973
ENSGALG00010001575	3.26726	2.14489	3.78383	1.21561	8.36617	1.75279	1.03906	7.77253	1.66607	2.75489	6.57228	0.999345	1.83418	2.46252	3.07822	1.93505	2.65746	7.32371	0.62977	7.15163	2.30553	1.84463	2.68306	1.43579	2.01564	2.66374	2.17258	2.09431	1.7023	4.40594	2.74202	3.95056
ENSGALG00010001576	0.297538	0.287573	0.316452	0	1.15428	1.16381	0.186054	1.85632	0	0.251381	1.27116	1.23197	0.467463	0.764084	0.250949	0.581145	0	2.68113	1.07918	1.11846	5.36672	2.0868	0.710204	0.54977	0	0.253984	0	1.51253	0	0.432973	0.290396	0.40037
ENSGALG00010001577_NKX6-2	0.257348	0.438751	0.148918	0.118918	3.2937	6.06478	7.21305	0.878176	0.383493	6.48998	2.42061	1.05537	0.143835	0.35158	101.212	0.275993	24.9869	0.433619	6.00479	0.588628	0.214968	1.39353	0.336803	0.852608	0.091257	1.3041	1.14039	22.9384	0.224305	0.302945	1.06535	0.442945
ENSGALG00010001578	0.0147393	29.6575	0	0.098591	0	0	0	0	0.0828458	0	0.0242997	0	0	0	0	0	0	0	0.420779	0.028868	0	1.27734	0.00678895	0.103471	0	0.0399885	0	0	0	0	0.0483516	0
ENSGALG00010001580	0	0	0.446755	0	0	0	0	0	0	0	0	0.0975131	0	0	0	0	0	0	0.446613	0	0.0593193	0	0.0186696	0	0	0.491968	0	0	0	0.117739	0.555054	0
ENSGALG00010001581	0.428222	0.0561568	0.42814	0.231994	0.877292	2.9953	2.64068	0.778967	0.256361	1.27309	0.459673	0.27825	0.0719174	0.743005	0.316883	8.19704	1.77079	0.367811	0.639974	0.25507	0.260887	0.228439	0.453624	0.95932	0.110426	0.404589	1.64458	0.564769	0.0955762	1.10527	0.938404	0.122649
ENSGALG00010001584	0.680468	0.335362	0.186148	0.158558	4.42919	0.240421	0	3.72942	0	0	15.1991	0.0108348	0.410553	0.738892	0.202768	0.0197464	0.101525	3.77997	0.0582539	7.83754	3.48786	0.634825	0.198302	0.208033	0.233622	0.191221	0.263999	0.175335	0.376929	0.967365	0.288117	0.080074
ENSGALG00010001585_CHN2	63.9536	0.352392	43.8321	17.1477	77.7553	61.6055	73.3069	95.8804	105.269	201.863	89.5153	60.3378	41.1945	97.392	180.065	17.8969	219.422	96.7479	51.5417	76.0951	25.9502	15.1427	44.2318	94.9417	24.5563	11.4649	18.5967	28.8222	85.6714	115.781	10.4497	6.18403
ENSGALG00010001586_ZBTB14	18.1049	11.7073	14.4276	24.6025	24.3768	10.229	8.90793	14.5708	7.15407	18.4189	21.2098	11.0646	14.7076	9.23191	18.1729	11.9424	11.8909	20.7464	6.56709	19.7115	13.3048	13.1085	16.1837	12.5081	16.3151	15.5711	10.1326	15.7196	11.7674	18.8184	15.1698	8.88428
ENSGALG00010001587	0.936768	0.471078	1.26591	0.098591	0.362429	0.165769	0.033828	0.27959	0.706285	0.577892	0.157948	0.408268	0.215752	0.0589537	0.497569	0.0920305	0.459273	0.203638	0.481832	0.4696	0.222653	0.181976	0.561965	0.578847	0.0720884	0.713106	0.864486	0.258933	0.73534	0.826309	0.480258	0
ENSGALG00010001588	8.28745	0.964953	14.8323	3.88214	6.60928	5.21776	5.10539	6.05912	4.58927	4.77357	8.06351	3.67604	5.83241	10.7542	6.88255	7.69784	5.25919	8.68937	5.39935	7.68417	19.9322	13.5353	26.5239	6.96734	10.4984	2.98842	24.871	5.15034	4.53838	15.5143	2.38182	9.10927
ENSGALG00010001589_EVX1	0.0895816	0.351422	0.0372296	0	0	0	0	0.0160354	0.0578383	0	0	0	0	0.0673511	0	0	2.26412	0.0228295	0	0.0192871	0.0210464	0	0	0	0	0	0.263999	0	0.023894	0.0242326	0	0.040037
ENSGALG00010001590	3.52178	0.164246	1.80579	0.361076	2.05846	1.10175	0.968505	2.41508	1.75673	2.36503	1.50808	0.792102	1.00996	1.34899	2.62847	0.726401	1.41639	1.61791	1.12921	1.80562	0.760181	0.560342	1.29435	1.1749	0.34559	0.413727	0.516096	1.65336	2.30891	2.67589	0.471735	0.893503
ENSGALG00010001593	0.538496	0.0491112	0	0.390551	0.160871	0.317512	0.760207	0.0334797	0	0.28181	0	0.756835	0.686332	0.227246	0.126411	0.0671627	0.288904	0.136977	0.255232	0.281316	0.105157	0	0.141109	0.529229	4.3881	0.300375	0.48039	0.13378	0.696811	0	0.288335	0.280259
ENSGALG00010001594	1.25802	0.0215124	0.255973	0.434004	0.00595818	0.575635	0.490506	0.205988	1.03194	0.190523	0.363222	0.83406	0.259214	0.0589537	0.0520547	0.0926867	0.12255	0.290691	0.320891	0	0.183238	0.102925	0.0809775	0.194008	1.79733	0.0761699	0.120097	0.292105	0.959645	0.11029	0.053876	0.55192
ENSGALG00010001595_AKAIN1	0.537376	0.253102	1.10767	2.8228	0.623092	9.09604	9.6942	0.828426	0.308471	20.1008	0.920304	7.93466	1.40862	1.38473	1.19118	0.632162	33.0972	1.07999	0.595541	0.63769	0.853401	0.678901	0.643704	0.494728	0.465213	0.634226	1.03219	0.710455	0.613928	0.706797	0.477499	0.501731
ENSGALG00010001597	0.316119	0.939241	0.167559	2.37939	0.176248	1.81791	3.13501	0.414918	0.755531	1.42538	0.24854	1.05745	2.01992	0.553633	0.676545	0.695945	0.592002	0.341692	0.262637	0.128581	0.711586	0.16668	1.53966	0.239293	1.4517	0.605406	0	0.434512	0.718763	0.444541	0.452034	0.384158
ENSGALG00010001598	0	0.25071	0	0	0.0903545	0.0109335	0	0.11019	0	0	0.0242997	0	0	0	0	0	0	0.16198	0	0.381058	0.747286	0	0.117728	0	0.544992	1.63676	0	0	0	0.0119331	18.5869	0
ENSGALG00010001599_TBL1X	67.2221	128.379	80.59	171.482	100.491	51.6104	49.3732	59.4556	76.0726	99.4099	82.7068	65.3304	90.5561	54.4675	113.404	90.0162	61.6749	76.2447	45.4584	80.5311	69.5019	127.655	75.7167	69.2963	214.751	83.3891	72.7499	94.4014	65.2282	142.428	115.585	77.9433
ENSGALG00010001600	3.0174	0.0858237	3.42067	11.607	0.920486	1.27135	1.79683	0.803467	4.18043	1.22839	0.860513	1.7412	6.81801	1.42063	0.623401	1.54543	0.461005	0.835918	1.70353	1.03186	1.89356	1.72987	2.9979	2.63109	3.22797	0.0174415	2.04058	0.604986	1.33269	3.3524	0.0581054	3.24963
ENSGALG00010001601	0.0914324	0.259393	0.0744592	0.198197	0	0.0307008	0	0	0.636221	0	0	0.400887	0	1.21018	0.078082	0.343134	0.0571901	0	0.16094	0	0	1.33767	1.1297	0	0.214075	0	4.46525	0	0.334517	0.356879	0	0
ENSGALG00010001602	0.105423	0.121031	0.111689	0	0.06901	0.102062	0.08457	0.0441699	0.0192794	0	0.164023	0.149614	0.0359587	0.0189371	0	0.222199	0.0900082	0.20315	3.89595	0.330532	0.0800361	0.0429717	0.183795	0.0129338	0.184196	0.00272035	0.240195	0.12406	0	5.21586	0.0411516	0
ENSGALG00010001604	3.3258	0	0	6.61979	0	0	0	0	0	0	0	3.22877	8.73588	0	1.08013	4.09693	0	0	0	0	0.339884	0	0	0	3.22647	0	0	0	1.02744	0	0	0
ENSGALG00010001605_APBB1	16.3401	30.2606	10.3971	4.99357	17.4878	39.852	66.4794	16.9334	6.86125	13.6036	17.6807	14.849	12.2877	19.109	29.7357	11.4511	10.971	17.7128	19.6955	13.9928	8.48892	2.01325	4.45473	9.78404	8.96038	48.627	12.2326	35.2376	12.9074	9.00216	48.6661	15.4778
ENSGALG00010001606_PIGA	4.84095	16.6845	8.30753	11.1458	5.45393	5.40232	6.72057	5.65917	39.5261	5.67815	7.09482	8.63732	10.1674	5.01363	4.10916	3.8014	11.9703	6.46027	10.947	6.60431	4.76529	4.17493	9.73684	6.49649	7.01437	12.5291	3.00136	5.35387	15.5104	8.20177	11.1261	15.0136
ENSGALG00010001607	0.0449671	0.0794674	0	0.088935	0.0178745	0.20723	0	0.0111599	0.443427	0	0	0.0325044	0	2.00768	0	0.0287362	0	0.011171	0	0.0539288	0.400299	0.0121594	0.0339052	0.445175	0	0.0620479	0.252097	0	0	1.44144	0.0385211	0
ENSGALG00010001608	9.9123	4.53046	22.1303	12.7418	0.495987	9.96501	14.4334	0.393716	9.48996	0.25579	0.294155	13.3755	5.50693	15.6288	6.75513	12.2315	0.498116	0.20376	11.4935	0.432741	11.865	5.45508	13.3924	36.3255	3.94697	24.9948	13.8664	0.781903	9.80761	11.2832	0.801004	74.5034
ENSGALG00010001609	3.39868	3.85039	4.56117	1.06722	2.19792	0.281633	0.490045	1.13715	3.5551	0.517498	1.53345	1.54134	0.728236	3.41434	0.848146	0.262326	0.196218	1.5374	1.31056	1.33415	1.65982	0.20708	4.51999	9.72184	0.989296	3.75577	0	0.979352	2.06071	7.54563	36.6595	0.869678
ENSGALG00010001610	0.0891852	2.1535	0.335066	0	0	0	0	0	0	0	0	0.23422	0.0719174	9.31108	0.0910957	0.27093	0	0.0171221	0.414364	0.115723	2.48244	0.402093	0.0599272	1.61789	0	2.18388	1.58399	0	0	4.02566	2.37575	0
ENSGALG00010001611_MAPK12	14.5837	12.0695	46.8475	2.57047	8.98945	14.5573	12.8066	16.6144	4.08403	1.92904	8.50675	3.87892	6.12729	10.5666	4.17127	4.34909	2.64246	18.3188	8.96045	8.12271	7.96312	4.62957	9.30467	15.4204	3.14201	22.7993	10.5286	4.06164	9.91051	4.68074	20.6046	1.33645
ENSGALG00010001612_HPX	13.8575	2.5187	0.530587	1.50808	11.1838	0.293051	0.579945	3.71892	1.52042	0.371705	23.9804	4.90754	13.1613	83.9483	5.25139	4.3094	1.04874	2.81849	238.129	5.41811	5.26537	5154.22	32.2891	456.741	3.75929	92.4333	171.279	14.8973	2.02218	5.79293	100.959	494.69
ENSGALG00010001614	1.16073	0.609841	2.22451	3.69842	0.396691	2.21047	2.81075	0.127165	2.14938	1.62171	7.27663	3.09278	1.47459	2.44109	1.02412	1.27032	0.93154	0.630452	1.39168	8.19783	1.07544	2.12211	1.19394	4.71335	0.370849	2.60204	1.70409	0.442046	1.72037	1.26164	2.72171	1.90303
ENSGALG00010001616_OPNVA	0.170289	0.724464	0.316452	0.0594592	1.55799	2.51435	3.064	0.60969	0.724795	1.27356	2.50993	25.8808	0.202304	0.959711	23.2655	0.397661	7.81872	0.25342	0.517869	0.704602	1.33064	1.17418	0.423537	0.291028	0.154881	0.549857	2.37707	5.48801	0.2482	0.241544	0.612629	1.69678
ENSGALG00010001617_TRIM3	39.37	26.3971	21.0223	4.64596	67.7127	47.9236	65.502	68.4388	25.8904	24.3771	38.1473	23.4027	15.2535	42.7038	64.4894	14.8788	24.144	55.1262	34.7819	47.0158	18.7154	13.5573	19.1237	32.7262	9.72123	82.9308	27.2751	52.4276	28.4417	13.7839	88.7598	29.345
ENSGALG00010001618	0.149652	0.267753	0.372296	0.415707	0.102776	2.09908	1.9428	0.126225	0.319927	9.92792	0.861366	1.21444	0.122883	0.477713	0.343296	0.187059	3.90476	0.123613	0.223801	1.05898	0.177296	0.545207	0.0856041	0.939903	0.0689496	1.12792	0.648095	0.0957482	0.255517	0.401078	1.23853	0.120111
ENSGALG00010001619	0.084037	0.125708	0	0	0.67274	7.36041	3.05959	1.31119	0.65131	55.2845	1.46322	1.17248	0.512483	0	0.543135	0.134325	24.0427	1.56413	0.343108	1.88486	0	0.429819	0.0594033	1.25147	0	9.37345	0.659997	0.38919	0.167258	0.354963	6.41898	0
ENSGALG00010001620_MOSPD2	45.0077	56.01	58.1577	22.3466	33.8331	31.7209	38.8857	25.9773	107.994	32.5199	35.333	33.8841	33.591	41.3989	29.8129	32.0134	42.7361	31.8199	57.8297	37.6898	34.7003	40.343	44.1302	81.1521	20.5058	24.6708	21.6825	60.7912	55.1396	57.2232	41.4837	34.1496
ENSGALG00010001621_DLGAP2	0.169788	0.0445743	0.0558444	0.301109	0.153416	78.8443	89.9248	0.249163	0.162828	2.12937	0.223388	2.80926	0.238262	0.602047	0.401878	0.136464	3.45336	0.254517	1.09498	0.332623	0.115045	0.0773864	2.54271	0.960412	0.115548	1.12149	0.504194	1.0271	0.159941	0.0871852	1.96721	1.3552
ENSGALG00010001622	0.0987794	0.00978603	0	0	0.0516311	1.38085	0.862614	0.0811161	0	10.1791	0.488132	0.238365	0	0.288342	0.0765842	0	5.49322	0.245417	1.20408	0.656196	0.0992626	0.0326151	0.0174788	0.418216	0	0.189961	0.48039	0	0	0.0349027	0.104952	0
ENSGALG00010001624	1.44541	0.805098	2.68524	1.51393	2.27196	0.588679	0.208298	1.90807	0.934774	1.21667	1.60752	0.868637	0.55	2.14881	7.60502	0.484227	1.04712	2.38254	0.428185	1.7741	1.22718	0.214545	0.508373	2.11265	0.440343	0.587458	0.636193	2.35482	1.34927	0.643265	0.587536	1.55031
ENSGALG00010001625	0.0736967	3.33576	0	0	0.109726	0.0286465	0.0309321	1.20663	0.0385589	0.152204	4.84901	0.0216696	0	0.315676	0.0098118	0	0.375151	2.2768	0	5.26839	5.16352	0.0819523	0.957254	0	0	3.01292	0.131999	0	0	0.019475	1.98053	0.405446
ENSGALG00010001627_ARFIP2	33.5502	92.5523	14.0412	15.2894	58.3115	40.3633	25.8309	52.8509	11.4382	44.507	45.027	17.6924	13.621	23.9201	25.0501	15.2745	44.5282	50.8302	21.2197	47.5601	31.7869	17.0911	20.003	12.8875	22.5502	52.1839	17.2638	68.0137	11.6518	17.2295	50.9393	23.3065
ENSGALG00010001628_MAPK11	9.20617	67.3336	54.2338	1.98223	26.9272	29.6044	18.9811	28.2438	9.99772	47.6626	45.4131	8.15161	7.85048	15.6721	20.552	4.04403	45.2018	26.2642	30.1156	22.3657	28.8125	16.1402	31.5698	50.6364	2.76691	43.0164	47.6246	64.5395	7.53917	37.2032	43.0396	6.7836
ENSGALG00010001629	0.0331161	0.312367	0.0186148	0.0246478	0.0302866	0.0343453	0	1.28717	0.179243	0.517469	4.05863	0.0433391	0	0.048414	0.0260273	0	0.0653601	1.9126	1.63128	6.18434	2.79632	0.00815377	0.167699	0.16599	0.0340812	0.383635	1.34488	0	0.023894	0.0159247	0.239606	0.040037
ENSGALG00010001631	0.225585	0.815504	0	0	0.00595818	0.00767519	0.016914	0.191071	0.0992612	0.033881	1.81855	0.0433391	0.0359587	0.248325	0.0260273	0	0.121881	0.50818	0.535478	1.37204	2.82433	0.0158179	0.608083	0.106712	0	0.704854	0.744388	0.0774009	0	0.0428184	0.616776	0.0613244
ENSGALG00010001632_FANCB	0.714594	5.5185	11.7562	0.51379	1.76154	1.57112	1.76208	0.969334	2.11236	0.409473	2.89594	0.286322	0.887077	2.57845	0.416585	0.407238	0.333908	1.15468	9.11317	0.587819	0.44309	0.602823	1.2285	1.72357	0.370918	3.88146	0.504194	0.369261	1.47994	4.64644	4.86149	0.362871
ENSGALG00010001633_B3GAT2	1.55853	51.5173	1.80582	0.640842	159.954	64.3603	46.1666	7.42946	0.811274	43.5111	3.83543	7.45149	0.98745	1.34488	1.01938	1.5625	63.1368	6.82353	3.9213	4.0426	3.57465	1.73973	557.862	1.97802	0.764096	7.24001	1.22478	1.84971	1.28684	4.39027	6.35234	0.784528
ENSGALG00010001635_TIMM10B	10.665	24.1229	6.9579	2.84846	14.9103	3.33035	4.55104	16.9405	4.31329	2.01154	12.9556	3.13707	5.65077	6.03675	14.8353	2.67683	1.8178	16.5227	8.10292	14.3465	3.28736	2.755	2.37871	2.97396	2.21637	13.6019	3.02516	13.3784	7.59428	4.83994	12.6252	5.47958
ENSGALG00010001639_ZNF385D	15.0907	0.712906	1.21936	3.54673	6.10397	26.4627	32.9915	2.02302	57.1448	88.7391	4.03281	42.2922	12.8074	44.3394	4.96096	8.66563	71.96	3.32157	6.73346	3.28176	27.3894	2.23429	23.3289	10.1884	161.331	11.7594	6.52964	4.66116	40.1959	15.6221	20.4023	3.44629
ENSGALG00010001640	12.568	16.5452	8.07476	9.81232	15.7723	10.3365	7.66591	16.5106	8.71592	9.91545	12.2653	7.70898	7.15509	5.05811	9.5309	11.245	11.4715	12.2976	7.08694	13.7073	12.2462	12.1261	14.0486	5.17178	18.201	14.0229	7.75549	9.69133	6.54249	18.6301	14.1973	8.15853
ENSGALG00010001642	64.3908	55.4298	55.8166	39.6599	97.8448	20.9292	23.9293	113.897	21.1081	13.2183	95.4359	21.4279	44.0307	58.4645	124.2	98.3869	15.5999	99.6862	29.7444	85.4351	61.3575	42.9635	18.547	34.5339	120.297	87.41	51.2633	122.928	36.8249	35.5518	72.4997	52.8117
ENSGALG00010001643	2.61943	0.283952	0.628347	6.81598	0	0.706134	0.355194	0	18.2612	0	0	18.4173	0	0.700675	0.182191	0.38465	0	0.268105	0.19418	0	0.682173	0	0.104873	1.70211	0	0.0333147	49.5711	0	1.64869	1.16423	0	0
ENSGALG00010001644	6.2388	1.70967	0	6.23662	0.232369	0.0838239	0.50742	0.301317	15.9897	0.192495	0	9.50211	0	0.643863	0.181518	0	0.172516	0	0.0582539	0	0.373316	0	0.254691	0	0	0	44.3344	0.499029	0.334517	0.157001	0.0862496	0
ENSGALG00010001645	3.50428	0.396574	0.609706	5.75791	0	0.0328006	0.686298	0.205228	30.9416	0.211611	0.140149	7.00989	0	0.442153	1.54051	0.134325	0.232914	0.236785	0.616938	0.256911	0.250734	0.421183	0.270755	0.582023	0.43255	0.0576874	118.879	0	0.591975	1.30476	0.058375	2.02215
ENSGALG00010001646	1.80153	0.226583	0.414238	3.63033	0.18171	0.0377825	0.08457	0.0553298	12.4963	0.0662826	0.145693	3.47106	0.353642	0.83572	0.820496	0	0.0701835	0.0899776	0.0268234	0.20757	0.44403	0.121529	0.178518	0.321229	0	0.0655276	57.7691	0.217134	0.873328	0.917925	0.0641917	0.183973
ENSGALG00010001647_ARL8BL	48.3586	58.414	9.48508	5.70403	26.0803	92.9185	96.4889	43.4063	11.3731	84.847	26.6483	30.2803	17.7525	11.0565	77.9086	48.6496	160.899	33.8572	36.4113	22.0314	20.7603	3.52834	35.268	23.2384	10.4371	45.7149	32.8202	63.3132	48.5665	21.586	53.5925	14.9999
ENSGALG00010001648	0.466459	0.444457	0.558496	0.276969	0.475634	2.51145	3.77069	1.1647	0.358486	2.93912	0.708535	1.46226	0.223256	0.791419	0.284059	0.661412	1.63912	0.706213	0.457807	0.898938	2.34717	0.876719	1.49693	1.10268	0.122173	1.11522	0.876388	0.975096	0.343776	1.14893	1.30934	0.768317
ENSGALG00010001649_UBE2E2	5.41398	5.86021	4.10947	4.3761	1.16185	16.044	11.7298	1.35864	13.0734	8.46405	1.38541	10.6081	7.15439	8.05326	5.11339	5.36783	9.53034	1.85136	10.5812	1.57308	2.5444	7.66401	4.6235	18.6189	2.89541	11.1457	5.71276	2.30707	16.8368	8.14898	15.5018	8.50815
ENSGALG00010001651	26.5325	2.13225	2.462	32.0232	0.558057	4.55111	3.19503	0.561349	45.0211	64.2664	1.05204	38.0852	4.21652	12.7377	5.84916	1.08977	52.6366	0.640405	1.42328	1.16303	2.097	0.660598	1.12702	9.93954	1.09313	0.547199	147.656	1.60779	2.32549	2.8598	0.854961	3.17872
ENSGALG00010001652	0.221155	0.448716	1.28455	0.369716	0.79238	3.50526	1.4107	1.38672	0.659134	9.5952	2.1514	1.07104	0	1.23734	0.333809	0.586957	4.39193	0.865044	0.349523	1.74664	2.78163	2.10019	1.32981	0.997031	0.268882	0.890348	0	0.180439	0.36767	1.13305	1.38416	1.32883
ENSGALG00010001653	0.149583	0.164887	1.53576	1.0446	0.11618	0.807308	1.38938	0.290101	1.08538	0.206709	0.372597	3.95797	0.593462	1.05423	0.803994	0.313432	0.496915	0.0738303	0.655604	0.209941	1.37259	0.42839	0.346732	1.66741	0.206898	0.229705	5.76144	0.201216	0.597351	0.300752	0.252973	3.43966
ENSGALG00010001654_RPS11	2592.24	2971.26	1246.72	647.442	2853.35	463.806	162.312	2290.01	615.895	659.8	2379.23	589.065	1315.66	841.578	2471.49	1503.16	642.56	2315.63	646.786	2087.14	825.222	1986.24	1031.74	608.744	2793.23	2633.88	1162.38	2214.68	1027.13	3689.35	2203.37	586.308
ENSGALG00010001656_GLRA2	0.033741	0	0	0.0492955	0.154407	20.9456	19.4434	0.0160354	0.0607023	69.1828	0.0121498	13.6044	0	0.0378743	0.044665	0.0169997	62.0915	0	0.0850773	0.0192871	0.73379	0.0756183	0.308821	0	0.101581	0.0469751	0	0	0	0.0384541	0.0659407	0
ENSGALG00010001657_SMAP1	39.9356	86.9611	49.9844	12.831	80.856	146.911	127.248	74.1131	44.5397	94.1962	59.9715	47.4916	28.2107	39.6496	43.0521	27.8135	105.923	63.011	48.7387	65.1691	59.3678	65.2054	67.3802	51.9073	17.8844	67.6374	52.3528	51.3937	37.0206	74.7872	67.3031	46.4416
ENSGALG00010001658	2.60991	0.1524	0.56779	4.37357	0.0595818	0.655528	0.613311	0.200822	5.97551	5.72493	0.108391	5.7669	0.359587	3.60569	0.963162	0.0991879	4.68425	0.0677574	0.214587	0.338927	0.0718611	0.0748735	0.128143	0.506636	0.163183	0.0421573	24.9987	0.201216	0.678292	0.181112	0.0243379	0.384158
ENSGALG00010001659	4.8588	0.856899	0.884242	10.334	0.247746	2.98588	1.77702	0.132275	23.3421	0.308816	0.381126	22.4894	0.911146	2.59722	2.27368	0.850633	0.305775	0.280251	1.18746	0.429965	1.55054	0.31025	0.420478	5.57495	0.00968744	0.0688624	67.8064	0.499274	1.03133	1.12354	0.03527	0.482982
ENSGALG00010001660	1.36031	1.03912	5.54752	5.1445	0.445357	1.82967	3.14324	0.391245	3.87251	1.02174	0.416296	7.5826	2.37824	3.18855	2.20624	1.52239	0.81273	0.316201	13.5459	0.532454	5.39515	1.43433	1.90102	15.7909	0.86763	3.27589	4.02057	0.165615	2.80143	2.89211	3.94262	3.57852
ENSGALG00010001661_TCTN3	48.0509	44.2959	46.5406	10.1635	42.311	43.9076	30.8278	41.4444	32.5606	64.1598	43.7747	26.8456	21.2382	28.9566	39.9558	13.9449	51.5093	39.5329	36.3478	38.127	23.8699	41.8189	36.5129	31.9469	13.3705	72.4138	53.3147	57.9041	35.0559	68.1089	70.0881	45.6363
ENSGALG00010001662	1.17613	0.185568	1.59629	0.291453	0.494024	5.93892	5.4205	0.44634	0.352758	2.20061	0.539395	1.14343	0.359587	0.604018	0.209641	0.303852	1.85371	0.47611	0.765696	0.501494	0.464606	0.292389	0.960564	1.19435	0.330445	0.650977	3.33677	0.405956	1.22248	3.35351	0.745299	0
ENSGALG00010001664_SPAM1	0.17754	5.51504	0.176854	0.0246478	0	0.250251	0.326696	0.0167398	1.08119	0.079046	0	0.180046	0	0.0378743	0.0260273	0.0424606	0.0626828	0.0285369	0.0388359	0	0.250841	0	2.47507	0	0.00968744	0.0521609	0.648095	0.159417	0.295988	0.0631382	0.0409075	7.15155
ENSGALG00010001665	0.202772	0.330622	0.125669	0.138738	3.49974	0.129476	0.484253	3.055	0.474162	0	12.0157	0.0975131	0.0359587	0.302994	0.189313	0.0324404	0.0525048	2.82907	0	6.85393	2.24418	0.442286	0.0671496	0.255468	0.0233811	0.159483	0	0.753346	0.183835	0.231445	0.417712	0
ENSGALG00010001666_PIEZO2	7.82834	0.424743	3.56503	0.632709	2.47653	2.72887	2.78422	1.6706	4.87889	0.800816	2.8644	9.84023	12.5557	26.4532	4.19121	3.74899	2.654	1.62181	24.8339	1.51731	4.247	2.14481	2.02562	35.5158	1.99733	31.2723	2.79687	7.25972	5.94708	11.4058	35.218	5.7487
ENSGALG00010001668_UBE2E1	47.7354	72.8175	70.6767	76.9011	87.4351	76.6758	67.9196	53.8987	80.7947	75.9935	49.1342	48.4072	75.3991	61.7033	42.4778	72.0578	78.948	54.3887	82.4415	45.6122	52.7	70.1321	49.7939	76.5675	70.5867	61.8277	54.6368	32.2401	61.7266	101.999	58.1043	76.2645
ENSGALG00010001670_SHOX	3.81751	0.231179	1.63821	2.65026	0	0	0	0	0.115677	0.152697	0	4.07188	2.21472	0.1431	0.0520547	0	0.345031	0	0.0388359	0	0.0111437	0.0316357	0.0313474	0	3.81451	0.203162	0.923996	0	0.928434	0.0446772	0.107777	0
ENSGALG00010001671	0.976883	0.598768	1.55443	0.672856	0.387262	0.083398	0.050742	0.338442	0.397045	0.148259	0.0511579	0.0758435	0.794208	0.27566	1.33073	0.667024	0.310067	0.975698	0.192371	0.442726	0.305168	0.25752	1.65871	0.310412	0.837943	0.485765	1.15229	0.304499	0.0716821	0.421503	0.746219	0.120111
ENSGALG00010001672	1.2142	1.16818	0.921497	0.365904	0.376328	1.48066	0.498732	0.227313	0.518449	4.035	0.362901	0.424411	0.202304	0.989359	0.206314	0.360461	3.64324	0.505743	0.0462414	0.602393	0.340366	0.350537	0.123901	0.420366	0.94511	0.42845	1.86097	0.347391	0.143364	0.944779	0.503225	0.282797
ENSGALG00010001673_HYAL6	0	0	0.0372296	0	0.156886	0	0	1.96821	0	0	0.628177	6.45051	0	0.174719	0	0.0595849	0	0	0	0	0.42852	0.0517975	0.0548983	0	0	0.0095185	0.131999	0	0	0.869183	0.0132965	0
ENSGALG00010001674	33.3446	31.8562	34.3796	12.1356	34.8273	24.0167	23.8224	36.7458	19.7547	21.4717	24.0712	15.7695	18.869	20.2657	51.7959	14.8239	18.267	30.9977	18.7396	28.8529	10.611	11.4099	23.7497	19.426	17.0476	23.1114	17.2519	26.1808	24.0994	25.4877	21.9666	21.6603
ENSGALG00010001675	1.31465	0.204717	0.167559	0.079279	0.160871	0.608015	0.292868	0.0446396	0.333478	0.85129	0.00650135	1.51552	0.0869242	0.170434	0.0638264	0.103743	0.846631	0.248931	0.228409	0.086604	1.15558	0.0510289	0.0452136	0.327679	3.1536	0.372639	0.131999	0.0552863	0.654398	0.406147	0.385243	0.0613244
ENSGALG00010001677_SDHAF4	10.9237	9.94042	14.5298	33.1849	13.9561	40.1759	33.3813	11.7521	19.3369	31.5138	15.5401	20.4159	31.6989	12.647	17.4839	24.1028	51.135	12.223	26.4329	13.1058	18.875	23.82	9.42189	15.4817	33.0621	20.1201	31.3812	11.1347	17.7896	13.2847	17.8656	21.1697
ENSGALG00010001678_SYAP1	53.8884	30.9301	45.7915	84.7835	58.3453	29.1676	28.7204	59.2199	82.4253	32.6537	67.0093	35.5704	57.6746	44.8715	65.2709	37.4958	37.7333	73.8389	53.1217	69.7916	42.9712	53.4264	69.6433	72.9042	65.4775	50.8206	67.2665	57.1933	62.6993	41.8773	48.6005	47.2505
ENSGALG00010001679	0.545137	0.329705	0	0.272141	0.224399	0.549716	0.19428	0.167342	0.339207	0.639243	0.149636	1.58813	0.238262	0.176861	0.0929846	0.466566	0.897522	0.174735	0.401361	0.116783	3.46288	0.20632	0.0505749	0.174623	0.635431	0.763966	0.504194	0.149697	0.479823	0.112753	0.503351	0
ENSGALG00010001680_SCARNA7	450.01	27.0872	219.517	75.4848	36.8293	72.0001	145.53	20.23	278.372	227.781	31.7168	86.9915	1081.04	81.5255	218.664	230.476	186.102	31.3299	208.819	29.8432	154.593	408.685	79.9654	37.4624	441.51	23.7994	127.999	134.755	1186.65	394.593	22.0293	86.8311
ENSGALG00010001681_NAPG	31.2569	31.6219	39.0572	73.1528	27.9354	117.796	120.42	29.3256	53.8821	92.2037	36.294	47.5917	58.9037	32.3932	45.9986	57.3844	108.28	33.3745	47.4574	34.553	44.0141	46.7834	84.7876	34.7978	57.7627	29.3564	37.9238	30.2813	42.0343	40.4935	29.7367	45.8263
ENSGALG00010001686_WASL	83.9095	49.4913	12.0402	39.4376	68.4364	33.0867	19.6663	77.3745	27.013	60.2849	72.4261	34.0521	20.7958	35.5615	93.276	35.5547	50.7639	75.6266	26.3637	71.0985	32.54	26.2828	31.3693	54.8459	32.2688	56.8811	30.6974	157.46	29.5443	20.1091	60.1428	17.4098
ENSGALG00010001688	24.2122	187.551	55.9276	33.3691	48.6157	17.3629	29.0087	31.5734	31.4244	5.94353	25.6713	27.6326	27.6581	35.0737	35.1007	21.0664	4.84801	34.2409	50.4741	33.2516	17.6835	17.3136	13.6756	20.2192	20.9154	102.167	22.1715	51.9813	28.1448	14.644	107.365	20.2854
ENSGALG00010001689_ILK	217.081	106.991	205.019	59.313	137.865	39.1038	33.7582	186.984	71.3346	58.8945	116.897	60.5664	105.172	136.009	417.524	209.677	54.8031	140.789	127.08	95.9494	72.8703	92.7594	188.667	132.847	152.493	195.54	43.9882	118.422	134.215	204.154	170.014	44.569
ENSGALG00010001691_CTPS2	14.6996	7.43139	11.8865	9.10109	14.6822	8.89966	9.74264	18.7057	44.9303	12.7009	20.9011	17.1255	15.1334	19.5329	29.7828	22.2859	15.1016	18.0125	17.17	16.145	41.3479	28.5932	33.3323	16.3743	19.8336	12.6556	37.5408	16.9732	32.153	14.0089	11.5168	43.0632
ENSGALG00010001692_ALDH18A1	18.2776	39.9815	90.4518	5.1191	35.2525	22.5895	15.6919	29.4674	22.0578	32.0046	34.7828	20.411	22.1415	29.257	30.1429	14.049	31.2701	24.6494	44.3586	25.8988	24.7213	76.6223	43.4764	22.9486	9.35993	39.4648	51.0101	37.8982	21.003	46.5821	39.6275	56.2828
ENSGALG00010001693_NKIRAS1	6.33812	10.7834	2.0571	13.7748	11.7889	16.9457	10.0774	4.58371	5.96007	35.4171	11.2588	7.26083	6.5588	3.2895	2.88408	17.1648	39.2083	15.7533	15.6385	12.7549	17.0577	11.389	2.0872	7.16161	23.2649	10.5596	9.58076	5.87952	3.43776	1.59757	9.36725	11.1978
ENSGALG00010001694	9.38113	17.6308	3.51864	1.08552	5.78742	2.43754	0.979166	3.31	2.33819	5.5034	2.8726	1.2096	2.35983	1.51352	3.70672	4.52251	5.4405	4.9146	3.425	4.49947	4.46684	5.70586	3.49495	3.30392	8.85829	9.39725	1.56127	4.0659	2.23574	5.73604	8.82921	0.981191
ENSGALG00010001695_LMOD2	15.7019	0.00977409	0.404917	0.256641	0	0.0299284	0.050742	0.0213805	0.0385589	0	0.0121498	51.6529	3.033	0.115765	0.0247854	812.79	0.0238407	0.0558552	0	0	0.136062	0.702122	0.0757725	0.0646692	562.158	0.0315641	0.612389	0	28.3476	0.0812732	0.0105456	0
ENSGALG00010001696_FAM135A	31.6399	14.6574	21.1434	86.9919	59.3144	34.0759	42.6954	48.0042	83.9681	71.2291	35.6377	41.2578	51.2953	30.5516	62.9697	39.7042	33.8187	44.6125	29.7153	47.416	20.1669	53.0481	86.1311	35.6463	53.3468	20.674	53.7951	64.5045	43.9058	16.2869	25.5063	42.0193
ENSGALG00010001697_TAF10	49.2818	98.7558	181.095	51.8486	80.9667	47.188	53.9826	68.8935	37.4394	22.2764	63.0219	34.0121	87.0449	49.3325	120.796	51.6269	28.4922	75.6635	159.127	51.2576	78.6953	82.8256	37.741	56.1138	65.8577	121.496	41.2411	51.9209	55.3976	43.0217	118.178	46.4253
ENSGALG00010001698_RPL15	331.857	399.56	185.417	90.5292	397.914	76.6241	52.2577	295.785	147.583	95.8534	319.57	81.467	203.979	112.061	303.452	121.574	95.959	332.746	170.037	264.06	66.7068	132.304	88.9446	98.5178	257.476	405.862	234.009	407.489	181.076	366.012	344.655	117.185
ENSGALG00010001699_ASB15	1.18437	0.0465016	0.0372296	142.349	0	0	0.0618642	0	0.0385589	0.0540124	0	6.38318	83.7766	0	0	65.2353	0.0790228	0.0279276	0.14613	0.0173208	0.0376403	0.0457744	0.0213596	0	165.109	0.124289	0	0	0.807022	0.0333678	0.143326	0.183973
ENSGALG00010001700	14.8321	5.22912	6.33879	7.14352	12.3131	3.87001	3.08242	12.3099	2.1053	5.36852	10.4145	2.86667	8.23356	8.87416	17.8885	14.5941	7.6772	18.1358	4.09787	13.8276	6.88722	12.1879	5.66357	5.80924	33.9958	9.88602	2.52205	12.701	4.23597	11.8207	9.23152	4.20347
ENSGALG00010001701_NDUFA5	175.203	280.798	115.873	532.043	174.993	281.878	278.361	199.55	180.156	370.934	221.511	251.479	450.888	126.449	391.801	1033.21	405.332	180.313	250.743	157.643	226.532	357.634	131.885	176.438	1135.49	217.599	212.192	345.862	146.448	121.587	198.388	211.807
ENSGALG00010001702_PLEKHA1	78.6679	58.6129	46.8014	40.5737	112.825	24.666	19.5764	94.246	97.6088	40.27	105.792	39.9082	38.5948	57.9414	74.9981	48.2516	35.0216	108.779	28.5008	126.256	46.917	38.0225	86.179	48.0453	37.7729	31.9585	41.4055	78.1425	75.7174	96.9586	36.0508	48.6387
ENSGALG00010001703	0.0181871	41.299	0	0	0.0476654	0.0681791	0	0.134567	0	0.116872	0.0121498	0	0	0	0	0	0.12952	0	0	0.0173208	0	0	0.0109507	0	0	0.516798	0	0.0933182	0	0.0821612	0.499801	0
ENSGALG00010001704	7.39501	7.23304	1.42412	4.46377	3.87564	2.39968	2.21876	3.45127	5.38951	0.847432	3.17422	4.92484	5.41845	5.28107	4.27542	5.80387	1.03468	2.90715	7.78418	2.88794	1.26965	1.0075	3.61766	12.9241	3.60868	23.6415	0.88829	5.15959	4.86797	4.25115	29.3327	0.890965
ENSGALG00010001705_HTRA1	1044.7	1867.58	16.8012	44.5991	253.662	225.134	157.31	189.896	253.297	226.271	236.711	297.533	218.13	387.903	297.763	59.2262	521.312	239.196	160.018	180.899	20.9545	101.285	256.851	346.346	140.779	16.7618	144.772	228.286	589.5	225.932	18.3409	23.5102
ENSGALG00010001706_IQUB	2.8429	0.794763	3.18342	11.5008	2.09913	12.5473	11.5066	3.79043	1.06973	7.59289	2.61362	3.67397	8.75851	1.59124	5.42611	17.1383	12.2503	3.01311	2.20379	2.71314	5.12654	4.2302	19.4393	1.74617	20.0569	0.779503	1.47687	4.93102	3.21345	3.88406	0.671885	31.2283
ENSGALG00010001707	1.37487	3.68082	0.0186148	0.227673	640.157	0.936174	0.25904	86.839	0.29492	0.643652	704.328	1.37674	0.166345	10239.8	3.93178	0.991392	1.08744	3.34042	0.192371	44.1508	0.33681	3.72115	37.8749	0.749104	0.068193	0.0211841	10.8045	0.144837	1.04985	0.324265	0.0229502	2.68559
ENSGALG00010001708_AADAC	113.942	0.230364	16.1542	11.0417	42.0378	6.00918	4.72551	46.3894	78.4466	13.8266	63.338	8.59998	13.7232	37.7598	5.39072	0.997765	9.66295	68.7061	23.6629	110.412	125.865	572.92	2.76539	15.3515	25.5691	2.16856	1.02029	12.4225	30.1128	2.15001	2.512	1.25384
ENSGALG00010001709	0	0	0	1.86306	0	1.91112	0	0	2177.98	0	0	5.91579	0	0.92792	1.5226	0	0	0	0	0	0.479181	0	0.392024	1.33219	0	0	0	0	186.684	0	0	1.12104
ENSGALG00010001710_LCMT2	21.6839	32.4277	20.5618	23.9136	10.5588	16.499	23.7999	9.85257	17.076	15.4388	10.0909	17.2523	25.9209	21.1598	15.1733	13.3106	9.23484	10.4415	23.7852	10.314	13.352	16.3208	11.541	19.3342	9.67388	41.9655	16.8061	11.8893	15.5855	14.2109	42.4943	14.2965
ENSGALG00010001711_CREB5	6.65097	0.376657	0.200129	74.4266	1.50238	1.86764	2.35696	4.37824	6.81696	11.2631	0.700328	4.23578	14.5741	3.67484	4.73259	10.7186	4.79886	2.46015	1.2235	0.689777	0.567325	0.688916	9.8098	1.39374	13.3565	5.89335	1.39248	3.04778	11.9951	0.442929	6.1781	0.808354
ENSGALG00010001712_ATP6AP1	378.497	41.3831	175.775	229.284	216.756	35.1519	31.376	328.704	178.464	31.184	144.163	121.697	205.61	233.478	68.0962	91.0949	70.2753	126.651	143.556	119.255	420.935	149.136	97.5683	203.446	228.782	74.4552	68.1181	84.2163	112.159	279.278	61.7954	85.6497
ENSGALG00010001713_PNPLA4	2.51827	0.913524	7.68843	5.91621	2.15628	4.00076	4.49556	3.02511	6.1836	3.08282	2.67874	3.43492	4.77714	5.52331	2.95626	2.45637	3.70553	2.23104	4.6712	1.73	5.63819	2.6625	3.5347	4.85922	3.43092	3.38539	1.38058	1.84352	6.09776	3.15071	2.42111	4.46596
ENSGALG00010001714_SLC13A1	0.133497	0.0628546	0.372296	1.16403	3.87682	0.146803	0.033828	19.7101	10.9539	0.0854277	12.7891	0.303374	0.55	58.5161	16.2087	0.14874	0.116526	32.7187	0.235814	29.6195	290.251	0.668404	0.64812	0.572331	0.17115	0.946669	0.395998	0.0822609	6.80533	0.348775	1.75562	0.200185
ENSGALG00010001715	0	0.55225	0	2.87386	0	0.330033	2.19882	0	2.77624	2.03205	0	0.465896	0	0.946857	0	0.604465	0.675061	0	0	0	0	0	0	0	0	0	0	0	0.740715	0	0.189195	0
ENSGALG00010001716_TRIL	6.89106	10.6486	1.2473	4.98823	13.2805	25.3784	23.7805	10.0876	3.21855	32.1094	23.786	4.41837	6.26801	3.61177	5.40066	7.06036	46.404	10.5843	4.40214	12.2525	1.31172	0.423523	1.90126	5.95754	6.80505	26.5337	1.14039	7.11537	4.73924	0.881582	26.4486	0.706992
ENSGALG00010001717_STARD10	3.76462	2.78813	2.28038	0.218017	10.4037	1.78111	1.80216	6.74045	0.154235	2.16731	3.40178	0.838205	0.304235	6.93468	3.39086	0.134325	2.27763	6.37541	0.692631	7.65196	0.348678	0.907796	0.666302	0.918303	0.132734	3.47934	0.659997	37.7712	0	0.208299	5.15115	6.70099
ENSGALG00010001718	0.0604556	4.22121	0	0.0594592	0.0238327	0	0	0	0.308471	0	0	0.335878	0	0.726038	0.0260273	0	0	0.0614407	0	0	0.0334312	0.0316357	0	0	0	2.50734	1.64458	0.107898	0	0.0142728	2.29896	0
ENSGALG00010001719	0.0604556	4.22121	0	0.0594592	0.0238327	0	0	0	0.308471	0	0	0.335878	0	0.726038	0.0260273	0	0	0.0614407	0	0	0.0334312	0.0316357	0	0	0	2.50734	1.64458	0.107898	0	0.0142728	2.29896	0
ENSGALG00010001721_TM4SF1	27.7036	1.4876	8.54021	18.3122	6.67944	3.93256	4.45489	9.65984	19.452	2.66552	19.9806	8.20531	18.4566	32.8216	7.10593	24.5935	5.35914	14.3609	35.1602	14.6238	10.1848	14.9054	6.37435	39.4522	8.66166	25.2905	7.49042	19.3933	8.71775	19.9342	24.0636	5.7284
ENSGALG00010001722	0.0464653	0.0815247	0.209449	0	0	0	0	0	0	0	0.162534	0.130017	0	0.671541	0.0520547	0.115858	0	0	0	0	0.105232	0.0973327	0.0237613	0	0	0	2.22126	0	0.529552	0.289308	0	0
ENSGALG00010001725_MTA2	29.1195	288.316	29.2603	9.32826	52.6353	9.21947	5.17258	31.5658	10.0099	13.3237	39.7267	5.39583	8.65092	23.2757	22.8825	7.37854	10.5179	38.7899	17.3078	36.6423	10.1801	13.7594	10.5013	19.2406	26.174	173.363	9.97568	38.7228	9.24342	19.9279	185.435	6.91231
ENSGALG00010001726	0.678212	1.4418	0	0	4.91769	0.133612	0.033828	1.2084	0.124269	0.281317	18.7101	53.7593	0	20.4338	0.371829	0.101268	0.91264	0.0506352	0.296866	1.57355	0.0175196	0.202957	19.9973	0.171382	0.0175358	0.0179623	0.240195	3.34124	0.0477881	0.245185	0.029598	0
ENSGALG00010001727_COL9A1	0.111569	0.569128	0	0	0.526274	2.23379	3.06307	2.1783	0.201386	0.0397696	0.554103	155.122	0	0.250467	0.346169	0.37019	1.40664	2.43516	0.783305	0.707908	2.11687	0.0293335	3.28742	0.458109	0.0116905	11.7052	0.360292	0.13621	0.0955762	0.167179	13.3198	0
ENSGALG00010001728_STS	12.167	0.892836	3.14608	3.94058	9.91624	11.844	13.1714	16.9407	5.38875	9.76664	16.557	14.9128	7.60471	17.7203	8.83354	18.8876	12.104	19.3695	10.4652	19.5818	71.1076	31.329	14.3142	12.2461	7.5548	4.80103	9.59266	9.81102	12.3886	9.69446	6.05296	13.4957
ENSGALG00010001729	81.5765	0.116951	524.106	15.399	12.6824	16.3808	19.0826	14.563	75.7443	15.4071	18.9565	35.3565	28.3964	13.8724	17.6105	154.535	18.8647	31.8066	25.1018	27.5382	73.4474	63.7617	787.86	29.8125	43.3299	1.611	6.66379	45.163	34.0104	108.996	1.27998	20.8328
ENSGALG00010001731	3.59036	11.8369	7.70231	5.56605	5.05413	3.84641	3.62598	2.2448	1.65021	4.34637	4.52384	2.84773	9.2744	4.90789	6.57841	1.76502	3.14623	4.1412	2.48007	4.08596	0.653732	1.24076	0.963871	1.03911	7.00591	9.14563	2.50799	3.58132	3.7996	1.49133	9.24241	3.23088
ENSGALG00010001732	7.36051	19.3004	4.39325	4.757	2.3841	2.88317	2.52749	2.62237	3.22637	5.32474	2.36999	3.17877	11.1179	4.46754	5.5284	3.27547	5.50492	2.45602	4.42221	2.70581	2.87966	4.41244	2.42814	2.66447	7.84368	15.7045	3.07277	3.43588	5.03478	6.92568	14.3967	3.60235
ENSGALG00010001734	0.0604556	4.22121	0	0.0594592	0.0238327	0	0	0	0.308471	0	0	0.335878	0	0.726038	0.0260273	0	0	0.0614407	0	0	0.0334312	0.0316357	0	0	0	2.50734	1.64458	0.107898	0	0.0142728	2.29896	0
ENSGALG00010001735	0.0604556	4.22121	0	0.0594592	0.0238327	0	0	0	0.308471	0	0	0.335878	0	0.726038	0.0260273	0	0	0.0614407	0	0	0.0334312	0.0316357	0	0	0	2.50734	1.64458	0.107898	0	0.0142728	2.29896	0
ENSGALG00010001737	0.48986	1.32373	0.409526	0.257657	0.562042	0.0698206	0.25904	0.371687	13.7899	0.0274993	0.246303	0.214623	0.179794	0.538809	0.339291	0	0.131528	0.0959287	0.111901	0.103925	0.0390031	0.0896644	0.0465978	0.16814	0	0.475664	1.31999	3.02178	2.2889	0.0895406	0.405075	0.200185
ENSGALG00010001738_PUDP	9.1717	5.06482	18.3788	16.2459	29.3495	6.83119	10.0866	23.5056	13.5125	5.60148	40.4593	10.2444	12.1001	17.2401	11.147	9.17481	6.28233	36.3276	9.16647	47.7659	15.1186	19.0858	9.3763	15.2944	6.86713	7.56585	12.5562	14.2838	12.2765	11.0472	6.68294	38.0651
ENSGALG00010001740	1.22432	0.324697	2.30365	4.34893	0.550612	0.344323	1.06327	0	0.63699	0.0829621	0.388585	1.40925	0	1.34737	0.874978	1.74909	0.156707	0.182636	0.368941	0.13501	2.22078	0.858869	3.37965	0.684468	0.393678	0.266607	1.99297	0.309604	0.882587	2.97112	0.310679	1.17376
ENSGALG00010001741_SATB1	5.11914	1.26868	38.6008	32.5749	14.1883	79.3172	77.4286	13.9203	7.56599	8.2873	13.1447	9.26254	11.5817	8.19413	5.3764	3.31761	10.4103	10.0021	4.07648	10.8589	5.89775	13.1092	7.09041	10.6756	15.0488	6.55032	7.37032	8.37238	5.93782	46.9348	5.78577	10.983
ENSGALG00010001743	0.221	2.78891	0	0	0.185685	0.272332	0.12952	0.0641414	0.0192794	0.561648	0.12491	1.92539	0.0359587	0.72621	0.191356	0.0585148	0.734239	0.0224639	4.99588	0.166374	0.806937	0.03878	2.33144	0.614407	0.0409169	0.0331335	0.372194	216.044	0	0.215213	0.084837	0.160148
ENSGALG00010001744	0.724263	0.483234	2.28962	0	0.56003	0.0546677	0.186054	0	0.687005	0.625609	0.95697	0.162522	0	1.60966	0	0.201488	0.942112	0	0.252434	0.578363	0.0835781	0.237268	0.0449454	0.232809	0.319878	0.993165	0	0.552978	1.73546	0.313703	0.797136	0
ENSGALG00010001745_CADPS2	7.36828	1.99129	1.25193	1.65063	6.47908	60.5836	52.7479	15.5813	2.76863	268.294	8.43567	9.52464	2.922	17.7121	9.81881	5.8425	113.351	9.35612	6.12969	8.34654	23.1063	2.95239	7.64518	2.98252	1.57166	3.56836	28.1288	20.4118	5.97829	8.10093	3.2297	73.5244
ENSGALG00010001747_KCNH8	0.0154884	0.0216852	0	0	0.0253199	0.250173	0.456217	0.0223198	0.0192794	19.7517	0.0485993	8.98036	0	0	0.0260273	0	8.5673	0.0452934	0.150737	0.0821413	0	0.0456411	0.00874193	0	0.00927461	0.0593415	0	0	0.023894	0.0248526	0.0504241	0.0613244
ENSGALG00010001749_VAPA	115.468	123.822	97.8007	417.585	167.107	162.973	159.521	168.424	238.7	175.102	191.915	134.966	243.496	83.0425	228.416	250.185	161.232	232.871	116.825	261.304	176.039	165.681	199.834	139.904	484.609	115.456	430.767	218.445	197.457	169.04	109.843	266.906
ENSGALG00010001750_EFHB	0.0373069	0.0807753	5.11948	0	0.0119164	0.0412482	0.033828	0.0869309	0.134956	0.0191451	0	0.0325044	0	0.13256	0.0652532	0	0.142375	0	0	0	0	0	0.090421	0	0	0.773949	0	0	0	0.0278085	0.386427	0
ENSGALG00010001751_AVPR2	4.15389	0	0.176854	2.61723	2.38118	8.7057	8.78572	1.70173	42.4684	0.236645	0.114039	15.8694	4.09519	0.553462	0.274826	0.429557	4.49946	2.00626	0.606735	0.678133	0.55886	0	0.0359645	0.0517354	2.39667	0.399648	0.504194	0	12.1312	0.0618761	0.591171	0.080074
ENSGALG00010001752_ARRB1	185.897	74.5709	79.58	36.9133	95.3605	123.494	20.6499	70.4774	17.7903	170.891	63.003	20.8359	24.7161	60.1882	91.6094	45.6075	164.886	80.1877	16.7484	72.8624	31.8726	193.743	70.2155	30.2082	186.045	90.0262	26.4474	97.2436	32.1954	107.282	97.5067	14.109
ENSGALG00010001753_PNPLA8	76.7812	32.3997	34.9149	97.9187	37.9272	48.2989	51.9971	26.9807	74.7022	35.3109	41.0832	35.1837	54.7816	29.419	50.4074	163.642	31.5189	58.2382	29.4719	54.9913	47.6854	54.1365	50.4628	31.0997	54.2058	22.9204	33.3482	30.7693	45.2848	26.4704	25.7348	56.2554
ENSGALG00010001754_APCDD1	3.33134	5.04514	9.40117	3.11806	13.0636	32.0427	34.5937	32.3369	905.223	25.5763	43.4166	36.4266	9.27411	22.253	6.84927	14.6995	26.223	24.7731	19.1222	37.1717	6.51227	0.85382	75.4589	11.6533	3.44347	50.7928	5.06682	33.1274	159.434	2.779	35.0175	48.6361
ENSGALG00010001755_CUZD1	0.0545614	0.583151	0.0372296	0.0396395	0.0938341	0.246837	1.34305	0.0641414	0.0799818	0.257269	13.1683	7.80649	2.68969	2.63938	0.847721	0.425652	0.487662	0.0678792	3.68911	0.19131	0.245832	0.393853	0.0893896	0.378356	0	0.280897	18388.1	0.153465	0.264776	0.0680584	0.0630236	2.22135
ENSGALG00010001756	81.6931	5.55073	88.9821	22.0401	66.3556	58.3911	28.5957	51.0564	29.6516	121.627	58.8452	28.7187	29.9736	65.7346	47.4694	40.3117	95.6816	62.9804	21.9141	69.5966	58.7773	54.0102	114.423	39.4042	30.777	18.0515	161.675	51.42	44.4061	102.793	16.882	84.6709
ENSGALG00010001758_COL19A1	6.31083	0.682103	2.23396	2.72116	3.44222	48.9179	67.1785	2.36933	8.42959	0.0594078	1.24313	5.25265	2.56398	13.521	4.58908	23.0211	2.52558	2.07704	3.28856	1.4827	4.60746	0.684162	0.839149	3.98283	1.78872	1.01673	1.51258	8.03264	17.0454	7.56391	0.99022	1.51788
ENSGALG00010001759_C10orf88	28.57	62.4524	21.2645	57.419	31.121	46.4524	37.5876	30.9323	17.4881	54.7534	37.9439	21.2677	33.7473	18.6528	44.1767	43.0055	45.7509	29.0933	27.674	34.3094	18.2042	21.969	26.2716	19.8344	60.3477	46.9837	298.343	28.8603	23.2037	39.1923	41.6975	25.5085
ENSGALG00010001760_RAB5A	84.4545	178.844	55.5276	71.4161	84.8752	91.7795	56.9399	80.5306	90.0104	124.775	81.5784	44.6138	48.8129	59.8089	67.1782	53.7858	147.761	83.2611	39.4753	83.1046	59.5247	107.287	101.163	65.9676	58.0914	112.141	60.3377	89.1954	64.8776	72.5377	113.62	40.9083
ENSGALG00010001761_ELOB	95.0948	272.719	114.999	186.331	206.807	82.2175	102.596	188.692	68.1613	61.1325	157.493	57.5773	193.147	76.0932	230.36	254.646	63.6997	157.545	85.7455	128.976	114.381	110.685	72.8051	43.5542	376.687	353.859	49.0756	184.412	68.4526	162.254	313.589	65.7562
ENSGALG00010001763	34.1146	4.81615	16.531	7.918	11.5125	6.69354	6.82982	10.5393	6.45847	9.70195	12.3287	8.89968	8.91325	13.9969	11.2629	22.3986	9.49648	13.1115	5.77096	18.023	39.5715	27.8648	46.6972	9.71622	18.808	16.2343	31.2124	10.3466	12.0453	35.1327	11.9456	21.0259
ENSGALG00010001764	0.383216	5.40073	7.12538	4.11769	3.35081	0.925474	0.729275	18.3639	6.85056	0.965754	8.52775	2.0681	2.70625	29.5033	13.1109	0.494169	1.22928	4.73132	0.917422	9.95386	7.21334	0.529777	2.37893	0.698493	1.9783	0.368708	1.77658	11.6477	3.1013	5.40097	0.380331	9.33991
ENSGALG00010001766	0.627427	0.0782167	0.777213	0.272141	1.4905	0.264036	0.202968	0.883052	0.292055	0.0127634	2.02467	0.368383	0.0359587	0.60616	0.44733	0.122421	0.0763455	0.959287	0.0776719	1.00402	0.247521	0.106635	0.381323	0	0.107384	0.148926	1.36868	0.524063	0.295988	2.06511	0.0518176	0
ENSGALG00010001767	25.5199	65.7432	24.341	7.29521	16.6494	2.62713	2.12214	9.84672	8.21179	6.24597	13.61	5.13925	6.62916	25.943	11.0307	3.47395	3.16225	14.6398	7.67508	14.9329	6.14056	4.67276	5.24186	10.3878	7.96721	22.397	5.71491	15.5692	6.18796	4.63248	32.8812	4.431
ENSGALG00010001770_PP2D1	2.38761	0.555681	0.679479	2.07549	0.637487	1.70831	1.26427	0.567399	5.83294	0.88227	0.624017	0.52745	1.83262	1.69432	0.841358	1.23519	1.70716	0.405935	0.625163	0.408712	0.888879	1.91674	6.08168	1.94775	0.974368	0.160561	1.39248	0.369261	2.50201	1.21942	0.21474	14.7785
ENSGALG00010001771	40.5692	64.0336	20.8968	18.2746	34.3228	39.4561	24.5941	27.9909	13.327	30.3523	25.9941	9.57743	19.97	17.4593	23.6311	13.704	34.5024	28.1645	20.6149	23.7512	28.492	24.7765	14.1248	12.0996	39.3796	50.0533	10.9732	23.273	11.1608	22.2091	42.9833	11.6849
ENSGALG00010001773_NRCAM	0.600283	0.406514	0.0558444	2.08565	0.886729	217.015	272.778	1.64217	79.7273	292.823	0.880017	78.5864	4.31562	3.75718	2.80186	1.24174	180.36	1.77579	1.12641	1.08054	10.5195	0.422324	1.11182	0.616557	3.89837	2.83857	20.6481	2.49784	28.1472	3.64008	3.97351	174.818
ENSGALG00010001774	1.23276	0.800243	1.13089	0.297296	0.508914	0.222237	0.796469	0.434241	0.981925	0	0.957823	0.874636	0	0.778737	0.233107	0.0895503	0.143044	0.514741	0.250625	0.458206	0.0544956	0.361633	0.542821	0.103471	0.123047	0.103779	0.527998	0.182869	0.768493	2.82776	0.0485461	0
ENSGALG00010001776_LMBRD1	42.7373	24.1715	33.9748	47.6892	46.3155	61.7673	69.1553	42.7059	73.5177	50.4966	54.7219	40.8725	55.3241	41.4813	37.701	53.6919	71.3171	66.1697	103.284	67.0071	34.9919	40.4015	42.1494	57.9672	56.1292	21.0109	44.2013	34.2687	54.2205	49.2978	21.2248	60.7294
ENSGALG00010001778_KAT2B	120.026	3.14294	160.431	542.617	70.7762	58.049	71.2196	72.0466	111.628	114.154	58.512	131.288	230.221	81.0451	304.57	204.879	102.086	88.705	45.3177	82.7493	66.3736	141.808	155.235	81.9737	505.762	51.5116	79.9168	115.569	106.445	68.334	80.5264	120.687
ENSGALG00010001779	3.28468	0.991922	1.50803	0	2.20334	0.066339	0	1.31019	0	0	1.43284	0	0	0.265292	1.05037	7.13615	0.165015	1.48715	1.20705	1.56562	8.92331	5.75474	11.0868	1.08122	4.45342	1.17839	0.960779	0.970121	0.617811	9.19752	0.623014	0
ENSGALG00010001780	28.408	0.301168	2.62492	5.36201	65.4523	0.455269	0.135312	96.9437	5.06309	1.75877	85.1477	20.0763	18.7433	45.0761	59.1914	9.2921	1.1011	118.025	20.7755	78.405	1.58145	2.1755	8.38971	11.6791	6.90786	126.781	4.70545	123.634	29.4769	7.01018	103.095	1.84072
ENSGALG00010001783_SGO1	1.17114	32.3128	23.4613	0.983113	5.23453	0.167823	0.444633	3.14019	5.94003	1.37276	9.09954	0.469131	0.930539	4.05178	0.661308	1.25269	1.2775	3.2764	26.7637	2.93459	0.458064	1.11107	2.64853	3.8007	0.515129	29.7284	0.88829	0.564525	2.67121	5.72175	31.0606	0.464232
ENSGALG00010001784	0.693542	0.0665214	0.158239	0.232501	0.509896	0.115262	0	0.881408	0.159964	0.170855	0.50614	0.660012	0.151338	1.15765	0.919053	0.252231	0.263724	0.79292	0.265436	0.851284	0.0373043	0.0655863	0.310788	0.223117	0.126125	0.872598	0.516096	1.52577	0.687551	0.229038	0.808179	0
ENSGALG00010001785_CNTN1	159.578	0.0955898	22.6374	5.4507	7.52536	405.299	469.692	6.34019	254.009	700.307	7.22004	125.691	30.0986	34.5127	18.1867	10.5408	554.561	16.1068	4.71843	10.328	14.0995	1.3105	24.5228	5.91447	10.4611	1.50201	7.9708	7.94041	151.761	11.9191	3.07058	3.7453
ENSGALG00010001786_P2RY8	21.3845	0.00960524	122.359	5.63873	34.8229	2.17903	2.10905	17.7536	15.7491	1.53918	22.9203	7.09507	8.04528	26.1066	5.44818	7.64764	2.24654	18.3631	5.0041	19.3833	6.55627	7.42014	28.0445	9.48656	6.29213	5.48952	4.54964	17.7333	21.222	213.429	5.28608	4.20699
ENSGALG00010001788_HOXA1	1.74997	5.39745	0.121009	1.20164	0.261159	0.0145781	0	0.691276	0.201386	0	1.02571	0.268106	0.410553	1.83545	1.80504	0	0.0150014	0.729549	0.119306	0.354002	0.0668605	0.129291	0.106084	0.291028	0.750167	2.70092	0.636193	1.72505	0.422775	0.470975	2.34227	0.080074
ENSGALG00010001790_HOXA2	8.82851	1.67383	0.237358	1.12769	12.3307	0	0	6.2196	0	0.0206245	8.06189	0	1.68129	5.62211	12.2117	0.348201	0.123358	9.16855	1.4585	6.33084	1.28073	1.31447	4.74987	4.1553	1.05712	20.5745	0.876388	7.67978	2.6839	3.17047	19.9925	0.528095
ENSGALG00010001793_IKZF5	29.4683	9.39805	48.8029	52.7857	31.1174	27.2655	33.3946	30.312	30.7552	36.848	29.3667	23.186	35.5603	34.3418	66.353	38.9242	34.8239	28.8501	26.6363	27.7268	39.8535	26.9666	52.4922	38.1785	34.6633	13.4497	49.5949	43.6894	40.4373	36.3946	14.4715	38.8832
ENSGALG00010001794	0.445602	0.0563186	0.958753	0	0.0417073	0	0.08457	0.130396	1.72104	0	0.121498	0.536903	0	0.321932	0	0.0895503	0	0.0513664	0.429174	0.0771486	0	0	0.0879353	0	0	0.380972	0	0	0.11947	0	0.501771	0
ENSGALG00010001795	12.9792	3.1764	17.1874	5.42707	7.46522	5.15994	4.44041	9.81867	6.00303	7.33834	10.1362	4.52668	6.55285	14.0774	8.32957	10.5391	7.99087	12.8001	3.88789	12.5411	16.3945	11.2975	24.9931	7.30064	7.98059	13.603	20.1937	6.58171	9.72279	20.3506	11.3475	13.5828
ENSGALG00010001796_SLCO2B1	96.4753	0.311579	17.6667	9.10363	47.0922	5.70504	3.54292	30.6721	29.506	4.66096	55.8614	10.4488	30.2253	62.4665	21.728	36.6808	7.46463	55.7072	5.95132	55.2967	37.9074	112.009	36.8875	12.549	22.651	8.03247	5.94321	31.4949	37.4804	47.0318	8.12534	5.81862
ENSGALG00010001797	0.216838	0.153827	0.856281	0.356755	0	0.245606	0.202968	0	0.790457	0	0	0.357548	0	0.359806	0.299314	2.18883	0	0.413328	1.12624	0	2.0402	1.67293	1.14447	0.517354	0	0.0924921	2.37599	0	0.286729	6.13816	0.174866	0
ENSGALG00010001798_PSTK	6.81655	9.83466	9.4522	13.4874	5.43002	5.06268	7.65953	6.64262	10.6404	5.89039	6.6327	5.83406	13.212	7.61694	12.8465	6.7579	6.38658	5.62997	19.7712	5.50359	12.1616	6.84085	7.55152	7.39227	13.3674	10.9422	52.2338	7.87273	10.3279	10.6646	8.32872	10.5035
ENSGALG00010001800	6.1476	14.8724	6.87401	1.68595	6.62901	1.11531	0.312678	4.48851	1.23542	2.09114	4.51274	0.887543	1.11939	4.00945	4.21857	0.486442	1.38451	5.24594	1.15044	5.37055	0.64307	0.561206	0.937156	2.24311	2.14683	7.08445	1.26048	6.59751	1.71888	0.963625	9.9313	0.827103
ENSGALG00010001801_HOXA3	13.2273	0.105681	0.749304	3.04361	22.4593	0	0	11.1835	0.424916	0.0274993	9.41406	0.0433391	5.13828	4.91698	14.6909	0.24603	0	20.2979	4.44197	10.7782	4.93306	0.845841	6.64237	14.4923	2.54894	33.7636	1.38058	11.4471	9.83883	3.54755	29.6639	1.35266
ENSGALG00010001803_PPP4R1	52.4548	155.004	48.2533	22.5432	53.6901	36.9532	31.4269	58.2105	69.6553	55.9587	48.8476	33.7694	33.3784	41.618	88.7466	33.3367	36.698	53.6048	51.8568	58.7894	39.7991	45.165	69.3551	49.898	23.4045	60.399	57.1913	48.1432	55.6361	53.8642	70.222	69.3588
ENSGALG00010001805	11.4211	10.798	16.964	12.3462	11.0605	5.05861	6.13286	8.0438	4.06265	4.65533	7.65415	4.0237	5.33181	10.6166	6.1416	4.96481	3.86037	10.758	3.48735	13.4516	3.70942	2.54428	3.28307	5.31081	11.1841	7.42451	4.12984	12.4527	5.77445	3.84058	10.8971	3.3961
ENSGALG00010001806	0.423839	0.702563	12.0267	0.257657	0.473651	0.503868	14.6367	0	0.655501	0.116872	0.115423	0	9.60512	5.71936	1.30287	12.8981	0.0450041	0.222588	3.33743	0	10.6495	0.450852	5.33605	0.146605	0.50635	1.70938	133.745	0	1.80908	0.222468	0.940498	1.99833
ENSGALG00010001807_ASMTL	23.1057	14.5718	22.4511	31.9582	16.1494	18.0106	15.8953	17.7852	18.84	26.968	20.8171	20.0779	26.1426	22.1925	27.6037	33.6231	25.2223	18.3245	24.2872	21.4347	29.5866	95.7108	17.6896	12.1825	49.1018	22.5132	51.5738	21.972	18.5015	28.8678	22.5405	18.3023
ENSGALG00010001808_HOXA4	14.7246	0.149792	2.3689	3.72028	24.14	0.0303146	0.033828	16.6007	0.0963971	0	20.5908	0.0325044	5.28368	9.88845	59.1963	0.335279	0.0300027	23.2194	5.46553	15.3472	6.17261	2.90021	14.9693	13.268	2.49039	46.7504	1.57317	23.76	5.51699	6.80385	33.834	1.31008
ENSGALG00010001810_OPN2SW	1.53934	32.8408	2.10365	0.118918	2.61548	0.691365	1.20194	2.70102	0.34703	1.61889	4.05021	5.86772	0.64287	3.47278	1.82488	0.331348	1.39335	2.53351	2.59313	3.82823	0.603571	0.128522	0.236154	4.94748	0.178695	8.82493	2.14877	4.66845	0.94501	0.853569	5.05683	1.11244
ENSGALG00010001811_ACADSB	28.1142	12.0048	17.3178	96.419	86.7274	36.4632	46.1417	42.2279	19.0328	31.7473	38.169	25.3103	50.2987	39.6378	194.056	159.903	39.7927	35.0306	30.034	34.1678	128.509	191.95	24.6459	32.9966	55.2059	35.2452	203.668	101.877	24.5183	17.6857	38.4238	73.866
ENSGALG00010001813_HOXA5	21.1041	0.0851374	1.73133	31.5097	22.5225	0.0883514	0.0927962	15.1737	1.24115	0.0191451	29.6511	0.235602	24.1809	18.0963	74.2252	0.39595	0.0300027	26.8019	14.7386	18.4138	10.0638	5.94231	73.5918	28.0124	14.1264	32.6013	5.12633	10.84	23.9521	14.4194	26.3011	4.32964
ENSGALG00010001815_HMX3	0	1.80731	0	0	0.886214	0	0.050742	2.68317	0.0578383	0	4.18427	0.453461	0	2.8602	0.512202	0	0.0375034	3.63664	0	4.84904	0.159095	0.0358512	0.164555	0	0	0.0623337	0	1.1768	0.0477881	0	0.0443682	0
ENSGALG00010001817_SLC25A6	1961.86	3274.67	998.403	162.623	3031.41	1570.44	1265.54	3403.83	1463.57	1676.25	3540.64	734.739	765.232	1005	2623.86	1547.89	2352.83	3185.52	1232.37	3840.42	3252.48	3432.4	775.8	1402.99	373.308	2229.02	2225.3	5408.92	1084.38	1362.15	2192.93	1715.57
ENSGALG00010001818_ADGRB3	0.403816	0.714106	0.111689	0.449503	0.459762	141.179	124.196	0.523933	0.918358	83.2368	0.514774	17.025	0.230759	1.01652	1.60322	0.53241	59.2521	1.03204	0.802723	0.453339	0.126926	0.081903	0.453352	0.457018	0.523088	4.48919	1.12848	2.22651	0.415458	0.592846	4.24194	0.464232
ENSGALG00010001819_HOXA6	11.0571	0.0517528	2.5225	23.4831	15.6273	0.023155	0	8.58813	0.780538	0	4.98551	0.18281	17.703	5.46238	11.32	0.0702747	0.01634	10.9076	13.7161	7.01129	9.00046	0.913338	15.0876	24.8445	17.2765	12.5437	1.93238	1.85858	15.8376	2.20502	12.278	2.76664
ENSGALG00010001820_PGM2L1	26.8884	15.1175	47.7322	160.444	14.5184	361.594	303.938	14.9218	12.4058	142.95	13.6779	32.2094	67.8299	24.5893	17.2513	9.7684	205.359	16.409	37.1455	13.5296	5.84282	8.46509	26.1602	17.3349	133.459	21.9352	16.976	17.0994	13.3575	15.3935	25.2723	26.3114
ENSGALG00010001821_HMX2	0	0.141641	0	0.257657	1.36779	0	0	6.7872	0	0	2.63696	0.173357	0	0.410362	0.322397	0.0447752	0.022502	1.41015	0	1.69942	1.90421	0	0.0217626	0.0388015	0	0.014073	0	0.955052	0.023894	0	0.0264766	0
ENSGALG00010001822_KCNE3	34.531	0.668418	1.03785	0.474151	63.4215	0.13893	0.425284	41.785	23.0366	0.171871	61.5239	5.10282	33.1448	90.699	16.1074	6.01289	0.109695	52.6242	7.33378	36.8937	2.76981	2.48933	39.3342	8.76557	28.5753	3.81641	14.706	11.6054	13.1171	20.1899	3.60914	8.98465
ENSGALG00010001823_RALBP1	121.307	98.0449	94.7247	89.5659	117.572	63.5811	61.0213	90.6098	250.032	60.1874	97.078	69.266	68.3858	78.4078	110.831	156.55	59.4775	97.7064	67.9484	85.8733	127.057	90.2929	176.201	87.3456	101.915	91.3083	77.754	121.082	201.54	132.881	100.718	72.8002
ENSGALG00010001825_LIPT2	22.4281	37.8538	12.7242	38.9192	39.4406	22.6919	14.4474	40.385	6.16796	11.0842	76.666	8.51446	39.9603	23.6815	24.2007	7.28901	15.5748	57.2834	12.2498	56.0269	7.397	20.2717	6.84008	8.59958	75.8424	24.9067	12.5951	33.7789	8.86455	12.4713	20.6184	8.01009
ENSGALG00010001826_HOXA7	31.1094	0.527516	18.3462	169.025	32.2209	0.0195599	0.312217	27.798	2.50235	0.0274993	4.73985	0.393288	92.8281	12.6002	6.60864	0.480532	0.100856	47.0329	47.6011	20.4805	36.7054	1.97003	11.8847	59.8348	157.959	59.7737	2.23317	2.36345	54.872	9.47658	55.6383	12.2794
ENSGALG00010001827_PDZRN4	1.05251	1.08597	4.38877	0.805243	0.977103	4.50222	3.95616	0.594594	26.4102	9.31925	0.913481	9.18898	1.42207	3.12352	0.285605	2.81761	7.65659	1.14556	1.98278	0.759591	4.59811	0.368783	5.15738	6.33917	2.20087	11.6671	1.23668	0.91945	2.47811	3.4304	10.3431	0.688243
ENSGALG00010001828	1.94426	2421.24	1.14021	0.297296	0.0417073	0.568902	0.101484	0.0446396	0	0.114871	0.0390081	3.2076	0	0.429471	2.82633	7.12673	0.809521	0.146564	1.07836	0.0610132	0.588133	4.64931	1.0279	2.81329	2.02105	1.58727	0	1.56211	0.167258	1.46573	1.55567	0.122649
ENSGALG00010001829_POLD3	26.9272	80.9348	34.9289	27.9225	29.0786	21.8045	23.1199	26.431	27.0753	26.1571	26.914	19.5781	27.4312	19.8469	31.7495	39.6211	20.9237	27.5574	34.1939	24.0852	42.2308	29.6891	36.2123	22.3752	60.7475	51.3589	48.1494	27.0968	24.0589	43.6564	49.2757	27.8601
ENSGALG00010001830	0.19311	0.0858705	0	0.227165	0	0	0	0	0.67059	0	0	1.25363	0	0.279944	0.0650683	0.0231717	0	0	0	0	0.0300335	0.0856235	0.29208	0	0	0	3.28916	0	0	0.227561	0.0161718	0.424195
ENSGALG00010001831_CSF2RA	46.3743	0.801075	84.7696	5.58029	11.2519	6.09113	4.91551	8.64074	25.7854	4.26654	11.9253	9.38401	18.0013	53.1138	6.41133	10.1912	8.11358	8.64991	6.94443	8.17562	8.24883	30.1024	19.382	15.3676	7.23162	1.77461	7.20261	7.41087	31.366	56.2463	1.7844	4.47964
ENSGALG00010001832_BUB3	108.404	378.866	159.197	105.506	140.463	99.761	68.4541	104.158	130.615	110.578	128.9	65.5067	103.884	108.673	122.482	92.4088	124.234	107.432	186.372	97.1346	77.0634	105.004	108.046	128.283	152.817	297.319	50.9387	85.1541	82.5047	135.592	298.723	109.905
ENSGALG00010001834_ZCRB1	106.646	80.3361	112.164	211.635	64.378	139.82	114.563	63.1315	59.6941	142.523	61.5355	72.011	129.335	52.4137	89.011	102.8	145.999	61.9291	59.923	54.1241	61.7669	75.2902	86.0951	60.9081	219.682	85.6755	40.7813	60.0836	67.2547	108.233	83.5567	57.8245
ENSGALG00010001835_MECP2	14.5224	28.6651	33.3743	10.2311	37.4291	5.4067	8.78269	25.853	7.45395	2.60379	30.9419	8.71941	10.602	11.8354	23.5528	8.21421	2.29568	31.8336	18.8796	32.6421	5.40137	5.40468	3.20637	7.87631	10.6944	29.4698	5.52125	25.6119	11.4811	6.98536	33.096	8.22296
ENSGALG00010001836_TWSG1	60.1889	51.9296	33.4628	19.5845	79.8873	96.5544	77.4709	71.608	91.4113	95.5718	86.1057	113.305	113.574	53.3334	180.372	39.6725	94.3366	70.5829	72.9685	59.1511	14.1984	10.1888	125.691	112.91	29.9266	87.0001	27.7815	47.9769	88.7897	39.4138	94.2509	55.5125
ENSGALG00010001837_TAB3	40.7322	66.1639	51.995	222.246	76.4761	44.221	28.2529	58.2183	30.5116	73.4594	59.4913	24.674	62.7298	35.5851	87.1459	50.3239	51.8863	62.1937	18.215	64.0078	39.7557	42.3374	58.0502	35.712	110.321	32.0087	20.8288	65.5752	29.2424	38.6829	39.7747	28.1515
ENSGALG00010001838_PPHLN1	31.1282	50.6437	47.5692	19.4198	18.0955	32.8978	31.0391	18.1157	24.9285	66.3767	15.9121	20.6589	18.7699	18.4597	25.1872	32.1415	45.5192	16.5276	21.171	16.0632	17.7869	21.5118	47.3247	25.5075	19.8472	24.9516	12.5443	15.4177	21.2073	32.5309	23.7352	16.7504
ENSGALG00010001839	9.49785	0.00326201	17.5086	6.06359	5.52201	1.78829	1.11251	5.33419	9.71349	1.15967	6.9585	1.26585	7.72165	6.35029	2.06799	2.52926	2.65975	5.48426	0.995094	4.15858	4.82198	5.50516	7.02224	1.38726	8.56498	0.106847	1.50068	3.17815	7.96001	36.9482	0.0948426	0.850928
ENSGALG00010001840_HOXA9	16.2797	0.158028	4.6726	36.3991	77.0862	0	0	52.8001	0.452019	0.0382902	0.292239	0.0534831	24.3803	2.26295	0.427848	0.136263	0	47.0859	16.8648	1.49864	28.66	0.136206	1.42507	16.8271	25.3921	73.7273	0.384096	0.310696	28.1496	1.04711	66.9315	3.63378
ENSGALG00010001842_GPR26	0.0367535	0.0441997	0.763207	1.7045	0	9.58959	15.9349	0.0213805	1.20392	0.334865	0.0381552	11.9796	1.36828	1.14677	0.260273	0.254763	3.58678	0.0502697	0.609362	0	0.438391	0.210128	0.395482	2.27745	0.0463731	0.088526	1.41629	0.0221145	1.29028	0.373195	0.0601994	1.20111
ENSGALG00010001843_PRICKLE1	40.1549	47.8751	7.55349	14.2987	14.589	69.3773	67.7274	25.0393	27.6151	9.1906	15.1672	24.7508	39.9043	41.557	66.6538	58.5753	16.0726	19.0909	43.2901	12.6785	19.4407	8.49103	75.3246	65.4193	20.0778	47.0162	7.03491	21.7549	46.6799	13.1711	44.1178	8.31008
ENSGALG00010001844_HOXA10	6.80137	0.148105	3.58362	24.6258	54.9695	0.023155	0	48.3703	0.13782	0	0.0910188	0.0433391	15.4355	0.431441	0	0	0	15.3174	2.60515	0.0192871	15.6574	0.0284194	0.0792674	1.18892	22.5733	29.0856	0.131999	0	10.6424	0.0920359	34.5623	2.30495
ENSGALG00010001845_ANKRD12	28.9189	2.00362	63.6401	73.812	31.5137	24.4918	30.3307	46.6492	20.9209	25.4757	40.2538	18.926	32.2386	19.8821	52.9647	52.1396	18.3856	48.467	9.72253	45.2721	31.0599	23.7762	138.685	19.8658	40.0248	3.41386	25.9422	37.843	40.5197	48.8108	3.76692	28.3066
ENSGALG00010001847	0.173874	0	1.84302	0.35142	0.373869	0.429445	0.391456	0.254799	1.1583	0.0456582	0.261221	0.370237	0.0869242	1.19981	0.276257	0.0169997	0.240022	0.230834	0.0536468	0.258347	0.0107853	0.895783	0.438829	0.109954	0.25849	0	0.240195	0.229528	0.687551	5.13932	0.00737921	0.080074
ENSGALG00010001848_HOXA11	1.2919	0.19339	0.470082	1.47276	31.5651	0	0	40.0738	0.0578383	0	0.139618	0.0650087	2.10684	0.298881	0	0	0	2.71498	0.0656593	0.0192871	9.08139	0	0.0139763	0	6.47055	1.34149	0.744388	0	1.79056	0.0351244	0.930435	0
ENSGALG00010001849_NDUFV2	44.9452	96.3979	60.3215	107.168	82.8698	80.988	76.0391	74.4346	80.0125	77.5453	100.01	73.6003	92.3832	49.6609	132.776	422.728	101.412	75.6118	89.9559	75.6343	97.0402	145.138	47.1079	58.3813	213.536	97.285	69.0691	136.317	59.0431	56.5857	94.1983	82.5389
ENSGALG00010001850_MYOM2	35.9903	0.0157336	0.749304	3630.48	0.200576	4.33404	6.68292	0.168517	0.422052	1.10812	1.48784	175.157	1363.53	0.250467	0.241993	1632.42	1.22298	0.78965	3.02231	3.86997	0.220186	1.53161	0.682426	1.15121	3833	0.231103	0.252097	0.651645	15.4772	0.406537	0.328041	1.43273
ENSGALG00010001851	0.13565	0.0293382	0.186148	0.693691	0	0	0	0	0.681277	0	0	0.104894	0.28767	2.2944	0.28006	0	0	0	0	0	0.12752	0.360728	0.885097	0	0.32149	0	7.42008	0	0.11947	0.132238	0	0
ENSGALG00010001852_CPXM2	3.23091	0.102618	7.24173	5.32594	5.73546	4.183	2.7987	10.2524	45.5104	50.8423	32.9054	99.4852	128.96	2.15755	88.2165	17.6616	33.6677	11.1061	4.83214	12.0721	15.559	5.74783	114.818	12.1243	4.54504	2.2371	7.1193	20.8065	39.8868	54.5598	2.30341	0.688243
ENSGALG00010001853	6.19872	24.3157	8.72169	9.0983	9.45451	6.41796	4.45443	5.83785	3.18858	7.01343	5.67083	2.22233	5.7183	5.65158	4.57179	2.86705	7.19511	6.12296	4.4604	5.7711	3.29012	3.44036	2.31011	2.85537	18.1915	20.3188	3.54126	6.64198	2.03876	7.0589	17.3045	2.55279
ENSGALG00010001854_CHRDL2	3.18623	0.987942	0.5026	1.37697	1.19757	3.29964	1.92925	24.5481	0.278504	1.77443	1.89816	2.75116	1.78322	0.420902	2.3479	0.219721	3.17753	0.967309	0.693621	1.32575	0.410949	0.731165	0.521002	0.195099	6.5054	0.514741	0.516096	3.04548	25.789	0.42855	0.601921	1.93954
ENSGALG00010001856_CHST15	38.0573	16.8548	36.7113	29.5559	44.8688	16.4947	13.5702	38.9086	57.6539	19.3535	59.6508	41.6803	63.5176	34.9355	23.4292	41.045	21.8243	36.0985	177.86	28.435	53.894	42.2844	62.1976	187.954	27.7078	69.2207	16.844	41.4707	27.2524	171.496	58.8122	88.4782
ENSGALG00010001857_HNRNPA2B1	477.954	998.022	766.909	739.211	471.049	576.865	533.451	464.27	528.202	901.472	499.405	304.483	611.561	431.179	615.174	412.35	661.324	440.214	637.259	450.745	306.65	391.694	567.491	535.607	1093.45	820.374	366.114	413.489	415.505	540.922	878.092	522.476
ENSGALG00010001858_ADAMTS20	0.47149	5.06204	0.0186148	2.82661	0.976112	2.63718	1.67264	0.651042	0.736251	1.26378	0.66313	4.74065	1.92549	0.808214	1.74614	0.610216	1.2041	0.444302	1.40847	0.533109	0.117889	0.0468199	0.300367	0.182165	13.7619	1.78271	0.131999	0.860396	2.74095	0.112524	2.01228	0.48552
ENSGALG00010001860_RNF169	9.7895	7.62797	10.4344	7.06855	11.0651	15.5728	14.2574	11.6483	10.3385	52.2952	17.243	8.26039	3.4914	7.90579	8.96288	7.8303	20.1519	11.1296	4.87097	13.8523	12.2235	16.2867	18.0359	8.18563	12.6442	6.50232	6.44632	8.69558	8.43251	14.3451	8.06348	16.0221
ENSGALG00010001861_CBX3	105.699	396.204	96.3208	105.366	129.373	200.221	169.13	139.093	107.869	161.8	149.403	76.7712	120.91	93.2819	172.549	70.6046	130.586	116.196	178.56	114.824	77.4788	86.3442	128.178	138.046	93.2209	279.964	66.3869	117.163	98.2828	115.58	274.454	142.858
ENSGALG00010001862_XRRA1	0.0154884	0.101323	0.595725	0	0.0238327	0.223501	0.706569	0.0557994	0.242809	0.716839	0	0.108348	0	0.113623	0.0260273	0	0.573516	0	0.0776719	0	0.576855	0	0.100691	0.0388015	0	0.164037	0	0	0	0.0228075	0.0575001	1.67803
ENSGALG00010001864	28.8221	50.8528	46.9595	12.9276	28.7927	13.4331	15.9899	30.017	12.8057	11.822	28.1353	15.0353	15.1378	39.3026	22.7991	18.4352	10.6863	38.1237	24.7154	34.147	14.5265	12.8374	16.1508	19.1252	17.1149	43.6134	21.6944	19.8146	17.4336	23.9824	38.9833	15.8636
ENSGALG00010001865_CYBB	104.259	32.3946	130.608	2.8726	50.9707	5.59313	4.45443	21.2841	23.4889	3.93614	25.5672	22.0651	14.9487	62.3141	4.08725	6.88437	5.80686	15.5272	11.1874	10.7137	10.531	57.8813	29.4734	17.2012	9.46119	5.16785	4.61023	8.07382	15.0798	271.438	5.29352	3.29474
ENSGALG00010001866_PUS7L	7.59677	6.53784	8.25638	9.93938	8.76204	5.83587	6.81823	11.8037	14.2988	13.6644	10.0629	9.7024	7.79796	8.5075	12.1571	5.93105	8.86168	10.2102	9.52835	9.67953	12.2233	10.5959	6.65879	7.50116	8.01569	11.5294	8.90778	8.34819	10.7214	11.3677	11.8536	12.4872
ENSGALG00010001868	8.21793	42.7719	12.1425	4.11641	10.857	3.71389	5.8496	8.03513	8.70865	1.47896	10.03	5.25014	6.3177	7.77983	8.0065	7.54029	1.26517	8.68876	9.7714	8.16879	5.45848	5.97539	2.91711	5.31624	11.1271	36.6783	11.1756	10.3273	4.63828	7.51809	36.5326	7.89858
ENSGALG00010001869_CRLF2	0.753803	0	3.34626	0.197182	7.96321	0.147314	0.118398	6.37855	5.99577	0.251381	11.2589	0.330352	1.02497	4.33781	3.01098	0.545015	0.157514	7.65614	0.320891	7.73153	5.34849	17.4816	2.57179	0.0517354	0.804504	0.042875	1.28429	7.62936	3.56455	1.44526	0.0605854	0.424195
ENSGALG00010001870_PLP2	116.489	26.1104	108.785	18.5455	157.272	3.06576	5.96918	162.843	267.346	1.19555	93.353	30.1663	57.5699	37.4526	214.026	27.2435	2.01201	137.066	83.6473	85.7032	10.1115	4.22756	76.4582	55.3053	60.847	15.9434	11.3692	86.4894	212.668	58.8045	13.8773	6.31176
ENSGALG00010001871	4.62883	12.9249	8.28421	3.66336	3.37315	23.9703	22.3319	3.49296	6.99048	11.5995	3.07799	10.8599	4.17179	5.19247	4.42254	9.53762	8.86428	2.85249	4.2254	3.07232	8.189	5.13704	7.16085	4.48616	9.53827	13.1983	5.94213	4.45253	4.20431	9.87442	12.9977	6.86114
ENSGALG00010001873	9.18211	47.3958	4.97983	1.9614	10.9508	2.34939	2.21343	5.53337	3.39416	3.86241	7.79237	1.51345	1.53901	10.1035	7.24425	3.14895	2.89118	10.5306	2.3621	6.89215	3.90029	2.8739	1.25311	5.96829	5.49363	29.0246	4.6838	8.74286	2.99109	2.1139	30.6304	1.68818
ENSGALG00010001874	0.131248	0.465034	0.093074	0	0	0.0853705	0	0.128339	0.250633	0.138947	0	0.0541739	0	0.547207	0.110719	0.166836	0.0300027	0.0627811	0	0.102865	0.0548227	0.128425	0.422515	0.283486	0.0649223	0.410197	1.27239	0	0.167258	0.0933114	0.498506	0
ENSGALG00010001875	6.1604	0.0556772	0.0558444	0.079279	3.32651	0.40862	0	6.42741	0.231353	2.41663	3.94341	0.416339	0	1.07959	1.84313	0.0231717	1.92641	6.21607	0.386551	4.61098	0	0.568304	5.60614	0.299661	0.733328	20.186	0.263999	4.07027	0.159941	3.12912	16.9419	0.200185
ENSGALG00010001876	0.103175	0.162403	0.986584	0	0	0.0844271	0.287538	0	0.192794	0	0	0.617583	0.651931	1.00367	0	0	0	0	0.388359	0.315023	0.533633	1.13196	0.0349576	0.746987	0.129845	0.172292	0	0	0.73534	1.51517	0.281192	0.600555
ENSGALG00010001877_OAT	192.846	32.7103	199.739	85.5018	85.2844	213.16	173.519	106	230.44	119.816	101.812	210.941	208.594	123.391	197.658	552.709	239.922	86.9128	200.924	85.9	140.849	901.871	142.135	213.714	131.326	165.694	568.197	387.658	186.763	218.334	166.135	268.965
ENSGALG00010001878_XK	6.00801	2.80414	15.6377	0.084107	1.59771	31.3168	29.7206	1.22913	0.940502	53.5727	1.01772	5.3799	0.764194	0.827151	1.18774	2.8223	29.8319	0.705745	2.81233	0.656572	1.84843	3.0004	3.47082	0.994913	0.291594	7.70649	0.996485	1.04193	1.51115	3.35975	9.98565	0.322834
ENSGALG00010001879_IRAK4	26.242	3.97563	44.3112	16.3127	35.2463	9.75066	8.34536	24.8999	37.0879	18.225	34.8762	15.9876	20.974	27.7051	17.8173	13.5363	16.9247	37.7999	19.1046	42.5278	24.4285	36.2212	23.6044	29.4665	14.003	15.7223	29.6057	22.9933	32.4525	55.8079	15.8584	27.3407
ENSGALG00010001880_MTCL1	26.4228	73.3362	2.18277	281.317	9.04298	36.857	32.6697	8.94542	6.29069	83.1635	21.6347	29.0428	79.1341	36.0641	9.98484	29.4634	33.3758	12.8746	15.2262	17.7854	7.15372	1.99863	85.67	42.0673	252.417	32.1668	4.18935	9.67761	17.5326	5.76229	44.7712	60.2562
ENSGALG00010001882	3.54196	2.4558	0.632955	0.495494	0.160871	0.967135	0.101484	0.394186	0.713339	1.34631	0.512005	0.370927	0.671325	0.778909	0.382849	0.438829	2.2669	0.21225	0.582539	0	0.477914	2.39703	0.253937	0.323346	0.386864	2.91889	0.791997	0.573152	1.89734	1.0125	2.5626	1.75205
ENSGALG00010001883_KBTBD11	12.8597	4.3379	9.34075	11.4485	9.99874	92.1938	92.3874	9.03805	17.8409	22.1627	16.8808	45.8322	11.4948	16.4342	6.08555	12.8049	32.8966	26.6428	7.81001	42.9241	13.2351	7.31971	25.4086	2.5956	9.66241	11.4158	10.1921	37.4093	13.4238	1.23625	10.9656	31.7443
ENSGALG00010001884	0	1.01312	0.209449	0	0.101289	0.0364452	0	0.0641414	0	0	0	0.104894	0.28767	0	0	0	0	0	0	0	0.0334312	0	0.0174788	0	0	4.30316	0	0	0	0.0256468	3.64637	0
ENSGALG00010001885_SMPX	27.0391	0	0.293203	18.5008	28.8911	0.302474	0.118398	40.0619	0	4.62067	5.62852	71.9357	20.3733	0.338898	494.127	1085	2.70642	10.3084	0.487428	5.35537	6.18624	0.866804	0.207173	0.0517354	919.831	0.173226	0	6.96847	23.7386	0.159762	0.132987	0
ENSGALG00010001886_NEU3	171.199	298.53	195.852	70.7432	192.703	208.635	152.627	184.623	173.93	262.581	228.367	103.826	118.074	187.205	161.646	194.493	249.138	188.221	160.431	183.76	296.398	704.096	175.626	145.671	251.95	203.26	303.534	297.464	123.717	277.043	194.512	432.89
ENSGALG00010001888_SNX10	33.4929	18.4762	34.2399	23.5917	32.4623	30.0518	23.6414	11.5969	48.2181	31.6032	20.4067	17.5766	21.7279	31.7717	58.8681	10.5096	37.7334	34.0633	22.6622	17.957	4.22842	10.4301	27.6388	10.5613	14.9248	2.68372	6.8672	8.49558	23.744	27.0879	2.24387	10.6678
ENSGALG00010001889	70.0538	38.9407	22.009	30.6663	10.2383	20.2131	32.4634	10.8752	18.7194	13.5641	10.6425	17.2337	47.2358	22.6893	39.4089	492.898	16.4771	9.23375	37.5182	6.30326	92.296	76.6183	45.8352	17.1853	450.056	75.5384	15.2578	7.24077	23.6185	90.6338	73.1337	22.2036
ENSGALG00010001890_KLHL34	5.79042	0.00960524	0.134964	121.415	0.153912	0.777605	0.765999	0.107372	0.0799818	3.55701	0.0373024	4.31555	39.254	0.202053	0.730031	75.0415	1.43418	0.174735	0.450401	0.10405	1.23291	0.0860454	0.498785	1.22557	139.634	0.327295	0.252097	0.247875	4.4764	0.198286	0.349495	1.17376
ENSGALG00010001891	0.496484	0.79549	1.02381	1.30607	0.340083	0.426436	0.355194	0.203405	1.45818	0.685916	0.455199	0.469822	0.361145	0.740691	0.582425	0.323013	0.938372	0.260468	0.0582539	0.284719	0.362172	0.195442	0.209878	1.0919	0.0834715	0.693246	6.62701	0.365983	0.382305	0.831724	0.548794	0.680629
ENSGALG00010001892_RAB12	65.724	43.7512	17.8485	376.814	37.828	81.1673	55.8049	44.195	42.7975	106.706	41.4492	51.8562	187.193	35.9653	113.929	288.13	97.6469	42.6423	41.917	32.7524	30.8822	40.3156	82.6067	64.4304	299.035	60.6648	24.2013	42.29	48.1086	35.887	62.9429	43.4337
ENSGALG00010001895_P4HA3	40.1259	11.0756	1.67546	2.58394	4.03448	4.59728	4.37519	4.02259	19.954	9.11657	5.76459	8.84689	47.307	21.753	6.42732	0.91011	4.62884	3.6589	31.5886	2.39313	0.460584	0.395073	1.15468	46.9722	7.61112	2.46814	1.35678	5.89131	23.5567	2.03022	2.08471	0.869678
ENSGALG00010001896_ARHGEF10	23.0676	3.19644	4.87283	14.2883	9.37539	18.0079	22.3925	9.88268	41.0911	7.37597	8.40744	32.8263	32.6486	28.8425	24.9572	48.8915	19.5824	7.61243	38.0068	6.80167	19.2853	8.83257	48.5652	61.8866	30.6572	10.741	21.1761	22.6207	69.4715	19.3142	13.1557	12.9829
ENSGALG00010001897_TLR7	19.3387	0.0636929	68.3543	1.80233	21.4083	1.48667	1.3595	9.30696	14.6353	1.32414	12.733	7.74239	4.20619	19.409	3.73409	6.20976	2.13698	9.72432	3.68631	7.02864	3.68877	6.00735	12.4812	5.53393	6.08423	2.09634	2.04058	7.43383	12.433	80.4009	1.80228	1.62432
ENSGALG00010001898_LHPP	15.1023	6.90376	10.6762	23.1793	17.3248	22.6477	18.687	15.9296	7.30698	30.5205	16.8675	13.1011	19.071	11.596	29.6234	24.1952	40.2905	16.5752	22.6894	15.5315	21.8031	29.7322	7.95707	16.9417	48.2645	31.3205	9.21939	18.0529	12.1975	11.5928	35.473	8.3263
ENSGALG00010001899_TWF1	23.3607	78.7463	8.23766	67.8058	179.999	37.117	41.5067	243.913	39.0451	59.3376	238.705	81.8019	49.3714	49.9103	680.984	177.66	51.2178	213.662	85.9808	227.723	53.1027	53.2723	68.4088	64.4741	61.0257	105.09	121.083	88.1606	41.3433	20.2832	115.753	211.791
ENSGALG00010001901_PRPS2	3.80355	7.81782	54.0571	7.98941	4.88797	1.15452	1.96505	2.37361	0.915494	0.976545	1.47973	14.3547	5.5998	4.74423	2.61619	1.69315	1.31701	2.31482	4.08948	1.20872	2.08951	4094.43	3.81717	8.38066	13.4974	4.56494	6.05032	3.54851	0.887963	8.95086	3.8775	1.51535
ENSGALG00010001902_WDR45	40.4476	83.9328	38.8846	24.6314	89.1454	33.8882	33.2045	66.4815	32.0538	29.2005	67.8979	18.5145	28.0059	34.2188	43.1831	33.0791	33.241	84.5017	38.1707	78.2076	40.6687	40.2894	15.5982	29.5973	38.5675	87.7956	46.6303	93.2412	21.2775	31.5904	83.6339	17.3389
ENSGALG00010001903_NARS2	11.4588	45.1048	12.943	16.313	18.1287	12.9191	11.0619	15.6284	7.94034	10.105	20.7067	9.45709	10.8491	10.177	14.4972	18.6633	13.8842	15.9572	11.5434	14.6888	14.4738	17.3675	9.3983	10.1388	26.2072	22.3977	9.60348	21.6988	8.16236	12.3205	22.8498	7.34666
ENSGALG00010001906_SKAP2	208.068	60.9157	103.013	31.6126	52.8581	11.9391	13.6967	55.0281	55.9393	13.091	91.3606	25.2734	54.7175	76.6333	84.7494	16.6647	13.045	71.0547	57.3007	73.4172	36.9905	53.7435	63.7259	49.7187	26.2948	52.5762	36.3138	70.8653	74.3595	98.1879	46.4537	52.8166
ENSGALG00010001908_FAM83B	0.423807	2.53949	0.144284	0.143059	0.999916	0.396741	0.464443	14.6559	130.83	0.0137496	2.1433	13.9509	0.484028	1.49029	1.11721	21.497	0.0975088	13.814	1.41867	20.4073	3.13841	0.290228	5.91587	2.11271	0.186227	2.11685	0.131999	3.08995	57.9547	2.97776	2.90352	0.322834
ENSGALG00010001910_FAM53B	35.9857	5.14793	21.0501	25.0974	32.33	5.86394	4.56611	53.7509	17.6702	29.0391	25.5895	9.63761	14.4693	15.6662	59.9215	17.5903	22.5993	27.8808	8.16991	21.0007	30.0908	9.92818	20.1283	15.0044	55.1544	18.5034	15.2589	19.1667	24.3422	53.3342	19.4593	13.2981
ENSGALG00010001911_USP35	2.859	1.1936	1.89884	0.291453	1.24572	8.18784	7.16659	0.426547	0.441332	5.91009	0.852201	1.51298	0.440566	1.34917	0.805174	0.381492	12.2867	0.746184	10.7953	0.550556	1.36045	1.12198	0.966397	10.7467	1.38666	0.433101	0.636193	0.331474	1.23906	6.28861	0.338329	0.101361
ENSGALG00010001912_TMEM117	2.64682	0.376944	0.0372296	142.867	0.620137	17.484	15.7219	1.8649	2.42732	18.794	1.54571	10.1107	39.2296	1.18087	13.6728	14.0794	42.6956	2.5136	32.741	1.30478	0.116376	0.629974	9.79197	7.09469	80.6018	3.96623	0.912094	0.900614	3.30171	0.287115	2.50867	0.22401
ENSGALG00010001914	5.94092	6.11299	6.6925	2.42106	3.56231	31.6155	26.3787	4.01671	5.66802	19.8712	4.32059	11.3657	2.54585	4.72084	3.87732	9.79956	14.3068	4.66858	3.60205	4.62561	7.43846	4.55099	7.93429	2.96532	12.9984	12.7441	5.36652	4.99652	3.45239	9.71604	11.9999	5.51961
ENSGALG00010001915_EEF1AKMT2	26.1154	46.7896	31.9082	34.1719	18.9191	25.7996	23.4905	21.3554	31.3685	32.5738	24.9594	18.2733	23.4723	16.2611	31.3401	16.7315	39.9746	21.6315	25.0475	16.8803	25.4668	27.5167	14.6706	18.338	36.2809	39.644	17.7918	22.7478	21.2181	27.3977	42.631	26.0919
ENSGALG00010001916	0.0373069	0	0	11.5163	0	0.34923	0.473131	0	0	0	0.661746	0.627508	2.92045	0	0.135217	1.18194	0	0.4533	0.639974	0.36018	0	0.0293584	0.623693	0.237142	1.42301	0	0	0	0.231623	0.0181957	0	0
ENSGALG00010001918_CNKSR2	7.01147	0.875596	0.749304	4.71331	1.79037	200.899	223.52	2.45697	2.29733	110.753	1.28587	18.5124	2.87698	4.17791	4.29462	6.63433	48.5828	1.4892	11.341	1.21961	22.7694	0.192936	11.4739	19.2092	16.5858	17.3484	1.03219	3.29809	2.8531	4.22705	17.6342	25.0084
ENSGALG00010001919	0.0740665	2.37055	0.0186148	0.0396395	0.0178745	0.0556238	0.033828	0	0.242809	1.03294	0.0303746	0.329661	0	0.180974	0.0326266	0.0656323	0.647184	0.0223421	1.14122	0.0128581	40.9864	2.72253	0.0353381	0.762071	0	1.57648	38.0796	0.0221145	0.023894	0.0207784	1.15417	1.47531
ENSGALG00010001921	1.26875	0.541539	0.223378	0.518618	0.372868	9.139	5.96989	0.74003	0.621344	8.41534	0.565932	1.72669	1.02935	1.32646	0.452571	5.19927	5.32573	0.644061	0.563292	0.413454	1.52706	0.931512	2.73474	1.03699	11.2969	0.934917	0	0.395387	1.23562	2.20456	1.28297	1.34914
ENSGALG00010001922	0	0.187298	0	0	0.0997923	0.411178	0.202968	1.38878	0	1.99138	0.0607492	0.0433391	0	1.02509	0.934811	0	1.89895	0.0513664	0	0.0385743	0.0300335	0.0956499	0.914657	0	0.0193749	0.812928	0	3.19335	0.0882587	0.0999901	0.552988	0
ENSGALG00010001923_RAPGEF5	152.106	6.205	8.78223	37.0335	67.0751	99.4968	89.61	41.7057	46.8456	23.0722	21.0834	63.6632	48.3964	41.5095	40.6318	122.459	55.3012	30.4428	37.0859	21.7077	24.9687	13.3088	182.722	49.8195	55.1776	10.2942	34.0341	38.9526	45.0507	24.158	17.9506	88.3443
ENSGALG00010001924	0	0.857951	0	0	0.0238327	0.562251	0.543682	0.273417	0.134956	1.47046	0.0303746	0.476512	0	0.0946857	0.747566	0.0305995	1.0186	0	0.0804702	0	0.0710007	0.108324	0.121359	0.0646692	0	0.623141	0	0.218471	0	0	0.686198	0.240222
ENSGALG00010001925_FRMPD4	0.433349	1.0786	0.0186148	0.084107	0.784964	69.3464	74.2086	0.737794	1.64106	25.2835	1.20764	20.4142	0.166345	0.220991	10.3658	7.06574	20.6916	0.638597	3.72695	1.34161	4.47811	0.561922	3.39215	5.50912	0.343332	20.4652	0.504194	1.76879	1.17469	0.878911	21.4986	48.6098
ENSGALG00010001926	0.0604556	0.700181	0	0	0.0238327	0.518176	0.782451	0.494736	0	1.11398	0	0.58486	0	0.183116	0.291587	0.0793504	0.88506	0	0	0	0.0717175	0.240862	0.0573708	0.109954	0	0.547982	0.360292	0.218471	0.0882587	0.11269	0.465714	0
ENSGALG00010001928_KCTD21	9.59772	1.38192	6.91127	4.66527	8.67376	32.4263	32.9997	5.86688	2.61153	30.8376	6.71805	8.91928	5.83651	8.05746	10.5743	4.90707	35.7812	7.22211	8.05504	6.36086	10.2839	28.1428	10.4751	9.94685	4.26195	2.21442	7.07169	8.20845	7.92879	10.8388	2.17265	7.62692
ENSGALG00010001929_POLR2I	7.31002	24.792	7.24631	5.2309	10.2449	4.13145	4.03342	9.85485	4.11763	3.19938	9.50234	4.77476	6.15136	7.4992	10.4335	10.9216	3.51907	9.06419	8.58492	7.36977	6.54126	6.64596	5.14351	5.7204	12.7486	26.3155	6.8672	9.63131	5.83344	7.1885	25.1326	11.3788
ENSGALG00010001931	0.0146151	0.29999	0.0558444	0	0	0.0527536	0.123728	0.145079	0.0578383	0	0	0.160449	0	0	0	0	0.0395114	0	0.262637	0	2.13866	0.848604	0	0.0517354	0	0.378935	17.2627	0.0331718	0.0477881	0.058518	0.438354	0
ENSGALG00010001932	0.830423	0.537741	3.59266	0.574773	0	0.368409	2.31722	0	7.14506	0.580735	0	3.83551	3.7812	4.82358	1.41849	2.14921	0.270024	0	2.67968	0	2.17303	0.598135	1.29593	7.2145	0	0.124727	11.22	0	2.10268	4.2453	0.411843	2.56237
[truncated: 21,893 more rows]
