# Supplementary material for: Comprehensive Annotation and Expression Profiling of C2H2 Zinc Finger Transcription Factors across Chicken Tissues
Source: Int J Mol Sci. 2024 Sep 30;25(19):10525. doi: 10.3390/ijms251910525 (PMC11476951; doi:10.3390/ijms251910525)
Supplement: Supplementary file 1 [file ijms-25-10525-s001.zip › Table S5 - DE-ZFPs.xlsx]

## Sheet: Table S5
Table S5. The C2H2-ZFPs with enriched expression in each chicken tissue
GeneID	GeneName	log2FoldChange	padj	Tissue	Group
ENSGALG00010029183	NA	1.19541	0.000841421	Adipose	Other
ENSGALG00010016647	EGR1	2.25135	0.0116666	Adipose	Other
ENSGALG00010019322	EGR3	2.00675	0.0289467	Adipose	Other
ENSGALG00010009467	KROX20	2.18397	0.0300876	Adipose	Other
ENSGALG00010014323	KLF4	2.10858	0.0453157	Adipose	Other
ENSGALG00010027941	KLF2	1.87724	0.0456678	Adipose	Other
ENSGALG00010015318	SALL4	7.40313	2.61834e-22	Blastoderm	Other
ENSGALG00010012244	NA	2.87853	3.99669e-21	Blastoderm	Other
ENSGALG00010027246	ZNF767	1.84482	7.87173e-19	Blastoderm	KRAB
ENSGALG00010001260	NA	8.09392	3.50824e-11	Blastoderm	KRAB
ENSGALG00010002063	NA	9.00569	6.7134e-09	Blastoderm	Other
ENSGALG00010024180	HINFP	1.24605	1.16918e-07	Blastoderm	Other
ENSGALG00010027239	NA	1.32579	5.57035e-07	Blastoderm	KRAB
ENSGALG00010003678	ZNFY1	1.79155	8.02218e-07	Blastoderm	KRAB
ENSGALG00010008839	ZNF512	1.11268	2.64345e-06	Blastoderm	Other
ENSGALG00010022649	PATZ1	3.23336	8.958e-06	Blastoderm	BTB
ENSGALG00010000721	NA	4.69451	1.0412e-05	Blastoderm	KRAB
ENSGALG00010013299	PLAGL2	1.42241	1.1808e-05	Blastoderm	Other
ENSGALG00010017629	ZBTB8AL	1.04359	1.44352e-05	Blastoderm	BTB
ENSGALG00010014270	NA	9.2951	1.6189e-05	Blastoderm	Other
ENSGALG00010024579	ZNF740	1.76977	2.18869e-05	Blastoderm	Other
ENSGALG00010003759	PRDM14	8.09024	3.78617e-05	Blastoderm	SET
ENSGALG00010000171	DPF2	2.28331	3.89874e-05	Blastoderm	PHD
ENSGALG00010028602	ZNF687	1.88424	3.91364e-05	Blastoderm	Other
ENSGALG00010003842	RASAL3	1.52697	4.96265e-05	Blastoderm	Other
ENSGALG00010000596	NA	4.13087	5.57886e-05	Blastoderm	KRAB
ENSGALG00010000324	NA	2.52216	0.00011461	Blastoderm	Other
ENSGALG00010000731	NA	5.32825	0.000121855	Blastoderm	KRAB
ENSGALG00010000681	NA	5.26575	0.000168039	Blastoderm	Other
ENSGALG00010000204	NA	8.72511	0.000195406	Blastoderm	KRAB
ENSGALG00010001343	NA	5.41612	0.000408188	Blastoderm	KRAB
ENSGALG00010025565	NA	2.88643	0.000503689	Blastoderm	Other
ENSGALG00010002403	ZNFY3	2.57236	0.000582404	Blastoderm	KRAB
ENSGALG00010002616	ZNF692	1.45476	0.000635169	Blastoderm	Other
ENSGALG00010000254	NA	5.95646	0.000824863	Blastoderm	KRAB
ENSGALG00010002444	KLF11	1.47314	0.000867006	Blastoderm	Other
ENSGALG00010000645	NA	5.92595	0.000885614	Blastoderm	Other
ENSGALG00010025268	ZBTB39	2.0661	0.00121566	Blastoderm	BTB
ENSGALG00010008124	NA	1.02434	0.00124902	Blastoderm	Other
ENSGALG00010000604	NA	3.49485	0.00126438	Blastoderm	KRAB
ENSGALG00010000269	NA	5.24871	0.0014672	Blastoderm	KRAB
ENSGALG00010018955	ZBTB48	1.10343	0.00166813	Blastoderm	BTB
ENSGALG00010000346	NA	1.8228	0.00169156	Blastoderm	Other
ENSGALG00010000256	NA	4.40932	0.00191285	Blastoderm	KRAB
ENSGALG00010009019	ZNF513	1.37067	0.00192597	Blastoderm	Other
ENSGALG00010000615	NA	5.56554	0.00211049	Blastoderm	KRAB
ENSGALG00010027261	NA	1.50643	0.00227752	Blastoderm	KRAB
ENSGALG00010001703	NA	6.87592	0.00243167	Blastoderm	Other
ENSGALG00010000607	NA	5.53027	0.00305084	Blastoderm	KRAB
ENSGALG00010000623	NA	2.11015	0.00384931	Blastoderm	Other
ENSGALG00010002664	BZFP1	1.63167	0.00431736	Blastoderm	KRAB
ENSGALG00010000716	NA	5.24328	0.00435795	Blastoderm	KRAB
ENSGALG00010014734	ZUP1	1.06962	0.0044663	Blastoderm	Other
ENSGALG00010023246	SP5	4.2605	0.00499529	Blastoderm	Other
ENSGALG00010000820	KLF5	3.24233	0.00525293	Blastoderm	Other
ENSGALG00010027215	NA	2.44692	0.00528701	Blastoderm	Other
ENSGALG00010004379	ZBTB10	1.21875	0.00599133	Blastoderm	BTB
ENSGALG00010017413	ZIC3	5.16738	0.00634896	Blastoderm	Other
ENSGALG00010000737	NA	5.26191	0.00637231	Blastoderm	KRAB
ENSGALG00010004393	ZBTB45	1.07143	0.00684314	Blastoderm	BTB
ENSGALG00010000636	NA	1.83618	0.00737738	Blastoderm	Other
ENSGALG00010000598	NA	5.40942	0.00766226	Blastoderm	KRAB
ENSGALG00010000670	NA	5.85301	0.00840477	Blastoderm	Other
ENSGALG00010004622	NA	2.5495	0.00963172	Blastoderm	Other
ENSGALG00010024889	SLC2A4RG	2.09263	0.00968484	Blastoderm	Other
ENSGALG00010015668	ZNF217	1.63744	0.0106101	Blastoderm	Other
ENSGALG00010000608	NA	4.44594	0.0109923	Blastoderm	KRAB
ENSGALG00010001871	NA	1.03957	0.0138226	Blastoderm	KRAB
ENSGALG00010013292	PRDM1	1.98848	0.0156645	Blastoderm	SET
ENSGALG00010023742	SP6	6.24178	0.0164469	Blastoderm	Other
ENSGALG00010000622	NA	4.69714	0.017527	Blastoderm	KRAB
ENSGALG00010001302	NA	4.13374	0.0184116	Blastoderm	KRAB
ENSGALG00010024238	ATF7	1.43349	0.0188502	Blastoderm	Other
ENSGALG00010021412	ZNF319	1.32018	0.0206985	Blastoderm	Other
ENSGALG00010002633	NA	1.5368	0.0313028	Blastoderm	Other
ENSGALG00010000733	NA	4.41292	0.0335697	Blastoderm	KRAB
ENSGALG00010022473	ZNF385A	2.17783	0.0348803	Blastoderm	Other
ENSGALG00010014265	ZNF462	1.18503	0.0365981	Blastoderm	Other
ENSGALG00010027250	NA	1.23347	0.0378114	Blastoderm	KRAB
ENSGALG00010015071	SNAI1	1.91436	0.0392125	Blastoderm	Other
ENSGALG00010010948	PRDM15	1.14369	0.00863857	BoneMarrow	SET
ENSGALG00010028823	GFI1B	4.24265	0.0217271	BoneMarrow	Other
ENSGALG00010028421	ZBTB7A	1.66056	0.0235102	BoneMarrow	BTB
ENSGALG00010023408	ZBTB44	2.09511	0.00170308	Breast	BTB
ENSGALG00010001586	ZBTB14	1.10644	0.00177834	Breast	BTB
ENSGALG00010011413	ZBTB37	3.41638	0.00335809	Breast	BTB
ENSGALG00010014135	ZBTB24	1.33573	0.00366314	Breast	BTB
ENSGALG00010016569	YY2	1.35953	0.00385974	Breast	Other
ENSGALG00010019906	NA	2.46455	0.0044981	Breast	BTB
ENSGALG00010021626	ZNF142	1.4554	0.00514947	Breast	Other
ENSGALG00010006047	ZBTB11	1.11979	0.0138377	Breast	BTB
ENSGALG00010013274	MTF1	1.99082	0.0288321	Breast	Other
ENSGALG00010028669	ZBTB34	1.01177	0.0334497	Breast	BTB
ENSGALG00010015583	PRDM4	1.84438	0.0339397	Breast	SET
ENSGALG00010003052	ZFX	1.0464	0.0365244	Breast	Other
ENSGALG00010012821	ZBTB33	1.23701	0.0467415	Breast	BTB
ENSGALG00010003079	SP8	8.73099	0.000102934	Cecum	Other
ENSGALG00010026254	NA	6.41823	1.35301e-07	Cerebellum	Other
ENSGALG00010021054	FEZF2	4.56775	0.000162924	Cerebellum	Other
ENSGALG00010001458	JAZF1	2.47201	0.000325563	Cerebellum	Other
ENSGALG000100193221	EGR3	3.02503	0.00040219	Cerebellum	Other
ENSGALG00010001914	NA	1.51294	0.00049463	Cerebellum	KRAB
ENSGALG00010010059	NA	1.52457	0.00305972	Cerebellum	Other
ENSGALG00010016274	ZNF831	3.40734	0.0045141	Cerebellum	Other
ENSGALG00010018124	FBXO41	4.10051	0.0051437	Cerebellum	Other
ENSGALG00010004341	NA	1.51627	0.0163936	Cerebellum	SCAN
ENSGALG00010017162	BCL11A	2.22164	0.0176137	Cerebellum	Other
ENSGALG00010027259	NA	1.11991	0.0206439	Cerebellum	KRAB
ENSGALG00010018098	EGR4	3.8008	0.0238945	Cerebellum	Other
ENSGALG00010005520	ZIC2	3.88961	0.0329161	Cerebellum	Other
ENSGALG00010001258	NA	1.82606	0.0453322	Cerebellum	KRAB
ENSGALG000100030791	SP8	2.83552	0.0458613	Cerebellum	Other
ENSGALG00010008312	ZBTB18	2.0347	0.0468773	Cerebellum	BTB
ENSGALG000100262541	NA	6.15139	0.00192085	Cerebrum	Other
ENSGALG000100181241	FBXO41	5.21437	0.00209668	Cerebrum	Other
ENSGALG000100210541	FEZF2	4.44494	0.0143021	Cerebrum	Other
ENSGALG000100162741	ZNF831	3.79732	0.0411057	Cerebrum	Other
ENSGALG00010016996	ZIC4	9.34314	7.22541e-05	Cortex	Other
ENSGALG000100181242	FBXO41	5.197	0.00384356	Cortex	Other
ENSGALG00010018037	GZF1	1.40839	0.00537316	Cortex	BTB
ENSGALG00010005525	ZIC5	8.56466	0.00560393	Cortex	Other
ENSGALG00010017016	ZIC1	8.80449	0.00698201	Cortex	Other
ENSGALG000100180981	EGR4	5.29191	0.00877158	Cortex	Other
ENSGALG00010026154	ZNF385B	4.69945	0.0114404	Cortex	Other
ENSGALG000100055201	ZIC2	6.65517	0.0211901	Cortex	Other
ENSGALG000100272591	NA	1.6065	0.0240915	Cortex	KRAB
ENSGALG000100083121	ZBTB18	3.18375	0.0296129	Cortex	BTB
ENSGALG000100014581	JAZF1	2.43092	0.0308709	Cortex	Other
ENSGALG00010022590	NA	2.89673	0.0331915	Cortex	Other
ENSGALG00010024152	ZNF423	1.77816	0.0401361	Cortex	Other
ENSGALG00010015291	ZFP64	1.31093	1.67451e-08	Gizzard	Other
ENSGALG00010005588	PLAGL1	1.91335	0.00139277	Gizzard	SET
ENSGALG000100043791	ZBTB10	1.35807	0.0119351	Gizzard	BTB
ENSGALG00010001153	TSHZ1	1.67331	0.0205051	Gizzard	Other
ENSGALG00010024365	NA	1.71819	0.0347282	Gizzard	Other
ENSGALG00010021218	DPF3	2.67885	2.17585e-05	Heart	PHD
ENSGALG000100142651	ZNF462	1.55039	0.0030382	Heart	Other
ENSGALG00010006506	ZNF827	1.02021	0.0114427	Heart	Other
ENSGALG000100055881	PLAGL1	1.17566	0.0303454	Heart	SET
ENSGALG000100169961	ZIC4	7.87368	0.00206011	Hypothalamus	Other
ENSGALG000100262542	NA	5.38892	0.00392399	Hypothalamus	Other
ENSGALG000100181243	FBXO41	4.75655	0.00622456	Hypothalamus	Other
ENSGALG000100055251	ZIC5	7.22652	0.0285694	Hypothalamus	Other
ENSGALG000100170161	ZIC1	7.44311	0.031902	Hypothalamus	Other
ENSGALG000100100591	NA	1.74027	0.0370869	Hypothalamus	Other
ENSGALG00010001251	ZNF277	1.21746	0.0367787	ImmatureEgg	Other
ENSGALG00010010147	GLIS3	4.47961	0.000126854	Kidney	Other
ENSGALG00010004481	ZNF704	1.73112	0.000230023	Kidney	Other
ENSGALG00010001229	ZNF407	1.26247	0.0161228	Kidney	Other
ENSGALG00010022707	SALL1	2.9062	0.0224391	Kidney	Other
ENSGALG00010015734	TSHZ2	1.62076	0.0246959	Kidney	Other
ENSGALG00010007334	SALL3	3.24447	0.0254529	Kidney	Other
ENSGALG00010005228	ZNF521	1.38762	0.0295458	Kidney	Other
ENSGALG00010016901	MECOM	1.98879	0.0435546	Kidney	SET
ENSGALG00010004962	NA	2.58539	5.1247e-19	Liver	Other
ENSGALG00010008252	ZFP92	2.29894	6.29253e-10	Liver	Other
ENSGALG00010010604	HIVEP1	1.66317	5.6276e-09	Liver	Other
ENSGALG000100147341	ZUP1	1.18679	7.55236e-06	Liver	Other
ENSGALG00010021173	KLF15	2.42599	0.000155933	Liver	Other
ENSGALG00010000818	KLF12	1.30077	0.00176672	Liver	Other
ENSGALG000100153181	SALL4	1.42499	0.0224784	Liver	Other
ENSGALG000100227071	SALL1	2.31543	0.0231091	Liver	Other
ENSGALG00010018095	E4F1	1.29294	1.23748e-10	Lung	Other
ENSGALG00010015165	KLF3	1.74046	1.5789e-06	Lung	Other
ENSGALG00010013981	RLF	1.27218	3.4962e-06	Lung	Other
ENSGALG000100180371	GZF1	1.04989	5.50908e-06	Lung	BTB
ENSGALG00010012008	ZNF366	3.14274	1.58078e-05	Lung	Other
ENSGALG000100288231	GFI1B	2.9106	0.000702456	Lung	Other
ENSGALG00010001215	PRDM6	3.28344	0.000908488	Lung	SET
ENSGALG00010005493	KLF6	1.74331	0.000963183	Lung	Other
ENSGALG000100044811	ZNF704	1.24367	0.00276535	Lung	Other
ENSGALG00010019000	TRERF1	1.00033	0.00373583	Lung	Other
ENSGALG00010005434	PRDM5	1.73584	0.00490752	Lung	SET
ENSGALG00010010334	ZBTB41	1.17138	0.00504571	Lung	BTB
ENSGALG00010004042	PLAG1	1.40398	0.00587628	Lung	Other
ENSGALG00010025822	KLF7	1.21404	0.0237766	Lung	Other
ENSGALG00010024744	KLF13	1.40975	0.0289476	Lung	Other
ENSGALG000100166471	EGR1	1.55614	0.035571	Lung	Other
ENSGALG00010024462	ZBTB32	1.61115	0.0435084	Lung	BTB
ENSGALG000100169011	MECOM	1.61714	0.048966	Lung	SET
ENSGALG000100155831	PRDM4	3.19193	1.19425e-11	Muscle	SET
ENSGALG00010026112	ZFP91	1.44733	2.94623e-08	Muscle	Other
ENSGALG00010016577	ZBTB17	1.20684	2.7048e-07	Muscle	BTB
ENSGALG000100216261	ZNF142	1.27935	6.15437e-07	Muscle	Other
ENSGALG00010015055	ZNF335	1.25677	1.47257e-06	Muscle	Other
ENSGALG00010024884	ZBTB46	1.67582	7.91444e-05	Muscle	BTB
ENSGALG000100189551	ZBTB48	1.22928	9.09387e-05	Muscle	BTB
ENSGALG00010001639	ZNF385D	3.11044	0.000211951	Muscle	Other
ENSGALG00010021190	NA	1.03191	0.000586845	Muscle	Other
ENSGALG00010017543	ZBTB25	1.27378	0.00128341	Muscle	BTB
ENSGALG000100043931	ZBTB45	1.12404	0.00220307	Muscle	BTB
ENSGALG00010014987	KLF9	2.11567	0.00570361	Muscle	Other
ENSGALG000100214121	ZNF319	1.39552	0.00775467	Muscle	Other
ENSGALG000100244621	ZBTB32	2.27132	0.00981495	Muscle	BTB
ENSGALG00010027378	ZBTB47	1.43925	0.0191385	Muscle	BTB
ENSGALG000100083122	ZBTB18	2.01483	0.0207481	Muscle	BTB
ENSGALG000100132741	MTF1	1.20318	0.0209739	Muscle	Other
ENSGALG000100114131	ZBTB37	1.64816	0.0224894	Muscle	BTB
ENSGALG000100211731	KLF15	1.8461	0.0322009	Muscle	Other
ENSGALG00010011866	KLF8	1.31495	0.0390772	Muscle	Other
ENSGALG000100248891	SLC2A4RG	1.62246	0.0412188	Muscle	Other
ENSGALG000100026331	NA	2.5379	0.000123823	Ovary	Other
ENSGALG00010010789	NA	2.52539	0.000283264	Ovary	Other
ENSGALG00010022231	ZNF503	3.41513	0.000732267	Ovary	Other
ENSGALG000100007211	NA	3.32339	0.00146405	Ovary	KRAB
ENSGALG000100245791	ZNF740	1.47218	0.00201493	Ovary	Other
ENSGALG00010017704	ZNF362	2.25356	0.00259141	Ovary	Other
ENSGALG000100272611	NA	1.56344	0.00277662	Ovary	KRAB
ENSGALG00010024556	NA	2.85825	0.0035307	Ovary	Other
ENSGALG00010002526	ZBTB22	2.01743	0.00520654	Ovary	BTB
ENSGALG00010016562	GLIS2	2.55324	0.00575589	Ovary	Other
ENSGALG000100043411	NA	1.62007	0.00793382	Ovary	SCAN
ENSGALG000100150711	SNAI1	2.49043	0.00819091	Ovary	Other
ENSGALG000100272501	NA	1.57688	0.00941464	Ovary	KRAB
ENSGALG000100003461	NA	1.64616	0.00998264	Ovary	Other
ENSGALG00010019418	ZNF703	2.47042	0.0110454	Ovary	Other
ENSGALG000100026161	ZNF692	1.20511	0.0119924	Ovary	Other
ENSGALG00010027194	NA	1.45401	0.0141686	Ovary	KRAB
ENSGALG00010009511	ZFPM1	2.7466	0.0147303	Ovary	Other
ENSGALG000100006361	NA	1.78771	0.015705	Ovary	Other
ENSGALG000100026641	BZFP1	1.46575	0.0198302	Ovary	KRAB
ENSGALG00010023689	WT1	3.75814	0.0205222	Ovary	Other
ENSGALG00010000155	MAZ	2.05902	0.0223115	Ovary	Other
ENSGALG000100252681	ZBTB39	1.63194	0.0247907	Ovary	BTB
ENSGALG000100100592	NA	1.20058	0.0248763	Ovary	Other
ENSGALG00010003473	NA	2.648	0.0258217	Ovary	Other
ENSGALG000100243651	NA	1.55893	0.0272561	Ovary	Other
ENSGALG000100175431	ZBTB25	1.04923	0.0276398	Ovary	BTB
ENSGALG00010000338	NA	1.59588	0.0286483	Ovary	Other
ENSGALG00010013799	SCRT2	2.77408	0.0291916	Ovary	Other
ENSGALG00010018968	GLI2	1.7321	0.0293817	Ovary	Other
ENSGALG000100241521	ZNF423	1.20208	0.039158	Ovary	Other
ENSGALG000100242381	ATF7	1.35397	0.0410782	Ovary	Other
ENSGALG000100002561	NA	3.12328	0.0420094	Ovary	KRAB
ENSGALG000100006451	NA	3.9442	0.0424113	Ovary	Other
ENSGALG000100226491	PATZ1	1.88088	0.0435754	Ovary	BTB
ENSGALG00010006860	INSM2	4.24327	0.0459121	Ovary	Other
ENSGALG00010024626	TSHZ3	1.65274	0.048577	Ovary	Other
ENSGALG00010027015	NA	4.54575	0.0249146	Pancreas	Other
ENSGALG000100270151	NA	5.2659	0.00301054	Provent	Other
ENSGALG00010024567	IKZF3	4.03053	8.80903e-08	Spleen	Other
ENSGALG00010017520	ZBTB1	1.01247	9.59846e-08	Spleen	BTB
ENSGALG00010020959	ZNF488	3.48951	4.10079e-07	Spleen	SET
ENSGALG00010011720	IKZF2	2.25876	6.35934e-06	Spleen	Other
ENSGALG00010003824	SP4	1.1794	1.57619e-05	Spleen	Other
ENSGALG00010000687	IKZF1	3.37034	2.08164e-05	Spleen	Other
ENSGALG000100190001	TRERF1	1.30406	2.7492e-05	Spleen	Other
ENSGALG000100156681	ZNF217	1.65334	0.000632314	Spleen	Other
ENSGALG000100008181	KLF12	1.3172	0.00211882	Spleen	Other
ENSGALG000100055882	PLAGL1	1.2239	0.00358978	Spleen	SET
ENSGALG00010016287	BCL11B	2.13352	0.00878884	Spleen	Other
ENSGALG00010013635	BCL6	1.09311	0.0278251	Spleen	BTB
ENSGALG00010021864	GFI1	1.90621	0.0382329	Spleen	Other
ENSGALG000100162742	ZNF831	1.99765	0.0388348	Spleen	Other
ENSGALG000100026332	NA	2.37689	0.000469157	Testis	Other
ENSGALG000100222311	ZNF503	3.41792	0.000700235	Testis	Other
ENSGALG000100007212	NA	3.42536	0.000858787	Testis	KRAB
ENSGALG000100272612	NA	1.61318	0.00177654	Testis	KRAB
ENSGALG000100165621	GLIS2	2.7741	0.00197337	Testis	Other
ENSGALG000100107891	NA	2.24863	0.00199746	Testis	Other
ENSGALG000100245792	ZNF740	1.42609	0.00295593	Testis	Other
ENSGALG000100177041	ZNF362	2.22153	0.00302377	Testis	Other
ENSGALG000100003462	NA	1.74382	0.00535373	Testis	Other
ENSGALG000100095111	ZFPM1	3.02096	0.0056213	Testis	Other
ENSGALG000100150712	SNAI1	2.56809	0.00571495	Testis	Other
ENSGALG000100025261	ZBTB22	1.98057	0.00606792	Testis	BTB
ENSGALG00010010049	ZBTB7C	2.34719	0.00792723	Testis	BTB
ENSGALG00010008862	ZNF367	1.07945	0.0101861	Testis	Other
ENSGALG000100001551	MAZ	2.19004	0.012997	Testis	Other
ENSGALG000100236891	WT1	3.88025	0.0138238	Testis	Other
ENSGALG000100003381	NA	1.7323	0.014909	Testis	Other
ENSGALG000100038421	RASAL3	1.06037	0.0168737	Testis	Other
ENSGALG000100271941	NA	1.41479	0.0169025	Testis	KRAB
ENSGALG000100245561	NA	2.43731	0.0173243	Testis	Other
ENSGALG00010016332	NA	1.46183	0.0186874	Testis	Other
ENSGALG000100100593	NA	1.22427	0.0205283	Testis	Other
ENSGALG000100241522	ZNF423	1.30122	0.0223967	Testis	Other
ENSGALG000100242382	ATF7	1.47339	0.0227981	Testis	Other
ENSGALG000100043412	NA	1.40395	0.0248289	Testis	SCAN
ENSGALG000100034731	NA	2.64231	0.0248856	Testis	Other
ENSGALG000100226492	PATZ1	2.00405	0.028216	Testis	BTB
ENSGALG000100026642	BZFP1	1.37512	0.0294334	Testis	KRAB
ENSGALG000100194181	ZNF703	2.12099	0.0332805	Testis	Other
ENSGALG000100272502	NA	1.32656	0.0335552	Testis	KRAB
ENSGALG000100189681	GLI2	1.67444	0.0344547	Testis	Other
ENSGALG000100006811	NA	2.96086	0.0375489	Testis	Other
ENSGALG000100246261	TSHZ3	1.70127	0.039407	Testis	Other
ENSGALG000100137991	SCRT2	2.62457	0.0395335	Testis	Other
ENSGALG000100006362	NA	1.54893	0.0398251	Testis	Other
ENSGALG000100224731	ZNF385A	2.1963	0.0449345	Testis	Other
ENSGALG000100252682	ZBTB39	1.46463	0.0456086	Testis	BTB
ENSGALG000100037591	PRDM14	3.99666	0.0477249	Testis	SET
ENSGALG00010024430	ZNF652	1.60995	2.15373e-05	Uterus	Other
ENSGALG000100100491	ZBTB7C	5.44985	8.60903e-05	Uterus	BTB
ENSGALG00010004342	ZNF438	1.94017	0.000354385	Uterus	Other
ENSGALG00010028675	ZBTB43	1.61861	0.00149709	Uterus	BTB
ENSGALG00010010982	ZBTB21	1.57565	0.00644115	Uterus	BTB
ENSGALG00010025250	GLIS1	3.58178	0.0299991	Uterus	Other
